# Supplementary material for: A deep learning model for prediction of autism status using whole-exome sequencing data
Source: PLoS Comput Biol. 2024 Nov 8;20(11):e1012468. doi: 10.1371/journal.pcbi.1012468 (PMC11578481; doi:10.1371/journal.pcbi.1012468)
Supplement: S1 Table — (CSV) [file pcbi.1012468.s005.csv]

exonic_selPct05	exonic_selFwe043	PTV_selectPct02	PTV_MisA_selectPct02	PTV_MisAB_selectPct02	combined_1489
PGS	PGS	PGS	PGS	PGS	PGS
is_female	is_female	is_female	is_female	is_female	is_female
PLEKHN1	CYP4B1	CEP104	CEP104	CLCN6	PLEKHN1
C1QTNF12	OMA1	MIIP	NPHP4	MIIP	C1QTNF12
TMEM88B	CTH	HNRNPCL1	MIIP	UBXN10	TMEM88B
MORN1	1-Mar	SLC25A34	PRAMEF1	PITHD1	MORN1
GPR153	CLIP4	TMEM82	UBXN10	CRYBG2	GPR153
TNFRSF25	CLEC4F	UBXN10	EPHB2	COL16A1	TNFRSF25
TMEM201	COL4A4	EPHB2	PITHD1	KHDRBS1	TMEM201
DISP3	HTR2B	SELENON	RSRP1	C1orf122	DISP3
FBXO2	CACNA2D2	COL16A1	PDIK1L	SZT2	FBXO2
AADACL4	NAAA	PRDX1	CRYBG2	LEXM	AADACL4
AADACL3	SPATA5	ATPAF1	WDTC1	SLC35D1	AADACL3
C1orf158	UTP15	PDZK1IP1	COL16A1	C1orf141	C1orf158
LRRC38	PTCHD4	ZYG11B	ZMPSTE24	PTGER3	LRRC38
FHAD1	KIF25	LEXM	PRDX1	RPRD2	FHAD1
SPEN	TMEM130	SLC35D1	PDZK1IP1	LCE4A	SPEN
CLCNKB	TMEM210	C1orf141	ZYG11B	PMVK	CLCNKB
PADI3	OVOL1	SLC30A7	LEXM	CRABP2	PADI3
IGSF21	PIH1D2	SYPL2	SLC35D1	TNNI1	IGSF21
VWA5B1	AP5M1	KCNA10	C1orf141	CHIT1	VWA5B1
C1QA	GDPGP1	SETDB1	SLC30A7	PIK3C2B	C1QA
EXTL1	PKD1	C1orf56	AMIGO1	PTPN14	EXTL1
ADGRB2	RAI1	LCE4A	CEPT1	PYCR2	ADGRB2
GJB3	TMEM199	C1orf189	RPRD2	TARBP1	GJB3
GJA4	GATA6	ADAMTS4	SETDB1	BECN2	GJA4
DLGAP3	CYP4F22	FMO2	C1orf56	ADGRF3	DLGAP3
ZMYM1	EID2	CHIT1	POGZ	OTOF	ZMYM1
SH3D21	SULT2A1	TRAF5	LCE4A	NLRC4	SH3D21
GPBP1L1	BIRC7	SPATA45	C1orf189	C2orf73	GPBP1L1
MAST2	PIGP	RAB3GAP2	RUSC1	LGALSL	MAST2
CYP4B1	CCDC116	HHIPL2	CRABP2	CD8A	CYP4B1
PCSK9	EP300	ZNF678	TNNI1	KCNIP3	PCSK9
OMA1	NFAM1	BECN2	PTPN7	ASTL	OMA1
EFCAB7	TRMU	ADGRF3	CHIT1	SNRNP200	EFCAB7
UBE2U	WWC3	OTOF	SPATA45	FER1L5	UBE2U
CTH	NHS	C2orf16	ZNF678	FAM178B	CTH
ERICH3	MAP3K15	NLRC4	BECN2	BCL2L11	ERICH3
TYW3	DMD	C2orf73	OR2M3	TTL	TYW3
BTBD8	MAGEB16	NFU1	ADGRF3	RABL2A	BTBD8
PLPPR4	CACNA1F	ASTL	OTOF	TFCP2L1	PLPPR4
PALMD	DGKK	FER1L5	SPDYA	CCDC74B	PALMD
SLC35A3	TSPYL2	FAM178B	NLRC4	TUBA3E	SLC35A3
PROK1	HUWE1	IL1RL2	EIF2AK2	CCNT2	PROK1
CD58	ITIH6	BCL2L11	CDKL4	SCN2A	CD58
PTGFRN	TRO	CKAP2L	C2orf73	GAD1	PTGFRN
POLR3GL	FAAH2	CCDC74B	ASTL	FAM237A	POLR3GL
PRUNE1	STARD8	TUBA3E	SNRNP200	C2orf80	PRUNE1
VPS72	PJA1	FMNL2	FER1L5	COL4A3	VPS72
LCE3A	MED12	PRPF40A	FAM178B	SLC16A14	LCE3A
IVL	PHKA1	SCN2A	BCL2L11	ASB18	IVL
S100A8	NAP1L2	TTN	RABL2A	GAL3ST2	S100A8
S100A5	ATP7A	BOLL	CCDC74B	IL17RC	S100A5
TTC24	SATL1	FAM117B	TUBA3E	GASK1A	TTC24
GPATCH4	ARMCX4	C2orf80	CCNT2	QARS	GPATCH4
HAPLN2	GPRASP1	COL4A3	ZRANB3	LAMB2	HAPLN2
OR10T2	RNF128	FBXO36	FMNL2	NISCH	OR10T2
OR10R2	TBC1D8B	TRPM8	SCN2A	ERC2	OR10R2
OR6P1	FRMPD3	IL17RC	CSRNP3	CADPS	OR6P1
OR10Z1	RTL9	PRRT3	TTN	SUCLG2	OR10Z1
OR6K3	RBMXL3	GASK1A	FAM237A	FRMD4B	OR6K3
FCRL6	KIAA1210	COL7A1	C2orf80	MITF	FCRL6
SLAMF9	TENM1	SUCLG2	IDH1	OR5H15	SLAMF9
CASQ1	BCORL1	FRMD4B	DES	KALRN	CASQ1
FCRLA	FAM122C	MITF	COL4A3	BDH1	FCRLA
MAEL	ADGRG4	CHMP2B	UGT1A4	RBM47	MAEL
STX6	MCF2	OR5H15	ASB18	LNX1	STX6
PTGS2	AFF2	HSPBAP1	IL17RC	SLC4A4	PTGS2
RGS13	PLXNB3	KALRN	CMTM8	ANKRD17	RGS13
ATP6V1G3	FLNA	BFSP2	GASK1A	NAAA	ATP6V1G3
ZNF281	PLXNA3	ESYT3	SUCLG2	KLHL8	ZNF281
ZC3H11A	TMLHE	HTR3C	FRMD4B	C4orf17	ZC3H11A
REN		VPS8	MITF	C4orf33	REN
PIK3C2B		FETUB	CHMP2B	SCOC	PIK3C2B
LEMD1		UVSSA	OR5H15	CEP72	LEMD1
RASSF5		FAM53A	ZBTB20	IRX4	RASSF5
C1orf116		ANAPC4	HSPBAP1	EGFLAM	C1orf116
RAB3GAP2		LNX1	KALRN	MRPS27	RAB3GAP2
1-Mar		SLC4A4	C3orf33	FBXL17	1-Mar
DNAH14		NAAA	ANAPC4	C5orf63	DNAH14
IBA57		SOWAHB	LNX1	CCNI2	IBA57
MAP10		FAM13A	CSN1S1	FBXO38	MAP10
HEATR1		C4orf17	SLC4A4	CREBRF	HEATR1
CEP170		MTTP	ANKRD17	NKX2-5	CEP170
CNST		C4orf33	NAAA	NRN1	CNST
AHCTF1		TBC1D9	C4orf17	PRSS16	AHCTF1
OR2W5		SLC10A7	C4orf33	DDR1	OR2W5
OR2G3		DDX60	SLC10A7	NEU1	OR2G3
OR13G1		AMACR	CEP72	LEMD2	OR13G1
OR14A16		TTC23L	DROSHA	DEF6	OR14A16
OR2W3		NUP155	NUP155	OARD1	OR2W3
OR2G6		EGFLAM	EGFLAM	TREM2	OR2G6
APOB		FBXO4	MRPS27	PEX6	APOB
MFSD2B		TICAM2;TMED7-TICAM2	C5orf63	TJAP1	MFSD2B
CLIP4		C5orf63	CCNI2	GTPBP2	CLIP4
DYNC2LI1		ANKHD1-EIF4EBP3;EIF4EBP3	PCDHA11	HTR1E	DYNC2LI1
TSPYL6		PCDHA12	PCDHAC1	PPIL6	TSPYL6
FAM136A		PCDHB13	TIMD4	MED23	FAM136A
CLEC4F		FAT2	CREBRF	ADGB	CLEC4F
ST3GAL5		TIMD4	DTNBP1	ZC3H12D	ST3GAL5
KCNIP3		ACOT13	SLC17A1	SYNE1	KCNIP3
KIAA1211L		TSBP1	PRSS16	TNRC18	KIAA1211L
RFX8		KCNK17	ZSCAN26	COL28A1	RFX8
ECRG4		OARD1	DDR1	VWDE	ECRG4
SULT1C3		TREM2	LEMD2	STEAP1B	SULT1C3
BCL2L11		CRIP3	CMTR1	FAM221A	BCL2L11
ANAPC1		GJB7	OARD1	NPVF	ANAPC1
POLR1B		ARMC2	TREM2	TBRG4	POLR1B
RABL2A		GOPC	PEX6	ABCA13	RABL2A
BIN1		SYNE1	GTPBP2	BCL7B	BIN1
IWS1		COL28A1	ADGRF4	ABCB4	IWS1
CCDC74B		FAM221A	ELOVL5	TRRAP	CCDC74B
CCDC115		GSDME	PPIL6	SH2B2	CCDC115
ORC4		NPVF	ADGB	IMMP2L	ORC4
PRPF40A		HOXA1	SYNE1	IFRD1	PRPF40A
GALNT3		INMT	MAP3K4	PTPRZ1	GALNT3
NOSTRIN		PDE1C	COL28A1	SND1	NOSTRIN
CDCA7		TBRG4	VWDE	CALU	CDCA7
ITPRID2		SUMF2	FAM221A	OR2A5	ITPRID2
MSTN		PTPN12	GSDME	ZNF467	MSTN
IDH1		SEMA3C	NPVF	TMEM176A	IDH1
ABCA12		HEPACAM2	INMT	CRYGN	ABCA12
TTLL4		STAG3	PDE1C	PRKAG2	TTLL4
SLC23A3		BCAP29;DUS4L-BCAP29	TBRG4	CNPY1	SLC23A3
SPEGNB		IMMP2L	ABCA13	GATA4	SPEGNB
COL4A4		RBM28	SEMA3C	FDFT1	COL4A4
GPR55		CPA1	SAMD9L	DLC1	GPR55
HTR2B		KLRG2	MCM7	SLC25A37	HTR2B
TEX44		GIMAP4	MBLAC1	ADGRA2	TEX44
DIS3L2		CRYGN	STAG3	SLC7A13	DIS3L2
ASB18		CNPY1	SH2B2	TAF2	ASB18
SCLY		MCPH1-AS1	IMMP2L	BOP1	SCLY
RTP5		FDFT1	CAV1	LRRC24	RTP5
IL17RC		DLC1	PTPRZ1	SMARCA2	IL17RC
FANCD2OS		TUSC3	FSCN3	ERMP1	FANCD2OS
ANKRD28		ADHFE1	ZC3HAV1L	NFIB	ANKRD28
ZNF860		SBSPON	OR2A5	TMEM8B	ZNF860
CYP8B1		C8orf89	CRYGN	CBWD5	CYP8B1
QRICH1		CA13	CNPY1	APBA1	QRICH1
CACNA2D2		SLC7A13	MCPH1-AS1	GDA	CACNA2D2
IQCF2		CNGB3	FDFT1	SHC3	IQCF2
PCBP4		OPLAH	DLC1	GABBR2	PCBP4
STAB1		BOP1	MICU3	OR13C2	STAB1
SELENOK		SMARCA2	ASAH1	OR13D1	SELENOK
CADPS		MPDZ	DPYSL2	NEK6	CADPS
MAGI1		HAUS6	C8orf89	POMT1	MAGI1
LMOD3		FOCAD	CA13	TMEM250	LMOD3
SHQ1		FOXD4L5	SLC7A13	SEC61A2	SHQ1
PDZRN3		CBWD5	CNGB3	C1QL3	PDZRN3
OR5H15		CCDC180	BOP1	NSUN6	OR5H15
RETNLB		TXNDC8	SMARCA2	AGAP6	RETNLB
DPPA2		AKNA	FOCAD	ATOH7	DPPA2
PLA1A		PHF19	IGFBPL1	DYDC2	PLA1A
MAATS1		PIP5KL1	CBWD5	FRAT2	MAATS1
PARP15		ASB6	KLF9	ARMH3	PARP15
ALG1L		DPP7	HEMGN	PPRC1	ALG1L
CFAP100		USP6NL	BAAT	SH3PXD2A	CFAP100
EFCAB12		NSUN6	OR13D1	ATE1	EFCAB12
ANAPC13		FAM25G	TXNDC8	CFAP46	ANAPC13
FOXL2NB		AGAP6	PHF19	DRD4	FOXL2NB
PRR23C		DYDC2	RXRA	C11orf21	PRR23C
TMEM183B		ATE1	AGPAT2	CHST1	TMEM183B
EIF2A		MGMT	DPP7	FAM180B	EIF2A
ERICH6		CFAP46	TOR4A	OR4C15	ERICH6
C3orf33		C11orf21	ADARB2	OR5D16	C3orf33
LEKR1		OR52R1	ACBD7	CD248	LEKR1
PTX3		OR52A1	NSUN6	C2CD3	PTX3
GFM1		DNAJC24	DNAJC1	CARD17	GFM1
LXN		DEPDC7	AGAP6	ANKK1	LXN
B3GALNT1		FAM180B	DYDC2	MPZL3	B3GALNT1
MCF2L2		OR4B1	SHLD2	UPK2	MCF2L2
ABCC5		OR4A47	TNKS2	CCDC153	ABCC5
EHHADH		OR4C15	FRAT2	GRIK4	EHHADH
UTS2B		OR5D16	ATE1	SLC6A13	UTS2B
FGFR3		RASGRP2	CFAP46	LPAR5	FGFR3
MAN2B2		GSTP1	CDHR5	CD4	MAN2B2
DRD5		IGHMBP2	C11orf21	KLRC3	DRD5
RBM47		RELT	FAM180B	IRAG2	RBM47
KIAA1211		PLEKHB1	OR4B1	ITPR2	KIAA1211
NOA1		C2CD3	OR4A47	PPFIBP1	NOA1
SULT1B1		MMP10	OR4C15	SLC11A2	SULT1B1
AMBN		CARD17	OR5D16	GDF11	AMBN
NAAA		EXPH5	SLC3A2	SMARCC2	NAAA
CCDC158		ANKK1	RASGRP2	C12orf66	CCDC158
FRAS1		CCDC153	ZNRD2	TSPAN19	FRAS1
HELQ		OR8D4	AIP	STAB2	HELQ
HERC6		SLC6A13	PLEKHB1	RBM19	HERC6
GPRIN3		CLEC1B	C2CD3	DNAH10	GPRIN3
C4orf54		KLRC3	CARD17	PXMP2	C4orf54
BANK1		IRAG2	KBTBD3	ZNF10	BANK1
AIMP1		PPFIBP1	EXPH5	KBTBD6	AIMP1
EGF		DDX11	ANKK1	HTR2A	EGF
SYNPO2		KIF21A	MPZL3	SETDB2	SYNPO2
BBS12		DBX2	UPK2	FAM124A	BBS12
SPATA5		WIF1	CCDC153	NDFIP2	SPATA5
ZNF330		STAB2	OR8D4	OXGR1	ZNF330
FREM3		ACACB	SLC6A13	TPP2	FREM3
TTC29		RBM19	TULP3	OR11G2	TTC29
FSTL5		DNAH10	CLEC1B	OR10G3	FSTL5
ANP32C		PXMP2	KLRC3	MYH7	ANP32C
BRD9		ZNF10	SLCO1B1	MDGA2	BRD9
OTULIN		KBTBD7	IRAG2	GPR135	OTULIN
TARS1		MYCBP2	PPFIBP1	KCNH5	TARS1
AMACR		OXGR1	C12orf54	ACTN1	AMACR
TTC23L		CCDC168	TSPAN19	GPATCH2L	TTC23L
EMB		GRK1	STAB2	EML5	EMB
CCNO		OR11G2	BRAP	SERPINA9	CCNO
IL6ST		OR10G3	RBM19	GSC	IL6ST
SHLD3		DHRS1	CABP1	BCL11B	SHLD3
UTP15		LTB4R2	DNAH10	DYNC1H1	UTP15
DMGDH		PTGDR	PXMP2	EXOC3L4	DMGDH
CCNH		GPR135	ZNF10	TNFAIP2	CCNH
NUDT12		SLC10A1	KBTBD6	SHF	NUDT12
TMEM232		RGS6	OXGR1	DUT	TMEM232
PRR16		LTBP2	TMEM255B	ATP8B4	PRR16
FTMT		GPATCH2L	OR11G2	USP50	FTMT
CTC-441N14.4		POMT2	OR10G3	DMXL2	CTC-441N14.4
C5orf63		SERPINA9	PTGDR	PIF1	C5orf63
SPINK5		AHNAK2	GPR135	PGPEP1L	SPINK5
HTR4		TEX22	LTBP2	WDR24	HTR4
TIMD4		ATP8B4	GPATCH2L	UNKL	TIMD4
PTTG1		USP50	POMT2	KREMEN2	PTTG1
SH3PXD2B		ALPK3	SERPINA9	ADCY9	SH3PXD2B
DDX41		PGPEP1L	BCL11B	NDE1	DDX41
OR2Y1		SYNM	FAN1	ACSM5	OR2Y1
CTC-338M12.4		RHBDF1	EMC7	ARHGAP17	CTC-338M12.4
FOXC1		BICDL2	RPAP1	EIF3C	FOXC1
FAM217A		ACSM5	GANC	ATXN2L	FAM217A
C6orf201		EIF3C	FGF7	TUFM	C6orf201
LY86		TLCD3B	ATP8B4	C16orf54	LY86
PAK1IP1		NOD2	USP50	CNEP1R1	PAK1IP1
GCM2		NUP93	FAH	NOD2	GCM2
OR12D2		PKD1L3	GOLGA6L9	CMTM4	OR12D2
TAP2		HP	SLC28A1	PSMB10	TAP2
BRD2		HPR	PGPEP1L	ZFPM1	BRD2
HLA-DPA1		C16orf95	SYNM	PIEZO1	HLA-DPA1
TEAD3		KLHDC4	HS3ST6	CPNE7	TEAD3
RAB44		PIEZO1	KREMEN2	VPS9D1	RAB44
APOBEC2		CPNE7	ZSCAN10	PRPF8	APOBEC2
OARD1		VPS9D1	NDE1	ATP1B2	OARD1
TREM1		SERPINF1	ACSM5	MFSD6L	TREM1
TRERF1		HASPIN	ERN2	USP43	TRERF1
MEA1		MFSD6L	EIF3C	TVP23C	MEA1
PTK7		TVP23C	TLCD3B	FLOT2	PTK7
GTPBP2		TNFRSF13B	NOD2	ZNHIT3	GTPBP2
SLC29A1		SLC35G3	ACD	SMARCE1	SLC29A1
AARS2		ZNHIT3	AP1G1	KRTAP29-1	AARS2
PTCHD4		MIEN1	PIEZO1	KRT32	PTCHD4
KLHL31		SMARCE1	CPNE7	CCR10	KLHL31
COL21A1		KRTAP29-1	VPS9D1	SOST	COL21A1
CYB5R4		KRT32	PRPF8	RUNDC3A	CYB5R4
HTR1E		EPX	SERPINF1	TBKBP1	HTR1E
SMIM8		C17orf80	MFSD6L	TRIM25	SMIM8
METTL24		NT5C	TVP23C	EPX	METTL24
RPF2		TRIM65	ZNF624	MRC2	RPF2
HS3ST5		CANT1	B9D1	C17orf80	HS3ST5
RNF217		RNF213	ZNHIT3	MRPL58	RNF217
SOGA3		OGFOD3	SMARCE1	TRIM65	SOGA3
LAMA2		SMCHD1	KRTAP29-1	NOTUM	LAMA2
AKAP7		CEP192	KRT32	OGFOD3	AKAP7
MED23		POTEC	AOC2	PTPRM	MED23
TAAR2		ANKRD30B	AOC3	MTCL1	TAAR2
ECT2L		MAPRE2	SOST	CEP192	ECT2L
ZC3H12D		FECH	MPP2	ANKRD30B	ZC3H12D
IYD		CNDP1	EPX	CABLES1	IYD
CCDC170		ATP9B	C17orf80	MAPRE2	CCDC170
MAP3K4		PWWP3A	TRIM65	ZBTB7C	MAP3K4
FGFR1OP		C19orf25	OGFOD3	MBD1	FGFR1OP
UNC93A		PLK5	MTCL1	TCF4	UNC93A
KIF25		PRR36	CEP192	CNDP1	KIF25
THBS2		OR7G3	POTEC	ODF3L2	THBS2
CHST12		ZNF439	ANKRD30B	HCN2	CHST12
AMZ1		PKN1	NOL4	C19orf25	AMZ1
TNRC18		CYP4F3	MAPRE2	RANBP3	TNRC18
VWDE		MVB12A	DYNAP	SH2D3A	VWDE
ETV1		DDX49	CNDP1	OR7G3	ETV1
STEAP1B		ZNF93	C19orf25	ZNF559	STEAP1B
NPVF		ZNF90	PLK5	ZNF439	NPVF
MRPS24;URGCP-MRPS24		ZNF208	HSD11B1L	FARSA	MRPS24;URGCP-MRPS24
NACAD		ZNF98	OR7G3	NOTCH3	NACAD
RAMP3		ZNF681	ZNF559	LRRC25	RAMP3
COBL		TDRD12	ZNF439	ZNF93	COBL
POM121L12		SYNE4	BEST2	ZNF208	POM121L12
ZNF107		ZNF566	PKN1	ZNF98	ZNF107
BAZ1B		ZNF790	NOTCH3	ZNF681	BAZ1B
RSBN1L		FBXO27	CYP4F3	ZNF566	RSBN1L
DMTF1		DLL3	DDX49	RINL	DMTF1
STEAP4		CYP2B6	SLC25A42	RAB4B	STEAP4
ZNF804B		BCKDHA	ZNF93	CYP2B6	ZNF804B
SAMD9L		DMAC2	ZNF90	DMAC2	SAMD9L
DLX6		CEACAM4	ZNF208	CEACAM4	DLX6
TMEM130		ZNF229	ZNF98	ZNF229	TMEM130
GJC3		IGFL4	ZNF681	MAMSTR	GJC3
MAP11		KPTN	ZNF566	KLK4	MAP11
RELN		CD33	ZNF790	LILRB3	RELN
SLC26A3		EPS8L1	AKT2	DUXA	SLC26A3
IMMP2L		DUXA	CYP2B6	ZNF547	IMMP2L
PPP1R3A		ZNF547	DMAC2	PLCB4	PPP1R3A
CADPS2		ZNF551	CEACAM4	RIN2	CADPS2
LEP		CPXM1	ZNF45	CBFA2T2	LEP
CPA2		C20orf141	ZNF227	ZNFX1	CPA2
AKR1B1		RIN2	ZNF229	ZFP64	AKR1B1
AC015987.1		BPIFB4	KPTN	BMP7	AC015987.1
OR6V1		TOX2	TULP2	KRTAP13-1	OR6V1
PIP		SNX21	LRRC4B	KRTAP19-3	PIP
CNTNAP2		MMP9	ACP4	CLIC6	CNTNAP2
GIMAP7		ADNP	CTU1	SH3BGR;WRB-SH3BGR	GIMAP7
TDRP		KRTAP13-1	CD33	MX2	TDRP
PINX1		KRTAP19-3	LAIR1	UMODL1	PINX1
PPP3CC		BRWD1	NLRP7	SUMO3	PPP3CC
NEFM		SH3BGR;WRB-SH3BGR	DUXA	COL6A2	NEFM
SCARA3		UMODL1	ZNF547	PCNT	SCARA3
ADGRA2		TMPRSS3	C20orf141	DERL3	ADGRA2
RAB11FIP1		UBASH3A	SIGLEC1	FOXRED2	RAB11FIP1
ADAM18		PCNT	CRLS1	SLC16A8	ADAM18
ANK1		DERL3	RIN2	APOBEC3H	ANK1
PXDNL		SEC14L4	MMP9	PHETA2	PXDNL
CHD7		SLC16A8	ADNP	PKDREJ	CHD7
PDE7A		APOBEC3H	KRTAP13-1	MOV10L1	PDE7A
MCMDC2		PKDREJ	KRTAP19-3	STS	MCMDC2
JPH1		MAPK12	KRTAP6-2	WWC3	JPH1
MRPS28		MAP3K15	SH3BGR;WRB-SH3BGR	MOSPD2	MRPS28
TPD52		MAGEB16	MX2	NHS	TPD52
CA1		FAAH2	UMODL1	MAP3K15	CA1
ATP6V0D2		RTL3	UBASH3A	KLHL34	ATP6V0D2
DCAF4L2		NOX1	COL6A2	MAGEB16	DCAF4L2
PTDSS1		RNF128	PCNT	MED14	PTDSS1
PKHD1L1		GUCY2F	DERL3	USP9X	PKHD1L1
UTP23		OCRL	SEC14L4	NDUFB11	UTP23
TBC1D31		XPNPEP2	RTCB	UBA1	TBC1D31
EEF1D			SLC16A8	HDAC6	EEF1D
LRRC24			APOBEC3H	OTUD5	LRRC24
C9orf92			PKDREJ	IQSEC2	C9orf92
ADAMTSL1			HDAC10	HUWE1	ADAMTSL1
HAUS6			PLXNB2	PHF8	HAUS6
DENND4C			SHANK3	FAAH2	DENND4C
IZUMO3			MAP3K15	FAM155B	IZUMO3
UBAP1			MAGEB16	MED12	UBAP1
CCL27			MED14	NLGN3	CCL27
POLR1E			USP9X	SLC16A2	POLR1E
TRMT10B			PHF8	BRWD3	TRMT10B
TJP2			FAAH2	PCDH19	TJP2
PCSK5			BRWD3	BTK	PCSK5
PRUNE2			PCDH19	RADX	PRUNE2
CORO2A			TBC1D8B	RNF128	CORO2A
ALDOB			PAK3	CAPN6	ALDOB
OR13F1			TRPC5	TRPC5	OR13F1
FKBP15			G6PD	DOCK11	FKBP15
OR1L3				LONRF3	OR1L3
TTC16				NKRF	TTC16
SLC27A4				SOWAHD	SLC27A4
SPTAN1				NKAP	SPTAN1
KYAT1				CUL4B	KYAT1
PTGES				TENM1	PTGES
TTF1				SMARCA1	TTF1
DDX31				BCORL1	DDX31
SURF1				SLC25A14	SURF1
ADAMTS13				GPR101	ADAMTS13
FCN1				SLITRK2	FCN1
TMEM210				ATP2B3	TMEM210
PNPLA7				PDZD4	PNPLA7
MALRD1				IRAK1	MALRD1
PTCHD3				FLNA	PTCHD3
ITGB1				G6PD	ITGB1
OR13A1				GAB3	OR13A1
FRMPD2					FRMPD2
AGAP6					AGAP6
DNAJC12					DNAJC12
ATOH7					ATOH7
ASCC1					ASCC1
ZSWIM8					ZSWIM8
SH2D4B					SH2D4B
MMRN2					MMRN2
KLLN					KLLN
ANKRD22					ANKRD22
IFIT2					IFIT2
SLIT1					SLIT1
PGAM1					PGAM1
DCLRE1A					DCLRE1A
NANOS1					NANOS1
C10orf120					C10orf120
SYCE1					SYCE1
BET1L					BET1L
B4GALNT4					B4GALNT4
OR51E1					OR51E1
TRIM22					TRIM22
OR56B1					OR56B1
OR6A2					OR6A2
ADM					ADM
OTOG					OTOG
SAAL1					SAAL1
LMO2					LMO2
CHST1					CHST1
DGKZ					DGKZ
PTPRJ					PTPRJ
OR4A47					OR4A47
FOLH1					FOLH1
OR4S2					OR4S2
OR5B21					OR5B21
OR4D6					OR4D6
MS4A2					MS4A2
BEST1					BEST1
INCENP					INCENP
PLAAT5					PLAAT5
SLC25A45					SLC25A45
KCNK7					KCNK7
OVOL1					OVOL1
DPP3					DPP3
RBM4B					RBM4B
IL18BP					IL18BP
P2RY6					P2RY6
RNF169					RNF169
RPS3					RPS3
CAPN5					CAPN5
CCDC90B					CCDC90B
PANX1					PANX1
KDM4E					KDM4E
MMP8					MMP8
CASP12					CASP12
CASP5					CASP5
CARD17					CARD17
GRIA4					GRIA4
SLC35F2					SLC35F2
EXPH5					EXPH5
C11orf88					C11orf88
PIH1D2					PIH1D2
ANKK1					ANKK1
HTR3A					HTR3A
BUD13					BUD13
SIK3					SIK3
TMPRSS13					TMPRSS13
MPZL3					MPZL3
TMEM25					TMEM25
UPK2					UPK2
FOXR1					FOXR1
TRAPPC4					TRAPPC4
HYOU1					HYOU1
CCDC153					CCDC153
NECTIN1					NECTIN1
GRIK4					GRIK4
BLID					BLID
OR8D4					OR8D4
OR4D5					OR4D5
OR10S1					OR10S1
OR8B12					OR8B12
SLC37A2					SLC37A2
CDON					CDON
DCPS					DCPS
TMEM45B					TMEM45B
C12orf4					C12orf4
CD4					CD4
RBP5					RBP5
CLEC4C					CLEC4C
CLEC6A					CLEC6A
A2ML1					A2ML1
CLEC1B					CLEC1B
KLRC3					KLRC3
PTPRO					PTPRO
LRMP					LRMP
RESF1					RESF1
KMT2D					KMT2D
SLC11A2					SLC11A2
C12orf80					C12orf80
KRT7					KRT7
NPFF					NPFF
PPP1R1A					PPP1R1A
OR2AP1					OR2AP1
GDF11					GDF11
GLS2					GLS2
SDR9C7					SDR9C7
TAC3					TAC3
STAT6					STAT6
CDK4					CDK4
GRIP1					GRIP1
CCER1					CCER1
NUP37					NUP37
ACACB					ACACB
LHX5					LHX5
CCDC60					CCDC60
TMEM120B					TMEM120B
CLIP1					CLIP1
SFSWAP					SFSWAP
GSX1					GSX1
PDX1					PDX1
PDS5B					PDS5B
FREM2					FREM2
ERICH6B					ERICH6B
HTR2A					HTR2A
FAM124A					FAM124A
UTP14C					UTP14C
MYCBP2					MYCBP2
DZIP1					DZIP1
OXGR1					OXGR1
DOCK9					DOCK9
DAOA					DAOA
ATP11AUN					ATP11AUN
OR4K5					OR4K5
CEBPE					CEBPE
BRMS1L					BRMS1L
PYGL					PYGL
AP5M1					AP5M1
GPR135					GPR135
L3HYPDH					L3HYPDH
AKAP5					AKAP5
HEATR4					HEATR4
ACOT4					ACOT4
MLH3					MLH3
GPATCH2L					GPATCH2L
ISM2					ISM2
GSC					GSC
SYNE3					SYNE3
C14orf180					C14orf180
AVEN					AVEN
CHRM5					CHRM5
DISP2					DISP2
PLA2G4E					PLA2G4E
MAP1A					MAP1A
HYPK					HYPK
TRIM69					TRIM69
SHF					SHF
USP50					USP50
PIF1					PIF1
LARP6					LARP6
NRG4					NRG4
CHRNA5					CHRNA5
HOMER2					HOMER2
WDR93					WDR93
GDPGP1					GDPGP1
LINS1					LINS1
SELENOS					SELENOS
PCSK6					PCSK6
RPUSD1					RPUSD1
PRR25					PRR25
LMF1					LMF1
PTX4					PTX4
PKD1					PKD1
CCNF					CCNF
ANKS3					ANKS3
MRTFB					MRTFB
GTF3C1					GTF3C1
ATXN2L					ATXN2L
KIF22					KIF22
INO80E					INO80E
TLCD3B					TLCD3B
FBRS					FBRS
ZNF843					ZNF843
ABCC12					ABCC12
KATNB1					KATNB1
CNGB1					CNGB1
CMTM4					CMTM4
TSNAXIP1					TSNAXIP1
ZFP90					ZFP90
COG8					COG8
DDX19B					DDX19B
GLG1					GLG1
PKD1L2					PKD1L2
TAF1C					TAF1C
KIAA0513					KIAA0513
ZNF469					ZNF469
PRPF8					PRPF8
ZFP3					ZFP3
KIAA0753					KIAA0753
XAF1					XAF1
NAA38					NAA38
KRBA2					KRBA2
GLP2R					GLP2R
DNAH9					DNAH9
CDRT4					CDRT4
TVP23C					TVP23C
TBC1D26					TBC1D26
TNFRSF13B					TNFRSF13B
PLD6					PLD6
RAI1					RAI1
LLGL1					LLGL1
TOP3A					TOP3A
TMEM199					TMEM199
RHBDL3					RHBDL3
SLFN5					SLFN5
ZNHIT3					ZNHIT3
ARL5C					ARL5C
ZPBP2					ZPBP2
KRTAP4-1					KRTAP4-1
P3H4					P3H4
KAT2A					KAT2A
WNK4					WNK4
PTGES3L					PTGES3L
PTGES3L;PTGES3L-AARSD1					PTGES3L;PTGES3L-AARSD1
SOST					SOST
SCRN2					SCRN2
COPZ2					COPZ2
EME1					EME1
ACSF2					ACSF2
MYCBPAP					MYCBPAP
UTP18					UTP18
EPX					EPX
NUP85					NUP85
MIF4GD					MIF4GD
SGSH					SGSH
SLC26A11					SLC26A11
NOTUM					NOTUM
RFNG					RFNG
ZNF750					ZNF750
SLC35G4					SLC35G4
ANKRD30B					ANKRD30B
GATA6					GATA6
TMEM241					TMEM241
TRAPPC8					TRAPPC8
MAPRE2					MAPRE2
ZNF397;ZSCAN30					ZNF397;ZSCAN30
SYT4					SYT4
MEX3C					MEX3C
MC4R					MC4R
CDH19					CDH19
RBFA					RBFA
HCN2					HCN2
POLRMT					POLRMT
GRIN3B					GRIN3B
ABCA7					ABCA7
GPX4					GPX4
ABHD17A					ABHD17A
PLIN4					PLIN4
CATSPERD					CATSPERD
CAPS					CAPS
SH2D3A					SH2D3A
ZNF358					ZNF358
MCEMP1					MCEMP1
OR7G2					OR7G2
OR7G3					OR7G3
ZNF266					ZNF266
RAVER1					RAVER1
CDC37					CDC37
ATG4D					ATG4D
CCDC151					CCDC151
ZSWIM4					ZSWIM4
CYP4F22					CYP4F22
NWD1					NWD1
ANKLE1					ANKLE1
NXNL1					NXNL1
UPF1					UPF1
DDX49					DDX49
SUGP2					SUGP2
ZNF98					ZNF98
CHST8					CHST8
WTIP					WTIP
ZNF599					ZNF599
LGI4					LGI4
SARS2					SARS2
EID2B					EID2B
EID2					EID2
LIPE					LIPE
ZNF221					ZNF221
ERCC2					ERCC2
CRX					CRX
SULT2A1					SULT2A1
CABP5					CABP5
TRPM4					TRPM4
CPT1C					CPT1C
C19orf48					C19orf48
IGLON5					IGLON5
CLDND2					CLDND2
LIM2					LIM2
ZNF614					ZNF614
ZNF616					ZNF616
ZNF808					ZNF808
ZNF468					ZNF468
LILRB3					LILRB3
TNNI3					TNNI3
RPL28					RPL28
SHISA7					SHISA7
ZNF628					ZNF628
ZIM2					ZIM2
DUXA					DUXA
SNRPB					SNRPB
C20orf141					C20orf141
PRND					PRND
RIN2					RIN2
CFAP61					CFAP61
NINL					NINL
DUSP15					DUSP15
ASXL1					ASXL1
FAM83C					FAM83C
UQCC1					UQCC1
EPB41L1					EPB41L1
ARHGAP40					ARHGAP40
MYBL2					MYBL2
HNF4A					HNF4A
ADA					ADA
MATN4					MATN4
WFDC9					WFDC9
WFDC3					WFDC3
ZNF335					ZNF335
GNAS					GNAS
RBBP8NL					RBBP8NL
BIRC7					BIRC7
N6AMT1					N6AMT1
LTN1					LTN1
KRTAP13-1					KRTAP13-1
CLIC6					CLIC6
PIGP					PIGP
TMPRSS2					TMPRSS2
RRP1B					RRP1B
CSTB					CSTB
CFAP410					CFAP410
LRRC3					LRRC3
KRTAP10-9					KRTAP10-9
DIP2A					DIP2A
HDHD5					HDHD5
TANGO2					TANGO2
HIC2					HIC2
CCDC116					CCDC116
MMP11					MMP11
LRRC75B					LRRC75B
FOXRED2					FOXRED2
DMC1					DMC1
CACNA1I					CACNA1I
EP300					EP300
MEI1					MEI1
PHETA2					PHETA2
CYP2D6					CYP2D6
NFAM1					NFAM1
A4GALT					A4GALT
PNPLA3					PNPLA3
TRMU					TRMU
MOV10L1					MOV10L1
SELENOO					SELENOO
ARSH					ARSH
ARSF					ARSF
MXRA5					MXRA5
SHROOM2					SHROOM2
WWC3					WWC3
FRMPD4					FRMPD4
TLR7					TLR7
TLR8					TLR8
FANCB					FANCB
MOSPD2					MOSPD2
MAGEB17					MAGEB17
REPS2					REPS2
NHS					NHS
RAI2					RAI2
CDKL5					CDKL5
PHKA2					PHKA2
ADGRG2					ADGRG2
MAP3K15					MAP3K15
SH3KBP1					SH3KBP1
BCLAF3					BCLAF3
MAP7D2					MAP7D2
CNKSR2					CNKSR2
KLHL34					KLHL34
DDX53					DDX53
ACOT9					ACOT9
ZFX					ZFX
POLA1					POLA1
DCAF8L1					DCAF8L1
MAGEB2					MAGEB2
TAB3					TAB3
DMD					DMD
FAM47B					FAM47B
MAGEB16					MAGEB16
CFAP47					CFAP47
SRPX					SRPX
BCOR					BCOR
MED14					MED14
USP9X					USP9X
GPR34					GPR34
EFHC2					EFHC2
CHST7					CHST7
RGN					RGN
UBA1					UBA1
USP11					USP11
ZNF157					ZNF157
ZNF41					ZNF41
ZNF182					ZNF182
ZNF630					ZNF630
PORCN					PORCN
HDAC6					HDAC6
OTUD5					OTUD5
KCND1					KCND1
GRIPAP1					GRIPAP1
GPKOW					GPKOW
MAGIX					MAGIX
PRICKLE3					PRICKLE3
CACNA1F					CACNA1F
PPP1R3F					PPP1R3F
AKAP4					AKAP4
CCNB3					CCNB3
DGKK					DGKK
SHROOM4					SHROOM4
BMP15					BMP15
GSPT2					GSPT2
MAGED1					MAGED1
GPR173					GPR173
TSPYL2					TSPYL2
IQSEC2					IQSEC2
HUWE1					HUWE1
PHF8					PHF8
FAM120C					FAM120C
WNK3					WNK3
FGD1					FGD1
ITIH6					ITIH6
MAGED2					MAGED2
TRO					TRO
PFKFB1					PFKFB1
FOXR2					FOXR2
FAAH2					FAAH2
AMER1					AMER1
ASB12					ASB12
MTMR8					MTMR8
ZC3H12B					ZC3H12B
VSIG4					VSIG4
HEPH					HEPH
AR					AR
OPHN1					OPHN1
STARD8					STARD8
PJA1					PJA1
FAM155B					FAM155B
DGAT2L6					DGAT2L6
P2RY4					P2RY4
RAB41					RAB41
GDPD2					GDPD2
TEX11					TEX11
FOXO4					FOXO4
MED12					MED12
NLGN3					NLGN3
ZMYM3					ZMYM3
TAF1					TAF1
RP11-402P6.15					RP11-402P6.15
RTL5					RTL5
ERCC6L					ERCC6L
PHKA1					PHKA1
NAP1L2					NAP1L2
SLC16A2					SLC16A2
NEXMIF					NEXMIF
MAGEE2					MAGEE2
MAGEE1					MAGEE1
ATRX					ATRX
ATP7A					ATP7A
CYSLTR1					CYSLTR1
RTL3					RTL3
TBX22					TBX22
BRWD3					BRWD3
HDX					HDX
APOOL					APOOL
SATL1					SATL1
DACH2					DACH2
KLHL4					KLHL4
PCDH19					PCDH19
SRPX2					SRPX2
SYTL4					SYTL4
NOX1					NOX1
DRP2					DRP2
TAF7L					TAF7L
BTK					BTK
ARMCX4					ARMCX4
ZMAT1					ZMAT1
ARMCX5					ARMCX5
GPRASP1					GPRASP1
BEX4					BEX4
TCEAL4					TCEAL4
H2BFWT					H2BFWT
TEX13A					TEX13A
NRK					NRK
SERPINA7					SERPINA7
PWWP3B					PWWP3B
RADX					RADX
RNF128					RNF128
TBC1D8B					TBC1D8B
MORC4					MORC4
FRMPD3					FRMPD3
VSIG1					VSIG1
COL4A6					COL4A6
COL4A5					COL4A5
IRS4					IRS4
GUCY2F					GUCY2F
TMEM164					TMEM164
RTL9					RTL9
CAPN6					CAPN6
ALG13					ALG13
TRPC5					TRPC5
RTL4					RTL4
AMOT					AMOT
LRCH2					LRCH2
RBMXL3					RBMXL3
PLS3					PLS3
AGTR2					AGTR2
SLC6A14					SLC6A14
DOCK11					DOCK11
KIAA1210					KIAA1210
SLC25A43					SLC25A43
NKRF					NKRF
SOWAHD					SOWAHD
TMEM255A					TMEM255A
LAMP2					LAMP2
CT47B1					CT47B1
GRIA3					GRIA3
THOC2					THOC2
TENM1					TENM1
SMARCA1					SMARCA1
XPNPEP2					XPNPEP2
BCORL1					BCORL1
ELF4					ELF4
ZNF280C					ZNF280C
SLC25A14					SLC25A14
ARHGAP36					ARHGAP36
IGSF1					IGSF1
HS6ST2					HS6ST2
USP26					USP26
GPC4					GPC4
FAM122B					FAM122B
FAM122C					FAM122C
SAGE1					SAGE1
MAP7D3					MAP7D3
ADGRG4					ADGRG4
HTATSF1					HTATSF1
VGLL1					VGLL1
ARHGEF6					ARHGEF6
GPR101					GPR101
MCF2					MCF2
ATP11C					ATP11C
CXorf66					CXorf66
SOX3					SOX3
MAGEC3					MAGEC3
SLITRK2					SLITRK2
AFF2					AFF2
MAMLD1					MAMLD1
CD99L2					CD99L2
GPR50					GPR50
PASD1					PASD1
PRRG3					PRRG3
GABRE					GABRE
GABRQ					GABRQ
MAGEA3					MAGEA3
ZNF185					ZNF185
PNMA5					PNMA5
PNMA3					PNMA3
ZNF275					ZNF275
TREX2					TREX2
HAUS7					HAUS7
BGN					BGN
ATP2B3					ATP2B3
PLXNB3					PLXNB3
SRPK3					SRPK3
PDZD4					PDZD4
L1CAM					L1CAM
ARHGAP4					ARHGAP4
NAA10					NAA10
HCFC1					HCFC1
IRAK1					IRAK1
MECP2					MECP2
TKTL1					TKTL1
FLNA					FLNA
DNASE1L1					DNASE1L1
PLXNA3					PLXNA3
G6PD					G6PD
GAB3					GAB3
F8					F8
TMLHE					TMLHE
					CLCN6
					MIIP
					UBXN10
					PITHD1
					CRYBG2
					COL16A1
					KHDRBS1
					C1orf122
					SZT2
					LEXM
					SLC35D1
					C1orf141
					PTGER3
					RPRD2
					LCE4A
					PMVK
					CRABP2
					TNNI1
					CHIT1
					PTPN14
					PYCR2
					TARBP1
					BECN2
					ADGRF3
					OTOF
					NLRC4
					C2orf73
					LGALSL
					CD8A
					ASTL
					SNRNP200
					FER1L5
					FAM178B
					TTL
					TFCP2L1
					TUBA3E
					CCNT2
					SCN2A
					GAD1
					FAM237A
					C2orf80
					COL4A3
					SLC16A14
					GAL3ST2
					GASK1A
					QARS
					LAMB2
					NISCH
					ERC2
					SUCLG2
					FRMD4B
					MITF
					KALRN
					BDH1
					LNX1
					SLC4A4
					ANKRD17
					KLHL8
					C4orf17
					C4orf33
					SCOC
					CEP72
					IRX4
					EGFLAM
					MRPS27
					FBXL17
					CCNI2
					FBXO38
					CREBRF
					NKX2-5
					NRN1
					PRSS16
					DDR1
					NEU1
					LEMD2
					DEF6
					TREM2
					PEX6
					TJAP1
					PPIL6
					ADGB
					SYNE1
					COL28A1
					FAM221A
					TBRG4
					ABCA13
					BCL7B
					ABCB4
					TRRAP
					SH2B2
					IFRD1
					PTPRZ1
					SND1
					CALU
					OR2A5
					ZNF467
					TMEM176A
					CRYGN
					PRKAG2
					CNPY1
					GATA4
					FDFT1
					DLC1
					SLC25A37
					SLC7A13
					TAF2
					BOP1
					SMARCA2
					ERMP1
					NFIB
					TMEM8B
					CBWD5
					APBA1
					GDA
					SHC3
					GABBR2
					OR13C2
					OR13D1
					NEK6
					POMT1
					TMEM250
					SEC61A2
					C1QL3
					NSUN6
					DYDC2
					FRAT2
					ARMH3
					PPRC1
					SH3PXD2A
					ATE1
					CFAP46
					DRD4
					C11orf21
					FAM180B
					OR4C15
					OR5D16
					CD248
					C2CD3
					SLC6A13
					LPAR5
					IRAG2
					ITPR2
					PPFIBP1
					SMARCC2
					C12orf66
					TSPAN19
					STAB2
					RBM19
					DNAH10
					PXMP2
					ZNF10
					KBTBD6
					SETDB2
					NDFIP2
					TPP2
					OR11G2
					OR10G3
					MYH7
					MDGA2
					KCNH5
					ACTN1
					EML5
					SERPINA9
					BCL11B
					DYNC1H1
					EXOC3L4
					TNFAIP2
					DUT
					ATP8B4
					DMXL2
					PGPEP1L
					WDR24
					UNKL
					KREMEN2
					ADCY9
					NDE1
					ACSM5
					ARHGAP17
					EIF3C
					TUFM
					C16orf54
					CNEP1R1
					NOD2
					PSMB10
					ZFPM1
					PIEZO1
					CPNE7
					VPS9D1
					ATP1B2
					MFSD6L
					USP43
					FLOT2
					SMARCE1
					KRTAP29-1
					KRT32
					CCR10
					RUNDC3A
					TBKBP1
					TRIM25
					MRC2
					C17orf80
					MRPL58
					TRIM65
					OGFOD3
					PTPRM
					MTCL1
					CEP192
					CABLES1
					ZBTB7C
					MBD1
					TCF4
					CNDP1
					ODF3L2
					C19orf25
					RANBP3
					ZNF559
					ZNF439
					FARSA
					NOTCH3
					LRRC25
					ZNF93
					ZNF208
					ZNF681
					ZNF566
					RINL
					RAB4B
					CYP2B6
					DMAC2
					CEACAM4
					ZNF229
					MAMSTR
					KLK4
					ZNF547
					PLCB4
					CBFA2T2
					ZNFX1
					ZFP64
					BMP7
					KRTAP19-3
					SH3BGR;WRB-SH3BGR
					MX2
					UMODL1
					SUMO3
					COL6A2
					PCNT
					DERL3
					SLC16A8
					APOBEC3H
					PKDREJ
					STS
					NDUFB11
					LONRF3
					NKAP
					CUL4B
					CEP104
					HNRNPCL1
					SLC25A34
					TMEM82
					EPHB2
					SELENON
					PRDX1
					ATPAF1
					PDZK1IP1
					ZYG11B
					SLC30A7
					SYPL2
					KCNA10
					SETDB1
					C1orf56
					C1orf189
					ADAMTS4
					FMO2
					TRAF5
					SPATA45
					HHIPL2
					ZNF678
					C2orf16
					NFU1
					IL1RL2
					CKAP2L
					FMNL2
					TTN
					BOLL
					FAM117B
					FBXO36
					TRPM8
					PRRT3
					COL7A1
					CHMP2B
					HSPBAP1
					BFSP2
					ESYT3
					HTR3C
					VPS8
					FETUB
					UVSSA
					FAM53A
					ANAPC4
					SOWAHB
					FAM13A
					MTTP
					TBC1D9
					SLC10A7
					DDX60
					NUP155
					FBXO4
					TICAM2;TMED7-TICAM2
					ANKHD1-EIF4EBP3;EIF4EBP3
					PCDHA12
					PCDHB13
					FAT2
					ACOT13
					TSBP1
					KCNK17
					CRIP3
					GJB7
					ARMC2
					GOPC
					GSDME
					HOXA1
					INMT
					PDE1C
					SUMF2
					PTPN12
					SEMA3C
					HEPACAM2
					STAG3
					BCAP29;DUS4L-BCAP29
					RBM28
					CPA1
					KLRG2
					GIMAP4
					MCPH1-AS1
					TUSC3
					ADHFE1
					SBSPON
					C8orf89
					CA13
					CNGB3
					OPLAH
					MPDZ
					FOCAD
					FOXD4L5
					CCDC180
					TXNDC8
					AKNA
					PHF19
					PIP5KL1
					ASB6
					DPP7
					USP6NL
					FAM25G
					MGMT
					OR52R1
					OR52A1
					DNAJC24
					DEPDC7
					OR4B1
					RASGRP2
					GSTP1
					IGHMBP2
					RELT
					PLEKHB1
					MMP10
					DDX11
					KIF21A
					DBX2
					WIF1
					KBTBD7
					CCDC168
					GRK1
					DHRS1
					LTB4R2
					PTGDR
					SLC10A1
					RGS6
					LTBP2
					POMT2
					AHNAK2
					TEX22
					ALPK3
					SYNM
					RHBDF1
					BICDL2
					NUP93
					PKD1L3
					HP
					HPR
					C16orf95
					KLHDC4
					SERPINF1
					HASPIN
					SLC35G3
					MIEN1
					NT5C
					CANT1
					RNF213
					SMCHD1
					POTEC
					FECH
					ATP9B
					PWWP3A
					PLK5
					PRR36
					PKN1
					CYP4F3
					MVB12A
					ZNF90
					TDRD12
					SYNE4
					ZNF790
					FBXO27
					DLL3
					BCKDHA
					IGFL4
					KPTN
					CD33
					EPS8L1
					ZNF551
					CPXM1
					BPIFB4
					TOX2
					SNX21
					MMP9
					ADNP
					BRWD1
					TMPRSS3
					UBASH3A
					SEC14L4
					MAPK12
					OCRL
					NPHP4
					PRAMEF1
					RSRP1
					PDIK1L
					WDTC1
					ZMPSTE24
					AMIGO1
					CEPT1
					POGZ
					RUSC1
					PTPN7
					OR2M3
					SPDYA
					EIF2AK2
					CDKL4
					ZRANB3
					CSRNP3
					DES
					UGT1A4
					CMTM8
					ZBTB20
					CSN1S1
					DROSHA
					PCDHA11
					PCDHAC1
					DTNBP1
					SLC17A1
					ZSCAN26
					CMTR1
					ADGRF4
					ELOVL5
					MCM7
					MBLAC1
					CAV1
					FSCN3
					ZC3HAV1L
					MICU3
					ASAH1
					DPYSL2
					IGFBPL1
					KLF9
					HEMGN
					BAAT
					RXRA
					AGPAT2
					TOR4A
					ADARB2
					ACBD7
					DNAJC1
					SHLD2
					TNKS2
					CDHR5
					SLC3A2
					ZNRD2
					AIP
					KBTBD3
					TULP3
					SLCO1B1
					C12orf54
					BRAP
					CABP1
					TMEM255B
					FAN1
					EMC7
					RPAP1
					GANC
					FGF7
					FAH
					GOLGA6L9
					SLC28A1
					HS3ST6
					ZSCAN10
					ERN2
					ACD
					AP1G1
					ZNF624
					B9D1
					AOC2
					AOC3
					MPP2
					NOL4
					DYNAP
					HSD11B1L
					BEST2
					SLC25A42
					AKT2
					ZNF45
					ZNF227
					TULP2
					LRRC4B
					ACP4
					CTU1
					LAIR1
					NLRP7
					SIGLEC1
					CRLS1
					KRTAP6-2
					RTCB
					HDAC10
					PLXNB2
					SHANK3
					PAK3
