# Supplementary material for: A deep learning model for prediction of autism status using whole-exome sequencing data
Source: PLoS Comput Biol. 2024 Nov 8;20(11):e1012468. doi: 10.1371/journal.pcbi.1012468 (PMC11578481; doi:10.1371/journal.pcbi.1012468)
Supplement: S2 Table — (CSV) [file pcbi.1012468.s006.csv]

Model Name	Accuracy	Precision	Sensitivity	ROC-AUC	F1
Decision Trees	0.5681	0.5675	0.5678	0.5819	0.56764996
Random Forest	0.6385	0.6215	0.7058	0.6799	0.660972953
XGBoost Classifier	0.6497	0.6399	0.6829	0.6943	0.660701104
L1 Logistic Regression	0.6586	0.6305	0.7642	0.6635	0.690941564
L2 Logistic Regression	0.658	0.6302	0.7624	0.7042	0.690025104
Linear Support Vector Classifier	0.5207	0.7793	0.0561	0.7166	0.104665382
