# Supplementary material for: A deep learning model for prediction of autism status using whole-exome sequencing data
Source: PLoS Comput Biol. 2024 Nov 8;20(11):e1012468. doi: 10.1371/journal.pcbi.1012468 (PMC11578481; doi:10.1371/journal.pcbi.1012468)
Supplement: S3 Table — (CSV) [file pcbi.1012468.s007.csv]

STAR-NN	Time	Seconds
0	20-05-28
1	20-08-23	175
2	20-11-31	188
3	20-14-21	170
4	20-17-23	182
5	20-20-29	186
6	20-23-27	178
7	20-26-32	185
8	20-29-18	166
9	20-32-30	192
10	20-35-22	172
average time		179.4
Logistic regression (L2 regularized)	Time	Seconds
0	13:49:25
1	14:01:00	695
2	14:12:35	695
3	14:24:08	693
4	14:35:40	692
5	14:47:12	692
6	14:58:39	687
7	15:10:05	686
8	15:21:32	687
9	15:32:58	686
10	15:44:25	687
average time		690		3.846153846
