# Supplementary material for: A deep learning model for prediction of autism status using whole-exome sequencing data
Source: PLoS Comput Biol. 2024 Nov 8;20(11):e1012468. doi: 10.1371/journal.pcbi.1012468 (PMC11578481; doi:10.1371/journal.pcbi.1012468)
Supplement: S4 Table — Four gene sets include selected features, SFARI genes, combination of SFARI genes and selected features and full gene list. (CSV) [file pcbi.1012468.s008.csv]

STAR-NN, h1, lr=3e-5, split on i=1, ten repeats on random_seed
iwes_v1
	accuracy	precision	recall	auc	f1
SelFeat1489	0.7205	0.6762	0.7271	0.7302	0.7007
SFARI	0.7242	0.6791	0.7339	0.7319	0.7054
selFeat_SFARI_genes	0.7211	0.6777	0.7249	0.7284	0.7005
Full gene list	0.7132	0.6788	0.6885	0.7233	0.6836
