# Supplementary material for: A deep learning model for prediction of autism status using whole-exome sequencing data
Source: PLoS Comput Biol. 2024 Nov 8;20(11):e1012468. doi: 10.1371/journal.pcbi.1012468 (PMC11578481; doi:10.1371/journal.pcbi.1012468)
Supplement: S5 Table — (CSV) [file pcbi.1012468.s009.csv]

# input: Sex, selFeat1489
random-state=1:10	loss	Accuracy	Precision	Recall	AUC	F1
0	0.611317813	0.669520557	0.656676948	0.722599447	0.729381204	0.688062815
1	0.612839937	0.667319	0.656556666	0.713870049	0.726103365	0.68401489
2	0.611809015	0.664872825	0.655296206	0.70805043	0.728687286	0.680652665
3	0.610823929	0.668052852	0.657015562	0.715324938	0.730149865	0.684931496
4	0.611966789	0.667808235	0.655890167	0.718234718	0.728025377	0.685648145
5	0.611801505	0.666585147	0.653088033	0.72308439	0.728752971	0.686306097
6	0.611943781	0.667319	0.655861437	0.716294885	0.72852999	0.684747335
7	0.612138271	0.670499027	0.658959508	0.718719661	0.727923632	0.687543464
8	0.612538576	0.666585147	0.653222263	0.722599447	0.727102399	0.686161648
9	0.61288631	0.667808235	0.65602839	0.717749774	0.726485491	0.685502567
average		0.6676	0.6559	0.7177	0.7281	0.6854
