# Supplementary material for: A deep learning model for prediction of autism status using whole-exome sequencing data
Source: PLoS Comput Biol. 2024 Nov 8;20(11):e1012468. doi: 10.1371/journal.pcbi.1012468 (PMC11578481; doi:10.1371/journal.pcbi.1012468)
Supplement: S6 Table — (CSV) [file pcbi.1012468.s010.csv]

# set seed: range(10)
# input: Sex, PGS, selected gene features (1489)
PTVs
	Accuracy	Precision	Recall	AUC	F1
0	0.672700584	0.651495993	0.75158	0.710669458	0.697968408
1	0.670743644	0.649558246	0.750607669	0.709718764	0.696436609
2	0.671722114	0.65103507	0.749149263	0.711457431	0.696654621
3	0.670254409	0.650530815	0.744773924	0.704640508	0.694469637
4	0.675146759	0.655835807	0.745746255	0.715485454	0.697907187
5	0.670988262	0.650084317	0.749635398	0.711785197	0.696319714
6	0.671966732	0.652470171	0.744773924	0.704608083	0.695573195
7	0.66829747	0.649978578	0.738454044	0.702435613	0.691397338
8	0.671722114	0.65167588	0.746718526	0.706017256	0.69596739
9	0.670499027	0.651063859	0.743801653	0.703556955	0.694349915
	0.6714	0.6514	0.7465	0.7080	0.6957
MisAB
	Accuracy	Precision	Recall	AUC	F1
0	0.667319	0.647983015	0.741857052	0.703525662	0.691749764
1	0.669765174	0.650106132	0.744287789	0.7022506	0.694016301
2	0.668542087	0.648602903	0.744773924	0.704546809	0.693369546
3	0.665606678	0.648963749	0.730675757	0.698151827	0.687399972
4	0.669275939	0.653061211	0.731161892	0.710145056	0.689908252
5	0.669031322	0.649279058	0.744287789	0.70682472	0.693544735
6	0.666585147	0.64944011	0.733106494	0.697721899	0.688741719
7	0.666095912	0.650434792	0.727272749	0.696414113	0.686711055
8	0.669031322	0.651072979	0.737481773	0.698305607	0.691588797
9	0.666095912	0.649524629	0.730675757	0.697205424	0.687714487
	0.6677	0.6498	0.7366	0.7015	0.6905
MisC
	Accuracy	Precision	Recall	AUC	F1
0	0.653131127	0.651925802	0.666504622	0.702903032	0.659134608
1	0.654109597	0.65419662	0.663101614	0.702068567	0.658619018
2	0.660958886	0.659231126	0.675255239	0.705559254	0.667146976
3	0.647260249	0.650809228	0.645114243	0.689546824	0.647949222
4	0.659001946	0.654545426	0.68254739	0.712001204	0.668253194
5	0.658023477	0.656830072	0.6708799	0.707542539	0.663780648
6	0.647749484	0.650561273	0.648031116	0.689099193	0.64929373
7	0.646526396	0.648255825	0.650461853	0.69203639	0.649356965
8	0.649217248	0.652025402	0.649489522	0.691593647	0.650754992
9	0.645303309	0.648556054	0.644141972	0.689618826	0.646341477
	0.6521	0.6527	0.6596	0.6982	0.6561
