# Supplementary material for: A deep learning model for prediction of autism status using whole-exome sequencing data
Source: PLoS Comput Biol. 2024 Nov 8;20(11):e1012468. doi: 10.1371/journal.pcbi.1012468 (PMC11578481; doi:10.1371/journal.pcbi.1012468)
Supplement: S7 Table — (CSV) [file pcbi.1012468.s011.csv]

# input: Sex, PGS, selFeat1489 (PTVs, MisAB)
random-state=1:10	loss	Accuracy	Precision	Recall	AUC	F1
1	0.620598495	0.671477497	0.655291557	0.735693514	0.715183616	0.693168832
2	0.620619774	0.670743644	0.654978335	0.733753622	0.715238214	0.69213173
3	0.620253921	0.670988262	0.654859602	0.735208511	0.716440201	0.692711887
4	0.620484173	0.669275939	0.653017223	0.734723568	0.715423107	0.691465074
5	0.620158017	0.670499027	0.654028416	0.736178458	0.716182709	0.692676234
6	0.620459735	0.671232879	0.65554595	0.733753622	0.715476573	0.692448519
7	0.620030582	0.670743644	0.654576838	0.735208511	0.716726065	0.692553656
8	0.620487511	0.670254409	0.654679358	0.732783735	0.715815067	0.691533184
9	0.620816171	0.671477497	0.65489012	0.737148404	0.714758933	0.69358886
		0.6707	0.6547	0.7349	0.7157	0.6925
