# Supplementary material for: A deep learning model for prediction of autism status using whole-exome sequencing data
Source: PLoS Comput Biol. 2024 Nov 8;20(11):e1012468. doi: 10.1371/journal.pcbi.1012468 (PMC11578481; doi:10.1371/journal.pcbi.1012468)
Supplement: S8 Table — (CSV) [file pcbi.1012468.s012.csv]

# input: Sex, PGS, selFeat1489 (PTVs, MisAB, MisC, Synonymous)
random-state=1:10	loss	Accuracy	Precision	Recall	AUC	F1
0	0.613446832	0.664628208	0.647712708	0.734723568	0.725860119	0.688479896
1	0.614767492	0.66634053	0.649528682	0.735208511	0.723599017	0.689717901
2	0.613213181	0.66536206	0.648037553	0.736663461	0.725708246	0.689514317
3	0.614515603	0.668052852	0.652267814	0.732298732	0.723634839	0.689970294
4	0.61414808	0.667319	0.651423633	0.732298732	0.724399269	0.689497709
5	0.61477226	0.66438359	0.647814929	0.733268678	0.72348243	0.687898103
6	0.614654243	0.66634053	0.650043011	0.733268678	0.723809242	0.689152247
7	0.615094781	0.665606678	0.649462342	0.732298732	0.722303867	0.688397522
8	0.614412546	0.66634053	0.648132443	0.740543187	0.723385036	0.691263034
9	0.614099622	0.669520557	0.652248383	0.738603294	0.723962665	0.692745046
		0.6664	0.6497	0.7349	0.7240	0.6897
