# Supplementary material for: A deep learning model for prediction of autism status using whole-exome sequencing data
Source: PLoS Comput Biol. 2024 Nov 8;20(11):e1012468. doi: 10.1371/journal.pcbi.1012468 (PMC11578481; doi:10.1371/journal.pcbi.1012468)
Supplement: S9 Table — (CSV) [file pcbi.1012468.s013.csv]

STAR-NN, h1, lr=3e-5, split on i=1, ten repeats on random_seed
	accuracy	precision	recall	auc	f1
SelFeat1489	0.6713	0.6602	0.7179	0.7317	0.687842072
SFARI	0.6635	0.6408	0.7574	0.693	0.694238192
selFeat_SFARI_genes	0.6672	0.6541	0.7221	0.7313	0.686420012
Full gene list	0.6512	0.6414	0.6997	0.7152	0.669282798
