# Supplementary material for: A deep learning model for prediction of autism status using whole-exome sequencing data
Source: PLoS Comput Biol. 2024 Nov 8;20(11):e1012468. doi: 10.1371/journal.pcbi.1012468 (PMC11578481; doi:10.1371/journal.pcbi.1012468)
Supplement: S10 Table — STAR-NN model performance comparison on 1) no additional hidden layer, 2) one additional hidden layer between the gene layer and the output layer using relu activation function and 3) one additional hidden layer between the gene layer and the output layer using linear activation function. (CSV) [file pcbi.1012468.s014.csv]

structure: no additional hidden layer + 1 output layer								structure: 128 additional hidden layer + 1 output layer								structure: 128 additional hidden layer + 1 output layer
"sigmoid" on output layer								"relu" on gene-output layer, "sigmoid" on output layer								"linear" on gene-output layer, "sigmoid" on output layer
split i=1
random-state=1:10	loss	Accuracy	Precision	Recall	AUC			random-state=1:10	loss	Accuracy	Precision	Recall	AUC			random-state=1:10	loss	Accuracy	Precision	Recall	AUC
0	0.609649777	0.671232879	0.659697533	0.719204664	0.731720328			0	0.61214596	0.667074382	0.65379554	0.722599447	0.728144646			0	0.611554921	0.669031322	0.658047259	0.715809882	0.728537917
1	0.609692276	0.670499027	0.658396125	0.720659554	0.731344342			1	0.612498164	0.666829765	0.654049277	0.720659554	0.726860523			1	0.611869216	0.666095912	0.654820085	0.714839935	0.728231788
2	0.609905601	0.670743644	0.659678876	0.717264771	0.73132354			2	0.611214459	0.670009792	0.658656001	0.717749774	0.728271842			2	0.611541927	0.66829747	0.657168329	0.715809882	0.72880125
3	0.609398007	0.672211349	0.661449015	0.717264771	0.731728554			3	0.610742509	0.669520557	0.658776224	0.715324938	0.730393827			3	0.611748993	0.666585147	0.655540705	0.714354992	0.728962541
4	0.60939306	0.672455966	0.661168098	0.719204664	0.731587589			4	0.612119794	0.66536206	0.652863443	0.718719661	0.728129625			4	0.613340855	0.670254409	0.657824934	0.7216295	0.726259649
5	0.60940975	0.671966732	0.660722256	0.718719661	0.732105851			5	0.61059314	0.66829747	0.655506611	0.7216295	0.730157793			5	0.61032933	0.668052852	0.657436371	0.713870049	0.730267882
6	0.609482348	0.670743644	0.659536541	0.717749774	0.731619596			6	0.61183548	0.667319	0.657117307	0.711930156	0.727433383			6	0.612192333	0.672211349	0.661738336	0.716294885	0.728460431
7	0.609271109	0.672700584	0.662041187	0.717264771	0.731915236			7	0.611952364	0.670499027	0.657976151	0.722114444	0.727824867			7	0.611472607	0.670988262	0.660259247	0.716294885	0.728697777
8	0.609693229	0.669031322	0.657765925	0.716779828	0.731506407			8	0.610878766	0.670254409	0.659803033	0.714839935	0.729385495			8	0.612402976	0.669520557	0.657929838	0.718234718	0.7276389
9	0.609810531	0.670988262	0.659404159	0.719204664	0.731401801			9	0.611400306	0.669275939	0.658482134	0.715324938	0.728392899			9	0.611925364	0.666585147	0.655679286	0.713870049	0.727780223
		0.6713	0.6600	0.7183	0.7316					0.6684	0.6567	0.7181	0.7285					0.6688	0.6576	0.7161	0.7284
