# Supplementary material for: A deep learning model for prediction of autism status using whole-exome sequencing data
Source: PLoS Comput Biol. 2024 Nov 8;20(11):e1012468. doi: 10.1371/journal.pcbi.1012468 (PMC11578481; doi:10.1371/journal.pcbi.1012468)
Supplement: S11 Table — Counts of variants represents the aggregated variants in each population group. Variant frequency is the count of variant divided by total number of individuals in each population group. Proportion of variants between cases and controls in male and female are also calculated. Proportion is calculated based on variant frequency in each population group. (XLSX) [file pcbi.1012468.s015.xlsx]

## Sheet: PTVs
gene_name	count_male_cases	count_male_controls	count_female_cases	count_female_controls	male_cases	male_controls	female_cases	female_controls		prop male cases/controls	prop female cases/controls
A2ML1	184	75	48	104	0.0109589	0.00780925	0.00947306	0.00885709		1.40332	1.06955
A4GALT	2	1	1	2	0.000119119	0.000104123	0.000197355	0.000170329		1.14401	1.15867
AADACL3	5	10	5	5	0.000297796	0.00104123	0.000986777	0.000425822		0.286004	2.31735
AADACL4	4	4	1	1	0.000238237	0.000416493	0.000197355	8.51644e-05		0.572007	2.31735
AARS2	4	4	3	10	0.000238237	0.000416493	0.000592066	0.000851644		0.572007	0.695204
ABCA12	13	14	2	8	0.00077427	0.00145773	0.000394711	0.000681315		0.531149	0.579337
ABCA13	148	89	35	124	0.00881477	0.00926697	0.00690744	0.0105604		0.951203	0.65409
ABCA7	158	104	63	138	0.00941036	0.0108288	0.0124334	0.0117527		0.869011	1.05792
ABCB4	5	4	2	7	0.000297796	0.000416493	0.000394711	0.000596151		0.715009	0.662099
ABCC12	395	187	108	274	0.0235259	0.0194711	0.0213144	0.023335		1.20825	0.913407
ABCC5	6	3	1	3	0.000357356	0.00031237	0.000197355	0.000255493		1.14401	0.772449
ABHD17A	0	0	0	0	0	0	0	0		#DIV/0!	#DIV/0!
AC015987.1	0	0	0	0	0	0	0	0		#DIV/0!	#DIV/0!
ACACB	32	28	11	38	0.0019059	0.00291545	0.00217091	0.00323625		0.653722	0.670811
ACBD7	0	0	0	1	0	0	0	8.51644e-05		#DIV/0!	0
ACD	4	5	2	6	0.000238237	0.000520616	0.000394711	0.000510986		0.457606	0.772449
ACOT13	14	10	1	16	0.00083383	0.00104123	0.000197355	0.00136263		0.80081	0.144834
ACOT4	3	3	1	6	0.000178678	0.00031237	0.000197355	0.000510986		0.572007	0.386225
ACOT9	1	1	0	2	5.95593e-05	0.000104123	0	0.000170329		0.572007	0
ACP4	5	9	3	10	0.000297796	0.00093711	0.000592066	0.000851644		0.317782	0.695204
ACSF2	4	3	1	6	0.000238237	0.00031237	0.000197355	0.000510986		0.762676	0.386225
ACSM5	5	13	4	13	0.000297796	0.0013536	0.000789422	0.00110714		0.220003	0.71303
ACTN1	0	0	1	0	0	0	0.000197355	0		#DIV/0!	#DIV/0!
ADA	6	0	2	7	0.000357356	0	0.000394711	0.000596151		#DIV/0!	0.662099
ADAM18	46	33	15	45	0.00273973	0.00343607	0.00296033	0.0038324		0.797343	0.772449
ADAMTS13	5	13	2	5	0.000297796	0.0013536	0.000394711	0.000425822		0.220003	0.926939
ADAMTS4	5	5	2	10	0.000297796	0.000520616	0.000394711	0.000851644		0.572007	0.46347
ADAMTSL1	8	5	2	8	0.000476474	0.000520616	0.000394711	0.000681315		0.915211	0.579337
ADARB2	3	1	0	2	0.000178678	0.000104123	0	0.000170329		1.71602	0
ADCY9	4	2	0	5	0.000238237	0.000208247	0	0.000425822		1.14401	0
ADGB	21	20	7	22	0.00125074	0.00208247	0.00138149	0.00187362		0.600608	0.737338
ADGRA2	4	5	0	2	0.000238237	0.000520616	0	0.000170329		0.457606	0
ADGRB2	5	2	3	3	0.000297796	0.000208247	0.000592066	0.000255493		1.43002	2.31735
ADGRF3	122	118	33	121	0.00726623	0.0122865	0.00651273	0.0103049		0.591397	0.632004
ADGRF4	4	13	1	8	0.000238237	0.0013536	0.000197355	0.000681315		0.176002	0.289668
ADGRG2	0	0	0	0	0	0	0	0		#DIV/0!	#DIV/0!
ADGRG4	10	3	6	25	0.000595593	0.00031237	0.00118413	0.00212911		1.90669	0.556163
ADHFE1	31	27	12	26	0.00184634	0.00281133	0.00236827	0.00221427		0.656749	1.06955
ADM	0	0	0	0	0	0	0	0		#DIV/0!	#DIV/0!
ADNP	8	0	5	2	0.000476474	0	0.000986777	0.000170329		#DIV/0!	5.79337
AFF2	0	0	1	0	0	0	0.000197355	0		#DIV/0!	#DIV/0!
AGAP6	191	76	55	102	0.0113758	0.00791337	0.0108545	0.00868677		1.43754	1.24955
AGPAT2	9	12	8	14	0.000536033	0.00124948	0.00157884	0.0011923		0.429005	1.3242
AGTR2	2	1	2	5	0.000119119	0.000104123	0.000394711	0.000425822		1.14401	0.926939
AHCTF1	3	1	0	3	0.000178678	0.000104123	0	0.000255493		1.71602	0
AHNAK2	40	40	12	36	0.00238237	0.00416493	0.00236827	0.00306592		0.572007	0.772449
AIMP1	7	4	2	7	0.000416915	0.000416493	0.000394711	0.000596151		1.00101	0.662099
AIP	35	18	12	17	0.00208457	0.00187422	0.00236827	0.00144779		1.11224	1.63577
AKAP4	0	0	0	0	0	0	0	0		#DIV/0!	#DIV/0!
AKAP5	0	0	0	2	0	0	0	0.000170329		#DIV/0!	0
AKAP7	5	3	1	3	0.000297796	0.00031237	0.000197355	0.000255493		0.953345	0.772449
AKNA	5	9	0	7	0.000297796	0.00093711	0	0.000596151		0.317782	0
AKR1B1	2	4	1	5	0.000119119	0.000416493	0.000197355	0.000425822		0.286004	0.46347
AKT2	0	0	0	1	0	0	0	8.51644e-05		#DIV/0!	0
ALDOB	9	13	5	4	0.000536033	0.0013536	0.000986777	0.000340657		0.396005	2.89668
ALG13	1	0	0	1	5.95593e-05	0	0	8.51644e-05		#DIV/0!	0
ALG1L	20	9	2	7	0.00119119	0.00093711	0.000394711	0.000596151		1.27113	0.662099
ALPK3	75	39	24	27	0.00446694	0.00406081	0.00473653	0.00229944		1.10001	2.05986
AMACR	3	2	0	6	0.000178678	0.000208247	0	0.000510986		0.858011	0
AMBN	23	7	4	9	0.00136986	0.000728863	0.000789422	0.000766479		1.87945	1.02993
AMER1	0	0	0	1	0	0	0	8.51644e-05		#DIV/0!	0
AMIGO1	0	0	0	0	0	0	0	0		#DIV/0!	#DIV/0!
AMOT	0	0	1	3	0	0	0.000197355	0.000255493		#DIV/0!	0.772449
AMZ1	150	61	41	103	0.00893389	0.00635152	0.00809157	0.00877193		1.40657	0.922439
ANAPC1	1	0	0	3	5.95593e-05	0	0	0.000255493		#DIV/0!	0
ANAPC13	2	2	0	3	0.000119119	0.000208247	0	0.000255493		0.572007	0
ANAPC4	2	6	2	4	0.000119119	0.00062474	0.000394711	0.000340657		0.190669	1.15867
ANK1	0	2	1	3	0	0.000208247	0.000197355	0.000255493		0	0.772449
ANKHD1-EIF4EBP3;EIF4EBP3	21	30	8	22	0.00125074	0.0031237	0.00157884	0.00187362		0.400405	0.842672
ANKK1	166	66	51	88	0.00988684	0.00687214	0.0100651	0.00749446		1.43868	1.34301
ANKLE1	45	18	6	15	0.00268017	0.00187422	0.00118413	0.00127747		1.43002	0.926939
ANKRD17	0	1	0	0	0	0.000104123	0	0		0	#DIV/0!
ANKRD22	5	0	0	3	0.000297796	0	0	0.000255493		#DIV/0!	0
ANKRD28	2	4	2	2	0.000119119	0.000416493	0.000394711	0.000170329		0.286004	2.31735
ANKRD30B	14	14	4	21	0.00083383	0.00145773	0.000789422	0.00178845		0.572007	0.4414
ANKS3	1	1	0	1	5.95593e-05	0.000104123	0	8.51644e-05		0.572007	0
ANP32C	3	3	0	4	0.000178678	0.00031237	0	0.000340657		0.572007	0
AOC2	18	18	8	24	0.00107207	0.00187422	0.00157884	0.00204394		0.572007	0.772449
AOC3	15	8	5	20	0.000893389	0.000832986	0.000986777	0.00170329		1.07251	0.579337
AP1G1	1	1	0	0	5.95593e-05	0.000104123	0	0		0.572007	#DIV/0!
AP5M1	1	0	1	1	5.95593e-05	0	0.000197355	8.51644e-05		#DIV/0!	2.31735
APBA1	2	2	0	1	0.000119119	0.000208247	0	8.51644e-05		0.572007	0
APOB	12	8	4	13	0.000714711	0.000832986	0.000789422	0.00110714		0.858011	0.71303
APOBEC2	4	1	0	3	0.000238237	0.000104123	0	0.000255493		2.28803	0
APOBEC3H	0	1	0	0	0	0.000104123	0	0		0	#DIV/0!
APOOL	0	0	0	0	0	0	0	0		#DIV/0!	#DIV/0!
AR	0	0	0	3	0	0	0	0.000255493		#DIV/0!	0
ARHGAP17	1	1	0	1	5.95593e-05	0.000104123	0	8.51644e-05		0.572007	0
ARHGAP36	0	0	0	0	0	0	0	0		#DIV/0!	#DIV/0!
ARHGAP4	2	1	0	4	0.000119119	0.000104123	0	0.000340657		1.14401	0
ARHGAP40	14	7	3	13	0.00083383	0.000728863	0.000592066	0.00110714		1.14401	0.534773
ARHGEF6	0	0	0	1	0	0	0	8.51644e-05		#DIV/0!	0
ARL5C	3	3	0	0	0.000178678	0.00031237	0	0		0.572007	#DIV/0!
ARMC2	3	6	0	7	0.000178678	0.00062474	0	0.000596151		0.286004	0
ARMCX4	0	0	0	0	0	0	0	0		#DIV/0!	#DIV/0!
ARMCX5	0	0	0	0	0	0	0	0		#DIV/0!	#DIV/0!
ARMH3	0	0	0	1	0	0	0	8.51644e-05		#DIV/0!	0
ARSF	0	1	1	3	0	0.000104123	0.000197355	0.000255493		0	0.772449
ARSH	2	2	2	9	0.000119119	0.000208247	0.000394711	0.000766479		0.572007	0.514966
ASAH1	8	13	3	12	0.000476474	0.0013536	0.000592066	0.00102197		0.352004	0.579337
ASB12	0	0	2	4	0	0	0.000394711	0.000340657		#DIV/0!	1.15867
ASB18	47	13	5	24	0.00279929	0.0013536	0.000986777	0.00204394		2.06803	0.482781
ASB6	165	77	52	86	0.00982728	0.00801749	0.0102625	0.00732414		1.22573	1.40119
ASCC1	6	4	1	6	0.000357356	0.000416493	0.000197355	0.000510986		0.858011	0.386225
ASTL	9	5	0	5	0.000536033	0.000520616	0	0.000425822		1.02961	0
ASXL1	1	0	0	0	5.95593e-05	0	0	0		#DIV/0!	#DIV/0!
ATE1	1	6	0	2	5.95593e-05	0.00062474	0	0.000170329		0.0953345	0
ATG4D	12	5	0	12	0.000714711	0.000520616	0	0.00102197		1.37282	0
ATOH7	2	1	0	1	0.000119119	0.000104123	0	8.51644e-05		1.14401	0
ATP11AUN	0	0	0	1	0	0	0	8.51644e-05		#DIV/0!	0
ATP11C	0	0	0	0	0	0	0	0		#DIV/0!	#DIV/0!
ATP1B2	0	0	0	0	0	0	0	0		#DIV/0!	#DIV/0!
ATP2B3	0	0	0	0	0	0	0	0		#DIV/0!	#DIV/0!
ATP6V0D2	14	5	6	16	0.00083383	0.000520616	0.00118413	0.00136263		1.60162	0.869005
ATP6V1G3	153	57	27	76	0.00911257	0.00593503	0.0053286	0.00647249		1.53539	0.823268
ATP7A	0	0	1	0	0	0	0.000197355	0		#DIV/0!	#DIV/0!
ATP8B4	22	20	4	30	0.0013103	0.00208247	0.000789422	0.00255493		0.629208	0.30898
ATP9B	6	10	4	10	0.000357356	0.00104123	0.000789422	0.000851644		0.343204	0.926939
ATPAF1	1	3	0	3	5.95593e-05	0.00031237	0	0.000255493		0.190669	0
ATRX	3	0	0	1	0.000178678	0	0	8.51644e-05		#DIV/0!	0
ATXN2L	3	4	1	5	0.000178678	0.000416493	0.000197355	0.000425822		0.429005	0.46347
AVEN	15	5	3	11	0.000893389	0.000520616	0.000592066	0.000936808		1.71602	0.632004
B3GALNT1	34	23	9	21	0.00202501	0.00239484	0.0017762	0.00178845		0.845576	0.993149
B4GALNT4	2	3	1	3	0.000119119	0.00031237	0.000197355	0.000255493		0.381338	0.772449
B9D1	5	6	2	3	0.000297796	0.00062474	0.000394711	0.000255493		0.476673	1.5449
BAAT	1	4	2	3	5.95593e-05	0.000416493	0.000394711	0.000255493		0.143002	1.5449
BANK1	16	11	8	12	0.000952948	0.00114536	0.00157884	0.00102197		0.83201	1.5449
BAZ1B	6	3	0	1	0.000357356	0.00031237	0	8.51644e-05		1.14401	0
BBS12	8	9	2	7	0.000476474	0.00093711	0.000394711	0.000596151		0.508451	0.662099
BCAP29;DUS4L-BCAP29	1	2	0	3	5.95593e-05	0.000208247	0	0.000255493		0.286004	0
BCKDHA	12	12	1	6	0.000714711	0.00124948	0.000197355	0.000510986		0.572007	0.386225
BCL11B	1	0	0	1	5.95593e-05	0	0	8.51644e-05		#DIV/0!	0
BCL2L11	223	77	77	134	0.0132817	0.00801749	0.0151964	0.011412		1.65659	1.33161
BCL7B	0	0	0	0	0	0	0	0		#DIV/0!	#DIV/0!
BCLAF3	0	2	1	3	0	0.000208247	0.000197355	0.000255493		0	0.772449
BCOR	1	0	1	2	5.95593e-05	0	0.000197355	0.000170329		#DIV/0!	1.15867
BCORL1	0	0	0	1	0	0	0	8.51644e-05		#DIV/0!	0
BDH1	1	4	0	5	5.95593e-05	0.000416493	0	0.000425822		0.143002	0
BECN2	92	100	29	119	0.00547945	0.0104123	0.00572331	0.0101346		0.526247	0.564732
BEST1	14	11	5	12	0.00083383	0.00114536	0.000986777	0.00102197		0.728009	0.965561
BEST2	5	3	2	9	0.000297796	0.00031237	0.000394711	0.000766479		0.953345	0.514966
BET1L	0	0	0	0	0	0	0	0		#DIV/0!	#DIV/0!
BEX4	0	0	0	0	0	0	0	0		#DIV/0!	#DIV/0!
BFSP2	1	4	0	1	5.95593e-05	0.000416493	0	8.51644e-05		0.143002	0
BGN	4	1	2	3	0.000238237	0.000104123	0.000394711	0.000255493		2.28803	1.5449
BICDL2	98	78	21	101	0.00583681	0.00812162	0.00414446	0.0086016		0.718676	0.481825
BIN1	0	1	0	1	0	0.000104123	0	8.51644e-05		0	0
BIRC7	1	2	0	4	5.95593e-05	0.000208247	0	0.000340657		0.286004	0
BLID	0	0	0	0	0	0	0	0		#DIV/0!	#DIV/0!
BMP15	0	0	1	4	0	0	0.000197355	0.000340657		#DIV/0!	0.579337
BMP7	0	0	0	0	0	0	0	0		#DIV/0!	#DIV/0!
BOLL	82	28	14	35	0.00488386	0.00291545	0.00276298	0.00298075		1.67516	0.926939
BOP1	112	33	33	63	0.00667064	0.00343607	0.00651273	0.00536536		1.94136	1.21385
BPIFB4	3	7	4	7	0.000178678	0.000728863	0.000789422	0.000596151		0.245146	1.3242
BRAP	2	5	0	2	0.000119119	0.000520616	0	0.000170329		0.228803	0
BRD2	3	0	1	2	0.000178678	0	0.000197355	0.000170329		#DIV/0!	1.15867
BRD9	11	7	1	2	0.000655152	0.000728863	0.000197355	0.000170329		0.898868	1.15867
BRMS1L	0	0	0	0	0	0	0	0		#DIV/0!	#DIV/0!
BRWD1	17	11	3	15	0.00101251	0.00114536	0.000592066	0.00127747		0.884011	0.46347
BRWD3	0	0	0	2	0	0	0	0.000170329		#DIV/0!	0
BTBD8	8	7	2	11	0.000476474	0.000728863	0.000394711	0.000936808		0.653722	0.421336
BTK	0	0	0	0	0	0	0	0		#DIV/0!	#DIV/0!
BUD13	4	3	0	3	0.000238237	0.00031237	0	0.000255493		0.762676	0
C10orf120	3	1	0	5	0.000178678	0.000104123	0	0.000425822		1.71602	0
C11orf21	187	59	30	84	0.0111376	0.00614327	0.00592066	0.00715381		1.81297	0.827624
C11orf88	3	2	1	2	0.000178678	0.000208247	0.000197355	0.000170329		0.858011	1.15867
C12orf4	6	4	0	7	0.000357356	0.000416493	0	0.000596151		0.858011	0
C12orf54	2	1	0	3	0.000119119	0.000104123	0	0.000255493		1.14401	0
C12orf66	20	14	10	17	0.00119119	0.00145773	0.00197355	0.00144779		0.817153	1.36315
C12orf80	4	3	1	4	0.000238237	0.00031237	0.000197355	0.000340657		0.762676	0.579337
C14orf180	15	12	9	13	0.000893389	0.00124948	0.0017762	0.00110714		0.715009	1.60432
C16orf54	1	2	0	2	5.95593e-05	0.000208247	0	0.000170329		0.286004	0
C16orf95	7	3	2	10	0.000416915	0.00031237	0.000394711	0.000851644		1.33468	0.46347
C17orf80	62	58	18	84	0.00369267	0.00603915	0.0035524	0.00715381		0.611456	0.496574
C19orf25	167	82	53	78	0.0099464	0.00853811	0.0104598	0.00664282		1.16494	1.57461
C19orf48	2	2	0	4	0.000119119	0.000208247	0	0.000340657		0.572007	0
C1orf116	249	146	81	208	0.0148303	0.015202	0.0159858	0.0177142		0.975546	0.902429
C1orf122	3	0	0	3	0.000178678	0	0	0.000255493		#DIV/0!	0
C1orf141	104	47	37	46	0.00619416	0.00489379	0.00730215	0.00391756		1.26572	1.86395
C1orf158	0	2	0	1	0	0.000208247	0	8.51644e-05		0	0
C1orf189	5	3	0	4	0.000297796	0.00031237	0	0.000340657		0.953345	0
C1orf56	2	0	0	3	0.000119119	0	0	0.000255493		#DIV/0!	0
C1QA	3	2	0	2	0.000178678	0.000208247	0	0.000170329		0.858011	0
C1QL3	1	0	0	1	5.95593e-05	0	0	8.51644e-05		#DIV/0!	0
C1QTNF12	98	45	27	60	0.00583681	0.00468555	0.0053286	0.00510986		1.2457	1.04281
C20orf141	37	20	17	27	0.00220369	0.00208247	0.00335504	0.00229944		1.05821	1.45907
C2CD3	23	27	7	30	0.00136986	0.00281133	0.00138149	0.00255493		0.487265	0.540714
C2orf16	298	167	101	220	0.0177487	0.0173886	0.0199329	0.0187362		1.02071	1.06387
C2orf73	137	51	39	64	0.00815962	0.00531029	0.00769686	0.00545052		1.53657	1.41213
C2orf80	5	9	6	12	0.000297796	0.00093711	0.00118413	0.00102197		0.317782	1.15867
C3orf33	0	2	1	6	0	0.000208247	0.000197355	0.000510986		0	0.386225
C4orf17	503	180	144	280	0.0299583	0.0187422	0.0284192	0.023846		1.59844	1.19178
C4orf33	181	62	52	100	0.0107802	0.00645564	0.0102625	0.00851644		1.66989	1.20502
C4orf54	138	79	39	101	0.00821918	0.00822574	0.00769686	0.0086016		0.999202	0.894817
C5orf63	2	2	0	1	0.000119119	0.000208247	0	8.51644e-05		0.572007	0
C6orf201	6	4	1	6	0.000357356	0.000416493	0.000197355	0.000510986		0.858011	0.386225
C8orf89	152	58	45	78	0.00905301	0.00603915	0.00888099	0.00664282		1.49905	1.33693
C9orf92	3	3	1	2	0.000178678	0.00031237	0.000197355	0.000170329		0.572007	1.15867
CA1	1	2	0	3	5.95593e-05	0.000208247	0	0.000255493		0.286004	0
CA13	2	6	3	5	0.000119119	0.00062474	0.000592066	0.000425822		0.190669	1.39041
CABLES1	1	1	0	1	5.95593e-05	0.000104123	0	8.51644e-05		0.572007	0
CABP1	5	4	2	7	0.000297796	0.000416493	0.000394711	0.000596151		0.715009	0.662099
CABP5	6	2	4	4	0.000357356	0.000208247	0.000789422	0.000340657		1.71602	2.31735
CACNA1F	1	1	1	5	5.95593e-05	0.000104123	0.000197355	0.000425822		0.572007	0.46347
CACNA1I	3	1	2	1	0.000178678	0.000104123	0.000394711	8.51644e-05		1.71602	4.6347
CACNA2D2	0	0	0	0	0	0	0	0		#DIV/0!	#DIV/0!
CADPS	4	2	1	2	0.000238237	0.000208247	0.000197355	0.000170329		1.14401	1.15867
CADPS2	6	6	1	5	0.000357356	0.00062474	0.000197355	0.000425822		0.572007	0.46347
CALU	0	0	0	0	0	0	0	0		#DIV/0!	#DIV/0!
CANT1	3	3	1	4	0.000178678	0.00031237	0.000197355	0.000340657		0.572007	0.579337
CAPN5	16	9	2	15	0.000952948	0.00093711	0.000394711	0.00127747		1.0169	0.30898
CAPN6	0	0	0	2	0	0	0	0.000170329		#DIV/0!	0
CAPS	6	3	1	5	0.000357356	0.00031237	0.000197355	0.000425822		1.14401	0.46347
CARD17	242	96	64	116	0.0144133	0.00999584	0.0126307	0.00987907		1.44193	1.27854
CASP12	1	1	0	0	5.95593e-05	0.000104123	0	0		0.572007	#DIV/0!
CASP5	27	18	7	21	0.0016081	0.00187422	0.00138149	0.00178845		0.858011	0.772449
CASQ1	2	1	0	2	0.000119119	0.000104123	0	0.000170329		1.14401	0
CATSPERD	15	15	6	16	0.000893389	0.00156185	0.00118413	0.00136263		0.572007	0.869005
CAV1	2	7	1	3	0.000119119	0.000728863	0.000197355	0.000255493		0.163431	0.772449
CBFA2T2	0	0	0	0	0	0	0	0		#DIV/0!	#DIV/0!
CBWD5	44	42	9	54	0.00262061	0.00437318	0.0017762	0.00459888		0.599246	0.386225
CCDC115	7	6	3	5	0.000416915	0.00062474	0.000592066	0.000425822		0.667342	1.39041
CCDC116	5	4	1	8	0.000297796	0.000416493	0.000197355	0.000681315		0.715009	0.289668
CCDC151	8	4	3	5	0.000476474	0.000416493	0.000592066	0.000425822		1.14401	1.39041
CCDC153	206	80	54	100	0.0122692	0.00832986	0.0106572	0.00851644		1.47292	1.25137
CCDC158	32	20	8	24	0.0019059	0.00208247	0.00157884	0.00204394		0.915211	0.772449
CCDC168	154	122	57	129	0.00917213	0.012703	0.0112493	0.0109862		0.722042	1.02394
CCDC170	36	19	13	25	0.00214413	0.00197834	0.00256562	0.00212911		1.0838	1.20502
CCDC180	35	31	5	27	0.00208457	0.00322782	0.000986777	0.00229944		0.645815	0.429138
CCDC60	82	48	22	53	0.00488386	0.00499792	0.00434182	0.00451371		0.977179	0.961918
CCDC74B	29	22	9	38	0.00172722	0.00229071	0.0017762	0.00323625		0.754009	0.548845
CCDC90B	33	13	5	14	0.00196546	0.0013536	0.000986777	0.0011923		1.45202	0.827624
CCER1	6	2	2	3	0.000357356	0.000208247	0.000394711	0.000255493		1.71602	1.5449
CCL27	3	2	0	2	0.000178678	0.000208247	0	0.000170329		0.858011	0
CCNB3	0	0	0	0	0	0	0	0		#DIV/0!	#DIV/0!
CCNF	0	0	0	0	0	0	0	0		#DIV/0!	#DIV/0!
CCNH	2	2	3	5	0.000119119	0.000208247	0.000592066	0.000425822		0.572007	1.39041
CCNI2	5	3	0	6	0.000297796	0.00031237	0	0.000510986		0.953345	0
CCNO	5	4	3	6	0.000297796	0.000416493	0.000592066	0.000510986		0.715009	1.15867
CCNT2	2	1	1	3	0.000119119	0.000104123	0.000197355	0.000255493		1.14401	0.772449
CCR10	0	1	1	1	0	0.000104123	0.000197355	8.51644e-05		0	2.31735
CD248	0	1	0	1	0	0.000104123	0	8.51644e-05		0	0
CD33	92	32	24	51	0.00547945	0.00333195	0.00473653	0.00434338		1.64452	1.09052
CD4	0	0	1	4	0	0	0.000197355	0.000340657		#DIV/0!	0.579337
CD58	0	0	0	0	0	0	0	0		#DIV/0!	#DIV/0!
CD8A	2	2	0	1	0.000119119	0.000208247	0	8.51644e-05		0.572007	0
CD99L2	0	0	0	1	0	0	0	8.51644e-05		#DIV/0!	0
CDC37	1	0	0	0	5.95593e-05	0	0	0		#DIV/0!	#DIV/0!
CDCA7	2	0	1	2	0.000119119	0	0.000197355	0.000170329		#DIV/0!	1.15867
CDH19	16	11	4	13	0.000952948	0.00114536	0.000789422	0.00110714		0.83201	0.71303
CDHR5	108	36	18	58	0.0064324	0.00374844	0.0035524	0.00493953		1.71602	0.719177
CDK4	3	3	2	3	0.000178678	0.00031237	0.000394711	0.000255493		0.572007	1.5449
CDKL4	24	14	4	13	0.00142942	0.00145773	0.000789422	0.00110714		0.980584	0.71303
CDKL5	1	1	1	5	5.95593e-05	0.000104123	0.000197355	0.000425822		0.572007	0.46347
CDON	13	6	5	9	0.00077427	0.00062474	0.000986777	0.000766479		1.23935	1.28742
CDRT4	344	119	95	187	0.0204884	0.0123907	0.0187488	0.0159257		1.65353	1.17726
CEACAM4	171	60	42	97	0.0101846	0.0062474	0.00828893	0.00826094		1.63022	1.00339
CEBPE	0	0	0	0	0	0	0	0		#DIV/0!	#DIV/0!
CEP104	10	11	3	19	0.000595593	0.00114536	0.000592066	0.00161812		0.520006	0.365897
CEP170	0	0	0	0	0	0	0	0		#DIV/0!	#DIV/0!
CEP192	299	100	81	154	0.0178082	0.0104123	0.0159858	0.0131153		1.7103	1.21886
CEP72	17	24	8	24	0.00101251	0.00249896	0.00157884	0.00204394		0.405172	0.772449
CEPT1	0	0	0	0	0	0	0	0		#DIV/0!	#DIV/0!
CFAP100	19	17	3	21	0.00113163	0.0017701	0.000592066	0.00178845		0.639302	0.33105
CFAP410	9	6	3	9	0.000536033	0.00062474	0.000592066	0.000766479		0.858011	0.772449
CFAP46	274	187	87	240	0.0163192	0.0194711	0.0171699	0.0204394		0.838128	0.840038
CFAP47	0	0	0	0	0	0	0	0		#DIV/0!	#DIV/0!
CFAP61	37	40	21	34	0.00220369	0.00416493	0.00414446	0.00289559		0.529107	1.4313
CHD7	1	1	1	0	5.95593e-05	0.000104123	0.000197355	0		0.572007	#DIV/0!
CHIT1	112	76	32	135	0.00667064	0.00791337	0.00631537	0.0114972		0.842958	0.549297
CHMP2B	1	2	1	2	5.95593e-05	0.000208247	0.000197355	0.000170329		0.286004	1.15867
CHRM5	2	1	2	3	0.000119119	0.000104123	0.000394711	0.000255493		1.14401	1.5449
CHRNA5	17	19	3	13	0.00101251	0.00197834	0.000592066	0.00110714		0.511796	0.534773
CHST1	1	1	0	0	5.95593e-05	0.000104123	0	0		0.572007	#DIV/0!
CHST12	2	1	1	1	0.000119119	0.000104123	0.000197355	8.51644e-05		1.14401	2.31735
CHST7	0	0	0	0	0	0	0	0		#DIV/0!	#DIV/0!
CHST8	3	1	0	2	0.000178678	0.000104123	0	0.000170329		1.71602	0
CKAP2L	5	6	2	11	0.000297796	0.00062474	0.000394711	0.000936808		0.476673	0.421336
CLCN6	1	1	0	3	5.95593e-05	0.000104123	0	0.000255493		0.572007	0
CLCNKB	22	13	4	18	0.0013103	0.0013536	0.000789422	0.00153296		0.968012	0.514966
CLDND2	5	7	1	5	0.000297796	0.000728863	0.000197355	0.000425822		0.408577	0.46347
CLEC1B	0	3	0	3	0	0.00031237	0	0.000255493		0	0
CLEC4C	45	33	15	26	0.00268017	0.00343607	0.00296033	0.00221427		0.78001	1.33693
CLEC4F	7	4	1	4	0.000416915	0.000416493	0.000197355	0.000340657		1.00101	0.579337
CLEC6A	22	16	6	12	0.0013103	0.00166597	0.00118413	0.00102197		0.78651	1.15867
CLIC6	4	3	3	8	0.000238237	0.00031237	0.000592066	0.000681315		0.762676	0.869005
CLIP1	17	14	2	11	0.00101251	0.00145773	0.000394711	0.000936808		0.69458	0.421336
CLIP4	3	2	1	2	0.000178678	0.000208247	0.000197355	0.000170329		0.858011	1.15867
CMTM4	0	0	0	0	0	0	0	0		#DIV/0!	#DIV/0!
CMTM8	6	2	0	1	0.000357356	0.000208247	0	8.51644e-05		1.71602	0
CMTR1	2	0	0	2	0.000119119	0	0	0.000170329		#DIV/0!	0
CNDP1	5	9	2	10	0.000297796	0.00093711	0.000394711	0.000851644		0.317782	0.46347
CNEP1R1	0	0	0	0	0	0	0	0		#DIV/0!	#DIV/0!
CNGB1	24	16	2	18	0.00142942	0.00166597	0.000394711	0.00153296		0.858011	0.257483
CNGB3	41	46	21	62	0.00244193	0.00478967	0.00414446	0.00528019		0.509832	0.784908
CNKSR2	0	2	1	1	0	0.000208247	0.000197355	8.51644e-05		0	2.31735
CNPY1	139	45	25	62	0.00827874	0.00468555	0.00493389	0.00528019		1.76687	0.934414
CNST	1	0	0	0	5.95593e-05	0	0	0		#DIV/0!	#DIV/0!
CNTNAP2	4	2	2	2	0.000238237	0.000208247	0.000394711	0.000170329		1.14401	2.31735
COBL	31	16	9	20	0.00184634	0.00166597	0.0017762	0.00170329		1.10826	1.04281
COG8	6	4	3	6	0.000357356	0.000416493	0.000592066	0.000510986		0.858011	1.15867
COL16A1	339	143	95	187	0.0201906	0.0148896	0.0187488	0.0159257		1.35602	1.17726
COL21A1	72	41	26	48	0.00428827	0.00426905	0.00513124	0.00408789		1.0045	1.25523
COL28A1	52	40	12	72	0.00309708	0.00416493	0.00236827	0.00613183		0.743609	0.386225
COL4A3	9	18	3	10	0.000536033	0.00187422	0.000592066	0.000851644		0.286004	0.695204
COL4A4	33	24	10	17	0.00196546	0.00249896	0.00197355	0.00144779		0.78651	1.36315
COL4A5	0	0	3	1	0	0	0.000592066	8.51644e-05		#DIV/0!	6.95204
COL4A6	1	1	1	2	5.95593e-05	0.000104123	0.000197355	0.000170329		0.572007	1.15867
COL6A2	9	7	2	15	0.000536033	0.000728863	0.000394711	0.00127747		0.735438	0.30898
COL7A1	30	25	8	30	0.00178678	0.00260308	0.00157884	0.00255493		0.686409	0.617959
COPZ2	12	5	3	8	0.000714711	0.000520616	0.000592066	0.000681315		1.37282	0.869005
CORO2A	12	4	0	12	0.000714711	0.000416493	0	0.00102197		1.71602	0
CPA1	2	3	1	5	0.000119119	0.00031237	0.000197355	0.000425822		0.381338	0.46347
CPA2	18	7	5	11	0.00107207	0.000728863	0.000986777	0.000936808		1.47088	1.05334
CPNE7	14	8	2	15	0.00083383	0.000832986	0.000394711	0.00127747		1.00101	0.30898
CPT1C	4	4	1	6	0.000238237	0.000416493	0.000197355	0.000510986		0.572007	0.386225
CPXM1	102	32	22	56	0.00607504	0.00333195	0.00434182	0.0047692		1.82327	0.910387
CRABP2	3	7	1	6	0.000178678	0.000728863	0.000197355	0.000510986		0.245146	0.386225
CREBRF	0	0	0	0	0	0	0	0		#DIV/0!	#DIV/0!
CRIP3	25	9	3	11	0.00148898	0.00093711	0.000592066	0.000936808		1.58891	0.632004
CRLS1	7	8	0	4	0.000416915	0.000832986	0	0.000340657		0.500506	0
CRX	0	0	0	0	0	0	0	0		#DIV/0!	#DIV/0!
CRYBG2	32	30	4	27	0.0019059	0.0031237	0.000789422	0.00229944		0.610141	0.343311
CRYGN	190	65	51	81	0.0113163	0.00676801	0.0100651	0.00689831		1.67202	1.45907
CSN1S1	85	54	12	80	0.00506254	0.00562266	0.00236827	0.00681315		0.900382	0.347602
CSRNP3	0	0	0	0	0	0	0	0		#DIV/0!	#DIV/0!
CSTB	17	10	4	18	0.00101251	0.00104123	0.000789422	0.00153296		0.972412	0.514966
CT47B1	0	0	0	0	0	0	0	0		#DIV/0!	#DIV/0!
CTC-338M12.4	1	1	0	0	5.95593e-05	0.000104123	0	0		0.572007	#DIV/0!
CTC-441N14.4	3	4	0	1	0.000178678	0.000416493	0	8.51644e-05		0.429005	0
CTH	9	4	1	5	0.000536033	0.000416493	0.000197355	0.000425822		1.28702	0.46347
CTU1	5	4	1	5	0.000297796	0.000416493	0.000197355	0.000425822		0.715009	0.46347
CUL4B	1	0	0	2	5.95593e-05	0	0	0.000170329		#DIV/0!	0
CXorf66	0	0	0	1	0	0	0	8.51644e-05		#DIV/0!	0
CYB5R4	1	0	0	1	5.95593e-05	0	0	8.51644e-05		#DIV/0!	0
CYP2B6	16	11	1	9	0.000952948	0.00114536	0.000197355	0.000766479		0.83201	0.257483
CYP2D6	16	6	6	13	0.000952948	0.00062474	0.00118413	0.00110714		1.52535	1.06955
CYP4B1	39	19	4	26	0.00232281	0.00197834	0.000789422	0.00221427		1.17412	0.356515
CYP4F22	11	10	5	7	0.000655152	0.00104123	0.000986777	0.000596151		0.629208	1.65525
CYP4F3	115	33	26	54	0.00684932	0.00343607	0.00513124	0.00459888		1.99336	1.11576
CYP8B1	19	8	2	9	0.00113163	0.000832986	0.000394711	0.000766479		1.35852	0.514966
CYSLTR1	0	0	1	3	0	0	0.000197355	0.000255493		#DIV/0!	0.772449
DACH2	1	0	0	2	5.95593e-05	0	0	0.000170329		#DIV/0!	0
DAOA	69	32	21	41	0.00410959	0.00333195	0.00414446	0.00349174		1.23339	1.18693
DBX2	2	2	2	8	0.000119119	0.000208247	0.000394711	0.000681315		0.572007	0.579337
DCAF4L2	48	29	12	38	0.00285884	0.00301958	0.00236827	0.00323625		0.94677	0.731794
DCAF8L1	1	0	1	5	5.95593e-05	0	0.000197355	0.000425822		#DIV/0!	0.46347
DCLRE1A	146	85	46	99	0.00869565	0.00885048	0.00907835	0.00843127		0.982506	1.07675
DCPS	4	3	0	6	0.000238237	0.00031237	0	0.000510986		0.762676	0
DDR1	11	7	3	16	0.000655152	0.000728863	0.000592066	0.00136263		0.898868	0.434503
DDX11	102	41	33	58	0.00607504	0.00426905	0.00651273	0.00493953		1.42304	1.31849
DDX19B	0	3	1	0	0	0.00031237	0.000197355	0		0	#DIV/0!
DDX31	11	5	2	13	0.000655152	0.000520616	0.000394711	0.00110714		1.25842	0.356515
DDX41	10	8	2	7	0.000595593	0.000832986	0.000394711	0.000596151		0.715009	0.662099
DDX49	131	52	29	56	0.00780226	0.00541441	0.00572331	0.0047692		1.44102	1.20005
DDX53	0	0	0	1	0	0	0	8.51644e-05		#DIV/0!	0
DDX60	10	8	1	11	0.000595593	0.000832986	0.000197355	0.000936808		0.715009	0.210668
DEF6	2	1	1	1	0.000119119	0.000104123	0.000197355	8.51644e-05		1.14401	2.31735
DENND4C	3	5	1	3	0.000178678	0.000520616	0.000197355	0.000255493		0.343204	0.772449
DEPDC7	4	7	0	5	0.000238237	0.000728863	0	0.000425822		0.326861	0
DERL3	37	39	12	43	0.00220369	0.00406081	0.00236827	0.00366207		0.542673	0.646702
DES	14	13	3	11	0.00083383	0.0013536	0.000592066	0.000936808		0.616008	0.632004
DGAT2L6	1	2	1	5	5.95593e-05	0.000208247	0.000197355	0.000425822		0.286004	0.46347
DGKK	2	1	1	2	0.000119119	0.000104123	0.000197355	0.000170329		1.14401	1.15867
DGKZ	5	7	4	11	0.000297796	0.000728863	0.000789422	0.000936808		0.408577	0.842672
DHRS1	9	7	3	12	0.000536033	0.000728863	0.000592066	0.00102197		0.735438	0.579337
DIP2A	7	3	0	7	0.000416915	0.00031237	0	0.000596151		1.33468	0
DIS3L2	3	4	1	2	0.000178678	0.000416493	0.000197355	0.000170329		0.429005	1.15867
DISP2	11	6	4	6	0.000655152	0.00062474	0.000789422	0.000510986		1.04868	1.5449
DISP3	10	1	4	6	0.000595593	0.000104123	0.000789422	0.000510986		5.72007	1.5449
DLC1	5	6	2	8	0.000297796	0.00062474	0.000394711	0.000681315		0.476673	0.579337
DLGAP3	1	0	1	3	5.95593e-05	0	0.000197355	0.000255493		#DIV/0!	0.772449
DLL3	2	8	3	9	0.000119119	0.000832986	0.000592066	0.000766479		0.143002	0.772449
DLX6	1	0	0	0	5.95593e-05	0	0	0		#DIV/0!	#DIV/0!
DMAC2	283	99	73	150	0.0168553	0.0103082	0.0144069	0.0127747		1.63513	1.12778
DMC1	2	3	1	6	0.000119119	0.00031237	0.000197355	0.000510986		0.381338	0.386225
DMD	2	0	2	5	0.000119119	0	0.000394711	0.000425822		#DIV/0!	0.926939
DMGDH	87	33	21	55	0.00518166	0.00343607	0.00414446	0.00468404		1.50802	0.884805
DMTF1	1	1	0	0	5.95593e-05	0.000104123	0	0		0.572007	#DIV/0!
DMXL2	2	2	0	4	0.000119119	0.000208247	0	0.000340657		0.572007	0
DNAH10	52	41	22	64	0.00309708	0.00426905	0.00434182	0.00545052		0.725472	0.796588
DNAH14	695	400	185	502	0.0413937	0.0416493	0.0365108	0.0427525		0.993862	0.854003
DNAH9	41	30	4	25	0.00244193	0.0031237	0.000789422	0.00212911		0.781743	0.370776
DNAJC1	31	22	9	35	0.00184634	0.00229071	0.0017762	0.00298075		0.80601	0.595889
DNAJC12	8	6	3	6	0.000476474	0.00062474	0.000592066	0.000510986		0.762676	1.15867
DNAJC24	5	4	1	4	0.000297796	0.000416493	0.000197355	0.000340657		0.715009	0.579337
DNASE1L1	0	1	1	0	0	0.000104123	0.000197355	0		0	#DIV/0!
DOCK11	1	0	0	5	5.95593e-05	0	0	0.000425822		#DIV/0!	0
DOCK9	9	3	1	8	0.000536033	0.00031237	0.000197355	0.000681315		1.71602	0.289668
DPP3	2	4	1	5	0.000119119	0.000416493	0.000197355	0.000425822		0.286004	0.46347
DPP7	288	126	75	155	0.0171531	0.0131195	0.0148017	0.0132005		1.30744	1.1213
DPPA2	2	1	0	0	0.000119119	0.000104123	0	0		1.14401	#DIV/0!
DPYSL2	0	0	0	0	0	0	0	0		#DIV/0!	#DIV/0!
DRD4	8	3	2	10	0.000476474	0.00031237	0.000394711	0.000851644		1.52535	0.46347
DRD5	4	4	1	4	0.000238237	0.000416493	0.000197355	0.000340657		0.572007	0.579337
DROSHA	3	3	0	4	0.000178678	0.00031237	0	0.000340657		0.572007	0
DRP2	2	0	0	2	0.000119119	0	0	0.000170329		#DIV/0!	0
DTNBP1	253	94	71	144	0.0150685	0.00978759	0.0140122	0.0122637		1.53955	1.14258
DUSP15	9	5	2	11	0.000536033	0.000520616	0.000394711	0.000936808		1.02961	0.421336
DUT	1	2	0	0	5.95593e-05	0.000208247	0	0		0.286004	#DIV/0!
DUXA	71	90	26	101	0.00422871	0.0093711	0.00513124	0.0086016		0.45125	0.596545
DYDC2	80	27	18	42	0.00476474	0.00281133	0.0035524	0.0035769		1.69484	0.993149
DYNAP	3	6	0	2	0.000178678	0.00062474	0	0.000170329		0.286004	0
DYNC1H1	16	2	2	4	0.000952948	0.000208247	0.000394711	0.000340657		4.57606	1.15867
DYNC2LI1	60	36	8	31	0.00357356	0.00374844	0.00157884	0.0026401		0.953345	0.598025
DZIP1	5	5	1	3	0.000297796	0.000520616	0.000197355	0.000255493		0.572007	0.772449
ECRG4	10	9	2	2	0.000595593	0.00093711	0.000394711	0.000170329		0.635563	2.31735
ECT2L	286	168	97	198	0.0170339	0.0174927	0.0191435	0.0168625		0.973774	1.13527
EEF1D	5	2	1	5	0.000297796	0.000208247	0.000197355	0.000425822		1.43002	0.46347
EFCAB12	56	28	27	45	0.00333532	0.00291545	0.0053286	0.0038324		1.14401	1.39041
EFCAB7	17	11	8	18	0.00101251	0.00114536	0.00157884	0.00153296		0.884011	1.02993
EFHC2	1	0	3	1	5.95593e-05	0	0.000592066	8.51644e-05		#DIV/0!	6.95204
EGF	18	14	5	21	0.00107207	0.00145773	0.000986777	0.00178845		0.735438	0.551749
EGFLAM	5	10	1	9	0.000297796	0.00104123	0.000197355	0.000766479		0.286004	0.257483
EHHADH	25	27	9	22	0.00148898	0.00281133	0.0017762	0.00187362		0.529636	0.948006
EID2	3	1	0	2	0.000178678	0.000104123	0	0.000170329		1.71602	0
EID2B	1	0	0	1	5.95593e-05	0	0	8.51644e-05		#DIV/0!	0
EIF2A	10	6	3	7	0.000595593	0.00062474	0.000592066	0.000596151		0.953345	0.993149
EIF2AK2	3	6	1	4	0.000178678	0.00062474	0.000197355	0.000340657		0.286004	0.579337
EIF3C	3	0	0	0	0.000178678	0	0	0		#DIV/0!	#DIV/0!
ELF4	1	1	1	4	5.95593e-05	0.000104123	0.000197355	0.000340657		0.572007	0.579337
ELOVL5	4	3	2	7	0.000238237	0.00031237	0.000394711	0.000596151		0.762676	0.662099
EMB	6	0	1	5	0.000357356	0	0.000197355	0.000425822		#DIV/0!	0.46347
EMC7	0	0	0	0	0	0	0	0		#DIV/0!	#DIV/0!
EME1	17	8	3	9	0.00101251	0.000832986	0.000592066	0.000766479		1.21552	0.772449
EML5	14	6	1	17	0.00083383	0.00062474	0.000197355	0.00144779		1.33468	0.136315
EP300	2	0	2	1	0.000119119	0	0.000394711	8.51644e-05		#DIV/0!	4.6347
EPB41L1	0	0	0	0	0	0	0	0		#DIV/0!	#DIV/0!
EPHB2	126	63	51	77	0.00750447	0.00655977	0.0100651	0.00655766		1.14401	1.53487
EPS8L1	10	10	2	17	0.000595593	0.00104123	0.000394711	0.00144779		0.572007	0.272629
EPX	306	243	80	298	0.0182251	0.025302	0.0157884	0.025379		0.720305	0.622107
ERC2	2	3	1	1	0.000119119	0.00031237	0.000197355	8.51644e-05		0.381338	2.31735
ERCC2	35	21	12	30	0.00208457	0.00218659	0.00236827	0.00255493		0.953345	0.926939
ERCC6L	1	1	0	2	5.95593e-05	0.000104123	0	0.000170329		0.572007	0
ERICH3	18	10	3	19	0.00107207	0.00104123	0.000592066	0.00161812		1.02961	0.365897
ERICH6	87	50	23	52	0.00518166	0.00520616	0.00453918	0.00442855		0.995292	1.02498
ERICH6B	3	3	5	10	0.000178678	0.00031237	0.000986777	0.000851644		0.572007	1.15867
ERMP1	20	8	6	13	0.00119119	0.000832986	0.00118413	0.00110714		1.43002	1.06955
ERN2	33	34	17	39	0.00196546	0.00354019	0.00335504	0.00332141		0.555183	1.01013
ESYT3	23	19	6	23	0.00136986	0.00197834	0.00118413	0.00195878		0.69243	0.604525
ETV1	4	3	1	10	0.000238237	0.00031237	0.000197355	0.000851644		0.762676	0.231735
EXOC3L4	23	11	2	17	0.00136986	0.00114536	0.000394711	0.00144779		1.19601	0.272629
EXPH5	19	24	5	23	0.00113163	0.00249896	0.000986777	0.00195878		0.452839	0.503771
EXTL1	74	47	21	55	0.00440739	0.00489379	0.00414446	0.00468404		0.900607	0.884805
F8	0	0	0	0	0	0	0	0		#DIV/0!	#DIV/0!
FAAH2	1	4	3	13	5.95593e-05	0.000416493	0.000592066	0.00110714		0.143002	0.534773
FAH	13	10	2	15	0.00077427	0.00104123	0.000394711	0.00127747		0.743609	0.30898
FAM117B	3	4	1	4	0.000178678	0.000416493	0.000197355	0.000340657		0.429005	0.579337
FAM120C	6	6	11	18	0.000357356	0.00062474	0.00217091	0.00153296		0.572007	1.41616
FAM122B	0	1	0	2	0	0.000104123	0	0.000170329		0	0
FAM122C	1	0	1	2	5.95593e-05	0	0.000197355	0.000170329		#DIV/0!	1.15867
FAM124A	2	3	6	9	0.000119119	0.00031237	0.00118413	0.000766479		0.381338	1.5449
FAM136A	6	3	1	8	0.000357356	0.00031237	0.000197355	0.000681315		1.14401	0.289668
FAM13A	170	64	47	94	0.0101251	0.00666389	0.00927571	0.00800545		1.51939	1.15867
FAM155B	0	0	0	1	0	0	0	8.51644e-05		#DIV/0!	0
FAM178B	13	19	1	14	0.00077427	0.00197834	0.000197355	0.0011923		0.391373	0.165525
FAM180B	2	6	4	9	0.000119119	0.00062474	0.000789422	0.000766479		0.190669	1.02993
FAM217A	42	14	15	24	0.00250149	0.00145773	0.00296033	0.00204394		1.71602	1.44834
FAM221A	83	83	30	110	0.00494342	0.00864223	0.00592066	0.00936808		0.572007	0.632004
FAM237A	5	2	1	8	0.000297796	0.000208247	0.000197355	0.000681315		1.43002	0.289668
FAM25G	0	0	0	1	0	0	0	8.51644e-05		#DIV/0!	0
FAM47B	2	2	2	4	0.000119119	0.000208247	0.000394711	0.000340657		0.572007	1.15867
FAM53A	4	6	1	4	0.000238237	0.00062474	0.000197355	0.000340657		0.381338	0.579337
FAM83C	10	6	1	8	0.000595593	0.00062474	0.000197355	0.000681315		0.953345	0.289668
FAN1	99	38	22	49	0.00589637	0.00395668	0.00434182	0.00417305		1.49023	1.04044
FANCB	0	0	0	0	0	0	0	0		#DIV/0!	#DIV/0!
FANCD2OS	2	4	2	1	0.000119119	0.000416493	0.000394711	8.51644e-05		0.286004	4.6347
FARSA	5	3	0	2	0.000297796	0.00031237	0	0.000170329		0.953345	0
FAT2	11	11	5	18	0.000655152	0.00114536	0.000986777	0.00153296		0.572007	0.643708
FBRS	0	0	0	0	0	0	0	0		#DIV/0!	#DIV/0!
FBXL17	0	3	0	0	0	0.00031237	0	0		0	#DIV/0!
FBXO2	8	3	1	7	0.000476474	0.00031237	0.000197355	0.000596151		1.52535	0.33105
FBXO27	41	23	10	17	0.00244193	0.00239484	0.00197355	0.00144779		1.01966	1.36315
FBXO36	4	9	4	6	0.000238237	0.00093711	0.000789422	0.000510986		0.254225	1.5449
FBXO38	40	20	14	20	0.00238237	0.00208247	0.00276298	0.00170329		1.14401	1.62214
FBXO4	4	8	4	2	0.000238237	0.000832986	0.000789422	0.000170329		0.286004	4.6347
FCN1	6	3	0	4	0.000357356	0.00031237	0	0.000340657		1.14401	0
FCRL6	11	6	4	16	0.000655152	0.00062474	0.000789422	0.00136263		1.04868	0.579337
FCRLA	11	1	2	8	0.000655152	0.000104123	0.000394711	0.000681315		6.29208	0.579337
FDFT1	99	66	24	109	0.00589637	0.00687214	0.00473653	0.00928292		0.858011	0.510242
FECH	0	6	1	1	0	0.00062474	0.000197355	8.51644e-05		0	2.31735
FER1L5	17	12	1	23	0.00101251	0.00124948	0.000197355	0.00195878		0.810343	0.100754
FETUB	14	13	7	13	0.00083383	0.0013536	0.00138149	0.00110714		0.616008	1.2478
FGD1	0	0	0	0	0	0	0	0		#DIV/0!	#DIV/0!
FGF7	1	0	0	1	5.95593e-05	0	0	8.51644e-05		#DIV/0!	0
FGFR1OP	0	1	1	2	0	0.000104123	0.000197355	0.000170329		0	1.15867
FGFR3	5	6	3	9	0.000297796	0.00062474	0.000592066	0.000766479		0.476673	0.772449
FHAD1	195	90	59	167	0.0116141	0.0093711	0.011644	0.0142224		1.23935	0.818704
FKBP15	14	8	2	7	0.00083383	0.000832986	0.000394711	0.000596151		1.00101	0.662099
FLNA	0	0	2	4	0	0	0.000394711	0.000340657		#DIV/0!	1.15867
FLOT2	9	8	2	9	0.000536033	0.000832986	0.000394711	0.000766479		0.643508	0.514966
FMNL2	3	8	0	4	0.000178678	0.000832986	0	0.000340657		0.214503	0
FMO2	88	42	30	43	0.00524122	0.00437318	0.00592066	0.00366207		1.19849	1.61675
FOCAD	24	19	6	31	0.00142942	0.00197834	0.00118413	0.0026401		0.722535	0.448519
FOLH1	3	3	2	4	0.000178678	0.00031237	0.000394711	0.000340657		0.572007	1.15867
FOXC1	2	4	1	2	0.000119119	0.000416493	0.000197355	0.000170329		0.286004	1.15867
FOXD4L5	7	0	0	0	0.000416915	0	0	0		#DIV/0!	#DIV/0!
FOXL2NB	10	7	6	5	0.000595593	0.000728863	0.00118413	0.000425822		0.817153	2.78082
FOXO4	0	1	0	0	0	0.000104123	0	0		0	#DIV/0!
FOXR1	8	5	0	4	0.000476474	0.000520616	0	0.000340657		0.915211	0
FOXR2	0	0	1	2	0	0	0.000197355	0.000170329		#DIV/0!	1.15867
FOXRED2	8	9	3	6	0.000476474	0.00093711	0.000592066	0.000510986		0.508451	1.15867
FRAS1	34	24	3	22	0.00202501	0.00249896	0.000592066	0.00187362		0.810343	0.316002
FRAT2	0	0	0	0	0	0	0	0		#DIV/0!	#DIV/0!
FREM2	16	13	3	12	0.000952948	0.0013536	0.000592066	0.00102197		0.704009	0.579337
FREM3	24	10	11	24	0.00142942	0.00104123	0.00217091	0.00204394		1.37282	1.06212
FRMD4B	293	102	70	144	0.0174509	0.0106206	0.0138149	0.0122637		1.64312	1.12649
FRMPD2	35	21	19	34	0.00208457	0.00218659	0.00374975	0.00289559		0.953345	1.29499
FRMPD3	1	2	1	10	5.95593e-05	0.000208247	0.000197355	0.000851644		0.286004	0.231735
FRMPD4	0	0	0	0	0	0	0	0		#DIV/0!	#DIV/0!
FSCN3	25	24	9	26	0.00148898	0.00249896	0.0017762	0.00221427		0.595841	0.802159
FSTL5	10	6	3	13	0.000595593	0.00062474	0.000592066	0.00110714		0.953345	0.534773
FTMT	2	1	0	0	0.000119119	0.000104123	0	0		1.14401	#DIV/0!
G6PD	0	0	0	0	0	0	0	0		#DIV/0!	#DIV/0!
GAB3	4	0	0	4	0.000238237	0	0	0.000340657		#DIV/0!	0
GABBR2	0	0	0	0	0	0	0	0		#DIV/0!	#DIV/0!
GABRE	2	3	2	6	0.000119119	0.00031237	0.000394711	0.000510986		0.381338	0.772449
GABRQ	1	0	1	4	5.95593e-05	0	0.000197355	0.000340657		#DIV/0!	0.579337
GAD1	0	0	1	3	0	0	0.000197355	0.000255493		#DIV/0!	0.772449
GAL3ST2	32	17	7	21	0.0019059	0.0017701	0.00138149	0.00178845		1.07672	0.772449
GALNT3	9	4	1	7	0.000536033	0.000416493	0.000197355	0.000596151		1.28702	0.33105
GANC	43	37	12	40	0.00256105	0.00385256	0.00236827	0.00340657		0.664765	0.695204
GASK1A	20	19	7	28	0.00119119	0.00197834	0.00138149	0.0023846		0.602113	0.579337
GATA4	0	0	0	0	0	0	0	0		#DIV/0!	#DIV/0!
GATA6	0	0	1	1	0	0	0.000197355	8.51644e-05		#DIV/0!	2.31735
GCM2	3	0	0	2	0.000178678	0	0	0.000170329		#DIV/0!	0
GDA	3	3	0	2	0.000178678	0.00031237	0	0.000170329		0.572007	0
GDF11	0	0	0	0	0	0	0	0		#DIV/0!	#DIV/0!
GDPD2	1	0	0	1	5.95593e-05	0	0	8.51644e-05		#DIV/0!	0
GDPGP1	5	1	1	5	0.000297796	0.000104123	0.000197355	0.000425822		2.86004	0.46347
GFM1	18	10	2	4	0.00107207	0.00104123	0.000394711	0.000340657		1.02961	1.15867
GIMAP4	0	2	1	4	0	0.000208247	0.000197355	0.000340657		0	0.579337
GIMAP7	1	2	0	0	5.95593e-05	0.000208247	0	0		0.286004	#DIV/0!
GJA4	1	1	0	0	5.95593e-05	0.000104123	0	0		0.572007	#DIV/0!
GJB3	1	2	0	3	5.95593e-05	0.000208247	0	0.000255493		0.286004	0
GJB7	9	7	2	7	0.000536033	0.000728863	0.000394711	0.000596151		0.735438	0.662099
GJC3	4	4	1	6	0.000238237	0.000416493	0.000197355	0.000510986		0.572007	0.386225
GLG1	4	0	2	5	0.000238237	0	0.000394711	0.000425822		#DIV/0!	0.926939
GLP2R	3	7	3	5	0.000178678	0.000728863	0.000592066	0.000425822		0.245146	1.39041
GLS2	3	5	3	5	0.000178678	0.000520616	0.000592066	0.000425822		0.343204	1.39041
GNAS	10	7	1	7	0.000595593	0.000728863	0.000197355	0.000596151		0.817153	0.33105
GOLGA6L9	1	1	0	0	5.95593e-05	0.000104123	0	0		0.572007	#DIV/0!
GOPC	6	0	2	0	0.000357356	0	0.000394711	0		#DIV/0!	#DIV/0!
GPATCH2L	92	80	24	114	0.00547945	0.00832986	0.00473653	0.00970874		0.657808	0.487863
GPATCH4	5	4	1	4	0.000297796	0.000416493	0.000197355	0.000340657		0.715009	0.579337
GPBP1L1	2	2	0	1	0.000119119	0.000208247	0	8.51644e-05		0.572007	0
GPC4	1	1	1	2	5.95593e-05	0.000104123	0.000197355	0.000170329		0.572007	1.15867
GPKOW	0	0	0	0	0	0	0	0		#DIV/0!	#DIV/0!
GPR101	0	0	0	1	0	0	0	8.51644e-05		#DIV/0!	0
GPR135	306	120	92	150	0.0182251	0.0124948	0.0181567	0.0127747		1.45862	1.42131
GPR153	12	3	0	8	0.000714711	0.00031237	0	0.000681315		2.28803	0
GPR173	0	0	0	0	0	0	0	0		#DIV/0!	#DIV/0!
GPR34	0	0	0	1	0	0	0	8.51644e-05		#DIV/0!	0
GPR50	1	0	0	2	5.95593e-05	0	0	0.000170329		#DIV/0!	0
GPR55	2	3	0	2	0.000119119	0.00031237	0	0.000170329		0.381338	0
GPRASP1	1	2	1	3	5.95593e-05	0.000208247	0.000197355	0.000255493		0.286004	0.772449
GPRIN3	8	1	1	5	0.000476474	0.000104123	0.000197355	0.000425822		4.57606	0.46347
GPX4	1	1	1	2	5.95593e-05	0.000104123	0.000197355	0.000170329		0.572007	1.15867
GRIA3	0	1	1	0	0	0.000104123	0.000197355	0		0	#DIV/0!
GRIA4	2	2	1	0	0.000119119	0.000208247	0.000197355	0		0.572007	#DIV/0!
GRIK4	3	0	0	1	0.000178678	0	0	8.51644e-05		#DIV/0!	0
GRIN3B	180	110	51	116	0.0107207	0.0114536	0.0100651	0.00987907		0.936012	1.01883
GRIP1	5	3	2	5	0.000297796	0.00031237	0.000394711	0.000425822		0.953345	0.926939
GRIPAP1	0	0	0	0	0	0	0	0		#DIV/0!	#DIV/0!
GRK1	1	3	1	3	5.95593e-05	0.00031237	0.000197355	0.000255493		0.190669	0.772449
GSC	0	0	0	0	0	0	0	0		#DIV/0!	#DIV/0!
GSDME	19	21	3	15	0.00113163	0.00218659	0.000592066	0.00127747		0.51753	0.46347
GSPT2	0	0	0	1	0	0	0	8.51644e-05		#DIV/0!	0
GSTP1	1	3	0	3	5.95593e-05	0.00031237	0	0.000255493		0.190669	0
GSX1	0	0	0	0	0	0	0	0		#DIV/0!	#DIV/0!
GTF3C1	8	7	3	4	0.000476474	0.000728863	0.000592066	0.000340657		0.653722	1.73801
GTPBP2	0	0	0	0	0	0	0	0		#DIV/0!	#DIV/0!
GUCY2F	4	1	4	19	0.000238237	0.000104123	0.000789422	0.00161812		2.28803	0.487863
H2BFWT	0	0	0	1	0	0	0	8.51644e-05		#DIV/0!	0
HAPLN2	1	2	1	2	5.95593e-05	0.000208247	0.000197355	0.000170329		0.286004	1.15867
HASPIN	6	5	1	12	0.000357356	0.000520616	0.000197355	0.00102197		0.686409	0.193112
HAUS6	2	3	3	2	0.000119119	0.00031237	0.000592066	0.000170329		0.381338	3.47602
HAUS7	0	0	0	0	0	0	0	0		#DIV/0!	#DIV/0!
HCFC1	2	0	1	1	0.000119119	0	0.000197355	8.51644e-05		#DIV/0!	2.31735
HCN2	2	2	1	2	0.000119119	0.000208247	0.000197355	0.000170329		0.572007	1.15867
HDAC10	8	9	1	9	0.000476474	0.00093711	0.000197355	0.000766479		0.508451	0.257483
HDAC6	1	0	0	3	5.95593e-05	0	0	0.000255493		#DIV/0!	0
HDHD5	17	10	6	17	0.00101251	0.00104123	0.00118413	0.00144779		0.972412	0.817887
HDX	1	0	1	2	5.95593e-05	0	0.000197355	0.000170329		#DIV/0!	1.15867
HEATR1	1	1	1	0	5.95593e-05	0.000104123	0.000197355	0		0.572007	#DIV/0!
HEATR4	118	51	26	65	0.00702799	0.00531029	0.00513124	0.00553568		1.32347	0.926939
HELQ	15	9	4	11	0.000893389	0.00093711	0.000789422	0.000936808		0.953345	0.842672
HEMGN	10	13	7	9	0.000595593	0.0013536	0.00138149	0.000766479		0.440005	1.80238
HEPACAM2	12	11	1	12	0.000714711	0.00114536	0.000197355	0.00102197		0.624008	0.193112
HEPH	1	0	1	5	5.95593e-05	0	0.000197355	0.000425822		#DIV/0!	0.46347
HERC6	200	88	50	133	0.0119119	0.00916285	0.00986777	0.0113269		1.30002	0.871183
HHIPL2	65	28	22	40	0.00387135	0.00291545	0.00434182	0.00340657		1.32787	1.27454
HIC2	25	9	6	11	0.00148898	0.00093711	0.00118413	0.000936808		1.58891	1.26401
HLA-DPA1	3	2	0	3	0.000178678	0.000208247	0	0.000255493		0.858011	0
HNF4A	0	0	0	0	0	0	0	0		#DIV/0!	#DIV/0!
HNRNPCL1	2	2	2	2	0.000119119	0.000208247	0.000394711	0.000170329		0.572007	2.31735
HOMER2	5	4	1	3	0.000297796	0.000416493	0.000197355	0.000255493		0.715009	0.772449
HOXA1	2	1	1	4	0.000119119	0.000104123	0.000197355	0.000340657		1.14401	0.579337
HP	4	4	0	5	0.000238237	0.000416493	0	0.000425822		0.572007	0
HPR	0	5	1	2	0	0.000520616	0.000197355	0.000170329		0	1.15867
HS3ST5	0	0	0	0	0	0	0	0		#DIV/0!	#DIV/0!
HS3ST6	36	47	12	34	0.00214413	0.00489379	0.00236827	0.00289559		0.438133	0.817887
HS6ST2	0	0	0	0	0	0	0	0		#DIV/0!	#DIV/0!
HSD11B1L	58	24	11	32	0.00345444	0.00249896	0.00217091	0.00272526		1.38235	0.796588
HSPBAP1	1	4	0	6	5.95593e-05	0.000416493	0	0.000510986		0.143002	0
HTATSF1	0	0	0	0	0	0	0	0		#DIV/0!	#DIV/0!
HTR1E	6	1	1	1	0.000357356	0.000104123	0.000197355	8.51644e-05		3.43204	2.31735
HTR2A	0	0	0	0	0	0	0	0		#DIV/0!	#DIV/0!
HTR2B	7	3	1	7	0.000416915	0.00031237	0.000197355	0.000596151		1.33468	0.33105
HTR3A	8	3	1	3	0.000476474	0.00031237	0.000197355	0.000255493		1.52535	0.772449
HTR3C	45	11	13	22	0.00268017	0.00114536	0.00256562	0.00187362		2.34003	1.36934
HTR4	7	2	0	7	0.000416915	0.000208247	0	0.000596151		2.00203	0
HUWE1	0	0	0	1	0	0	0	8.51644e-05		#DIV/0!	0
HYOU1	2	6	0	3	0.000119119	0.00062474	0	0.000255493		0.190669	0
HYPK	0	1	0	0	0	0.000104123	0	0		0	#DIV/0!
IBA57	5	2	1	3	0.000297796	0.000208247	0.000197355	0.000255493		1.43002	0.772449
IDH1	17	26	6	25	0.00101251	0.00270721	0.00118413	0.00212911		0.374005	0.556163
IFIT2	2	3	0	0	0.000119119	0.00031237	0	0		0.381338	#DIV/0!
IFRD1	3	3	0	1	0.000178678	0.00031237	0	8.51644e-05		0.572007	0
IGFBPL1	5	3	3	6	0.000297796	0.00031237	0.000592066	0.000510986		0.953345	1.15867
IGFL4	3	2	1	1	0.000178678	0.000208247	0.000197355	8.51644e-05		0.858011	2.31735
IGHMBP2	3	4	3	9	0.000178678	0.000416493	0.000592066	0.000766479		0.429005	0.772449
IGLON5	63	45	17	41	0.00375223	0.00468555	0.00335504	0.00349174		0.80081	0.960851
IGSF1	2	0	0	5	0.000119119	0	0	0.000425822		#DIV/0!	0
IGSF21	1	2	0	3	5.95593e-05	0.000208247	0	0.000255493		0.286004	0
IL17RC	161	151	37	198	0.00958904	0.0157226	0.00730215	0.0168625		0.609888	0.43304
IL18BP	3	0	0	3	0.000178678	0	0	0.000255493		#DIV/0!	0
IL1RL2	5	7	2	9	0.000297796	0.000728863	0.000394711	0.000766479		0.408577	0.514966
IL6ST	3	2	0	0	0.000178678	0.000208247	0	0		0.858011	#DIV/0!
IMMP2L	93	81	22	115	0.00553901	0.00843399	0.00434182	0.0097939		0.656749	0.443319
INCENP	4	2	0	5	0.000238237	0.000208247	0	0.000425822		1.14401	0
INMT	44	17	14	22	0.00262061	0.0017701	0.00276298	0.00187362		1.48049	1.47468
INO80E	0	0	0	0	0	0	0	0		#DIV/0!	#DIV/0!
IQCF2	3	1	1	0	0.000178678	0.000104123	0.000197355	0		1.71602	#DIV/0!
IQSEC2	0	0	1	1	0	0	0.000197355	8.51644e-05		#DIV/0!	2.31735
IRAG2	6	10	0	6	0.000357356	0.00104123	0	0.000510986		0.343204	0
IRAK1	0	0	0	0	0	0	0	0		#DIV/0!	#DIV/0!
IRS4	0	0	0	3	0	0	0	0.000255493		#DIV/0!	0
IRX4	2	0	0	4	0.000119119	0	0	0.000340657		#DIV/0!	0
ISM2	16	9	8	13	0.000952948	0.00093711	0.00157884	0.00110714		1.0169	1.42606
ITGB1	1	0	0	1	5.95593e-05	0	0	8.51644e-05		#DIV/0!	0
ITIH6	20	10	9	35	0.00119119	0.00104123	0.0017762	0.00298075		1.14401	0.595889
ITPR2	10	8	3	9	0.000595593	0.000832986	0.000592066	0.000766479		0.715009	0.772449
ITPRID2	5	3	0	4	0.000297796	0.00031237	0	0.000340657		0.953345	0
IVL	16	11	0	12	0.000952948	0.00114536	0	0.00102197		0.83201	0
IWS1	0	0	0	1	0	0	0	8.51644e-05		#DIV/0!	0
IYD	13	10	0	9	0.00077427	0.00104123	0	0.000766479		0.743609	0
IZUMO3	11	4	3	8	0.000655152	0.000416493	0.000592066	0.000681315		1.57302	0.869005
JPH1	0	0	1	1	0	0	0.000197355	8.51644e-05		#DIV/0!	2.31735
KALRN	26	25	12	40	0.00154854	0.00260308	0.00236827	0.00340657		0.594887	0.695204
KAT2A	2	1	1	3	0.000119119	0.000104123	0.000197355	0.000255493		1.14401	0.772449
KATNB1	1	0	0	1	5.95593e-05	0	0	8.51644e-05		#DIV/0!	0
KBTBD3	5	5	1	7	0.000297796	0.000520616	0.000197355	0.000596151		0.572007	0.33105
KBTBD6	0	3	1	1	0	0.00031237	0.000197355	8.51644e-05		0	2.31735
KBTBD7	1	3	0	2	5.95593e-05	0.00031237	0	0.000170329		0.190669	0
KCNA10	5	6	0	3	0.000297796	0.00062474	0	0.000255493		0.476673	0
KCND1	1	0	1	2	5.95593e-05	0	0.000197355	0.000170329		#DIV/0!	1.15867
KCNH5	5	5	3	5	0.000297796	0.000520616	0.000592066	0.000425822		0.572007	1.39041
KCNIP3	2	1	1	4	0.000119119	0.000104123	0.000197355	0.000340657		1.14401	0.579337
KCNK17	144	98	50	107	0.00857653	0.0102041	0.00986777	0.00911259		0.8405	1.08287
KCNK7	11	5	6	9	0.000655152	0.000520616	0.00118413	0.000766479		1.25842	1.5449
KDM4E	4	4	0	5	0.000238237	0.000416493	0	0.000425822		0.572007	0
KHDRBS1	3	0	0	0	0.000178678	0	0	0		#DIV/0!	#DIV/0!
KIAA0513	3	1	0	2	0.000178678	0.000104123	0	0.000170329		1.71602	0
KIAA0753	57	31	18	57	0.00339488	0.00322782	0.0035524	0.00485437		1.05176	0.731794
KIAA1210	1	0	3	4	5.95593e-05	0	0.000592066	0.000340657		#DIV/0!	1.73801
KIAA1211	3	2	0	4	0.000178678	0.000208247	0	0.000340657		0.858011	0
KIAA1211L	1	0	0	5	5.95593e-05	0	0	0.000425822		#DIV/0!	0
KIF21A	1	6	2	4	5.95593e-05	0.00062474	0.000394711	0.000340657		0.0953345	1.15867
KIF22	8	1	0	4	0.000476474	0.000104123	0	0.000340657		4.57606	0
KIF25	7	6	4	2	0.000416915	0.00062474	0.000789422	0.000170329		0.667342	4.6347
KLF9	1	2	0	2	5.95593e-05	0.000208247	0	0.000170329		0.286004	0
KLHDC4	18	12	5	16	0.00107207	0.00124948	0.000986777	0.00136263		0.858011	0.724171
KLHL31	1	2	0	2	5.95593e-05	0.000208247	0	0.000170329		0.286004	0
KLHL34	4	2	2	12	0.000238237	0.000208247	0.000394711	0.00102197		1.14401	0.386225
KLHL4	0	0	0	0	0	0	0	0		#DIV/0!	#DIV/0!
KLHL8	10	7	3	8	0.000595593	0.000728863	0.000592066	0.000681315		0.817153	0.869005
KLK4	14	7	2	7	0.00083383	0.000728863	0.000394711	0.000596151		1.14401	0.662099
KLLN	70	32	16	40	0.00416915	0.00333195	0.00315769	0.00340657		1.25127	0.926939
KLRC3	239	99	72	135	0.0142347	0.0103082	0.0142096	0.0114972		1.38091	1.23592
KLRG2	64	24	19	30	0.00381179	0.00249896	0.00374975	0.00255493		1.52535	1.46765
KMT2D	2	1	0	0	0.000119119	0.000104123	0	0		1.14401	#DIV/0!
KPTN	8	9	2	13	0.000476474	0.00093711	0.000394711	0.00110714		0.508451	0.356515
KRBA2	26	13	2	18	0.00154854	0.0013536	0.000394711	0.00153296		1.14401	0.257483
KREMEN2	1	1	0	2	5.95593e-05	0.000104123	0	0.000170329		0.572007	0
KRT32	13	8	3	18	0.00077427	0.000832986	0.000592066	0.00153296		0.929512	0.386225
KRT7	8	7	1	3	0.000476474	0.000728863	0.000197355	0.000255493		0.653722	0.772449
KRTAP10-9	0	0	0	1	0	0	0	8.51644e-05		#DIV/0!	0
KRTAP13-1	5	2	2	4	0.000297796	0.000208247	0.000394711	0.000340657		1.43002	1.15867
KRTAP19-3	0	1	0	0	0	0.000104123	0	0		0	#DIV/0!
KRTAP29-1	11	12	3	30	0.000655152	0.00124948	0.000592066	0.00255493		0.52434	0.231735
KRTAP4-1	0	0	0	0	0	0	0	0		#DIV/0!	#DIV/0!
KRTAP6-2	5	4	0	0	0.000297796	0.000416493	0	0		0.715009	#DIV/0!
KYAT1	7	4	5	7	0.000416915	0.000416493	0.000986777	0.000596151		1.00101	1.65525
L1CAM	0	0	0	1	0	0	0	8.51644e-05		#DIV/0!	0
L3HYPDH	3	3	1	1	0.000178678	0.00031237	0.000197355	8.51644e-05		0.572007	2.31735
LAIR1	7	5	4	5	0.000416915	0.000520616	0.000789422	0.000425822		0.80081	1.85388
LAMA2	32	20	6	27	0.0019059	0.00208247	0.00118413	0.00229944		0.915211	0.514966
LAMB2	6	9	5	11	0.000357356	0.00093711	0.000986777	0.000936808		0.381338	1.05334
LAMP2	0	0	0	0	0	0	0	0		#DIV/0!	#DIV/0!
LARP6	0	1	0	0	0	0.000104123	0	0		0	#DIV/0!
LCE3A	0	0	0	1	0	0	0	8.51644e-05		#DIV/0!	0
LCE4A	5	6	0	5	0.000297796	0.00062474	0	0.000425822		0.476673	0
LEKR1	6	3	6	11	0.000357356	0.00031237	0.00118413	0.000936808		1.14401	1.26401
LEMD1	16	7	2	13	0.000952948	0.000728863	0.000394711	0.00110714		1.30744	0.356515
LEMD2	2	4	1	1	0.000119119	0.000416493	0.000197355	8.51644e-05		0.286004	2.31735
LEP	1	0	0	1	5.95593e-05	0	0	8.51644e-05		#DIV/0!	0
LEXM	138	154	36	167	0.00821918	0.016035	0.0071048	0.0142224		0.512578	0.499548
LGALSL	0	1	0	0	0	0.000104123	0	0		0	#DIV/0!
LGI4	5	4	1	5	0.000297796	0.000416493	0.000197355	0.000425822		0.715009	0.46347
LHX5	0	0	0	0	0	0	0	0		#DIV/0!	#DIV/0!
LILRB3	6	4	1	9	0.000357356	0.000416493	0.000197355	0.000766479		0.858011	0.257483
LIM2	1	0	0	1	5.95593e-05	0	0	8.51644e-05		#DIV/0!	0
LINS1	12	6	7	8	0.000714711	0.00062474	0.00138149	0.000681315		1.14401	2.02768
LIPE	29	15	8	19	0.00172722	0.00156185	0.00157884	0.00161812		1.10588	0.975725
LLGL1	1	2	2	2	5.95593e-05	0.000208247	0.000394711	0.000170329		0.286004	2.31735
LMF1	97	38	25	70	0.00577725	0.00395668	0.00493389	0.00596151		1.46012	0.827624
LMO2	11	12	6	14	0.000655152	0.00124948	0.00118413	0.0011923		0.52434	0.993149
LMOD3	4	2	1	1	0.000238237	0.000208247	0.000197355	8.51644e-05		1.14401	2.31735
LNX1	5	4	1	12	0.000297796	0.000416493	0.000197355	0.00102197		0.715009	0.193112
LONRF3	1	0	1	1	5.95593e-05	0	0.000197355	8.51644e-05		#DIV/0!	2.31735
LPAR5	13	8	4	13	0.00077427	0.000832986	0.000789422	0.00110714		0.929512	0.71303
LRCH2	0	0	0	0	0	0	0	0		#DIV/0!	#DIV/0!
LRMP	12	9	3	7	0.000714711	0.00093711	0.000592066	0.000596151		0.762676	0.993149
LRRC24	2	3	2	3	0.000119119	0.00031237	0.000394711	0.000255493		0.381338	1.5449
LRRC25	5	1	1	3	0.000297796	0.000104123	0.000197355	0.000255493		2.86004	0.772449
LRRC3	0	3	0	1	0	0.00031237	0	8.51644e-05		0	0
LRRC38	21	13	4	25	0.00125074	0.0013536	0.000789422	0.00212911		0.924012	0.370776
LRRC4B	1	1	0	2	5.95593e-05	0.000104123	0	0.000170329		0.572007	0
LRRC75B	9	8	1	10	0.000536033	0.000832986	0.000197355	0.000851644		0.643508	0.231735
LTB4R2	5	8	0	6	0.000297796	0.000832986	0	0.000510986		0.357504	0
LTBP2	3	7	0	6	0.000178678	0.000728863	0	0.000510986		0.245146	0
LTN1	63	31	14	35	0.00375223	0.00322782	0.00276298	0.00298075		1.16247	0.926939
LXN	11	5	3	8	0.000655152	0.000520616	0.000592066	0.000681315		1.25842	0.869005
LY86	3	1	4	5	0.000178678	0.000104123	0.000789422	0.000425822		1.71602	1.85388
MAATS1	8	11	0	5	0.000476474	0.00114536	0	0.000425822		0.416005	0
MAEL	6	5	2	3	0.000357356	0.000520616	0.000394711	0.000255493		0.686409	1.5449
MAGEA3	0	0	0	3	0	0	0	0.000255493		#DIV/0!	0
MAGEB16	1	2	0	7	5.95593e-05	0.000208247	0	0.000596151		0.286004	0
MAGEB17	121	58	85	174	0.00720667	0.00603915	0.0167752	0.0148186		1.19333	1.13204
MAGEB2	0	0	0	1	0	0	0	8.51644e-05		#DIV/0!	0
MAGEC3	4	1	5	9	0.000238237	0.000104123	0.000986777	0.000766479		2.28803	1.28742
MAGED1	0	0	0	0	0	0	0	0		#DIV/0!	#DIV/0!
MAGED2	0	0	0	0	0	0	0	0		#DIV/0!	#DIV/0!
MAGEE1	0	0	0	3	0	0	0	0.000255493		#DIV/0!	0
MAGEE2	1	1	3	7	5.95593e-05	0.000104123	0.000592066	0.000596151		0.572007	0.993149
MAGI1	0	3	0	0	0	0.00031237	0	0		0	#DIV/0!
MAGIX	3	1	3	8	0.000178678	0.000104123	0.000592066	0.000681315		1.71602	0.869005
MALRD1	91	65	28	67	0.00541989	0.00676801	0.00552595	0.00570601		0.80081	0.968444
MAMLD1	1	0	1	5	5.95593e-05	0	0.000197355	0.000425822		#DIV/0!	0.46347
MAMSTR	7	6	1	6	0.000416915	0.00062474	0.000197355	0.000510986		0.667342	0.386225
MAN2B2	20	15	11	27	0.00119119	0.00156185	0.00217091	0.00229944		0.762676	0.944105
MAP10	32	15	6	22	0.0019059	0.00156185	0.00118413	0.00187362		1.22028	0.632004
MAP11	0	0	0	0	0	0	0	0		#DIV/0!	#DIV/0!
MAP1A	6	5	0	7	0.000357356	0.000520616	0	0.000596151		0.686409	0
MAP3K15	5	6	7	28	0.000297796	0.00062474	0.00138149	0.0023846		0.476673	0.579337
MAP3K4	2	2	3	7	0.000119119	0.000208247	0.000592066	0.000596151		0.572007	0.993149
MAP7D2	2	0	0	4	0.000119119	0	0	0.000340657		#DIV/0!	0
MAP7D3	1	1	4	9	5.95593e-05	0.000104123	0.000789422	0.000766479		0.572007	1.02993
MAPK12	74	52	15	54	0.00440739	0.00541441	0.00296033	0.00459888		0.81401	0.643708
MAPRE2	1	1	1	3	5.95593e-05	0.000104123	0.000197355	0.000255493		0.572007	0.772449
2023-03-01	9	5	0	5	0.000536033	0.000520616	0	0.000425822		1.02961	0
MAST2	12	9	6	10	0.000714711	0.00093711	0.00118413	0.000851644		0.762676	1.39041
MATN4	57	35	22	49	0.00339488	0.00364431	0.00434182	0.00417305		0.931554	1.04044
MBD1	0	1	1	0	0	0.000104123	0.000197355	0		0	#DIV/0!
MBLAC1	3	2	1	2	0.000178678	0.000208247	0.000197355	0.000170329		0.858011	1.15867
MC4R	3	3	1	3	0.000178678	0.00031237	0.000197355	0.000255493		0.572007	0.772449
MCEMP1	20	8	8	13	0.00119119	0.000832986	0.00157884	0.00110714		1.43002	1.42606
MCF2	0	1	0	1	0	0.000104123	0	8.51644e-05		0	0
MCF2L2	9	4	3	8	0.000536033	0.000416493	0.000592066	0.000681315		1.28702	0.869005
MCM7	5	8	3	14	0.000297796	0.000832986	0.000592066	0.0011923		0.357504	0.496574
MCMDC2	23	14	14	20	0.00136986	0.00145773	0.00276298	0.00170329		0.939726	1.62214
MCPH1-AS1	0	1	0	0	0	0.000104123	0	0		0	#DIV/0!
MDGA2	0	0	0	0	0	0	0	0		#DIV/0!	#DIV/0!
MEA1	5	3	1	6	0.000297796	0.00031237	0.000197355	0.000510986		0.953345	0.386225
MECP2	1	0	0	1	5.95593e-05	0	0	8.51644e-05		#DIV/0!	0
MED12	0	0	0	0	0	0	0	0		#DIV/0!	#DIV/0!
MED14	0	0	0	2	0	0	0	0.000170329		#DIV/0!	0
MED23	7	7	5	7	0.000416915	0.000728863	0.000986777	0.000596151		0.572007	1.65525
MEI1	17	11	3	14	0.00101251	0.00114536	0.000592066	0.0011923		0.884011	0.496574
METTL24	41	24	14	32	0.00244193	0.00249896	0.00276298	0.00272526		0.977179	1.01384
MEX3C	0	0	0	0	0	0	0	0		#DIV/0!	#DIV/0!
MFSD2B	7	6	3	10	0.000416915	0.00062474	0.000592066	0.000851644		0.667342	0.695204
MFSD6L	15	17	5	21	0.000893389	0.0017701	0.000986777	0.00178845		0.504712	0.551749
MGMT	14	5	1	5	0.00083383	0.000520616	0.000197355	0.000425822		1.60162	0.46347
MICU3	6	1	0	2	0.000357356	0.000104123	0	0.000170329		3.43204	0
MIEN1	3	9	0	2	0.000178678	0.00093711	0	0.000170329		0.190669	0
MIF4GD	8	10	2	10	0.000476474	0.00104123	0.000394711	0.000851644		0.457606	0.46347
MIIP	16	18	3	16	0.000952948	0.00187422	0.000592066	0.00136263		0.508451	0.434503
MITF	2	0	1	4	0.000119119	0	0.000197355	0.000340657		#DIV/0!	0.579337
MLH3	45	13	16	27	0.00268017	0.0013536	0.00315769	0.00229944		1.98002	1.37324
MMP10	67	49	17	42	0.00399047	0.00510204	0.00335504	0.0035769		0.782132	0.937974
MMP11	2	2	5	4	0.000119119	0.000208247	0.000986777	0.000340657		0.572007	2.89668
MMP8	31	8	8	30	0.00184634	0.000832986	0.00157884	0.00255493		2.21653	0.617959
MMP9	18	16	6	19	0.00107207	0.00166597	0.00118413	0.00161812		0.643508	0.731794
MMRN2	26	11	5	15	0.00154854	0.00114536	0.000986777	0.00127747		1.35202	0.772449
MORC4	0	0	1	1	0	0	0.000197355	8.51644e-05		#DIV/0!	2.31735
MORN1	7	10	0	10	0.000416915	0.00104123	0	0.000851644		0.400405	0
MOSPD2	0	0	0	0	0	0	0	0		#DIV/0!	#DIV/0!
MOV10L1	14	4	4	17	0.00083383	0.000416493	0.000789422	0.00144779		2.00203	0.545258
MPDZ	26	20	5	34	0.00154854	0.00208247	0.000986777	0.00289559		0.743609	0.340786
MPP2	32	28	8	23	0.0019059	0.00291545	0.00157884	0.00195878		0.653722	0.806034
MPZL3	9	6	4	5	0.000536033	0.00062474	0.000789422	0.000425822		0.858011	1.85388
MRC2	3	5	1	4	0.000178678	0.000520616	0.000197355	0.000340657		0.343204	0.579337
MRPL58	4	4	1	6	0.000238237	0.000416493	0.000197355	0.000510986		0.572007	0.386225
MRPS24;URGCP-MRPS24	0	0	0	0	0	0	0	0		#DIV/0!	#DIV/0!
MRPS27	3	6	0	7	0.000178678	0.00062474	0	0.000596151		0.286004	0
MRPS28	2	1	1	1	0.000119119	0.000104123	0.000197355	8.51644e-05		1.14401	2.31735
MRTFB	4	4	0	4	0.000238237	0.000416493	0	0.000340657		0.572007	0
MS4A2	86	38	24	49	0.0051221	0.00395668	0.00473653	0.00417305		1.29454	1.13503
MSTN	0	0	0	0	0	0	0	0		#DIV/0!	#DIV/0!
MTCL1	8	7	1	6	0.000476474	0.000728863	0.000197355	0.000510986		0.653722	0.386225
MTMR8	3	7	1	10	0.000178678	0.000728863	0.000197355	0.000851644		0.245146	0.231735
MTTP	7	7	3	13	0.000416915	0.000728863	0.000592066	0.00110714		0.572007	0.534773
MVB12A	3	4	2	6	0.000178678	0.000416493	0.000394711	0.000510986		0.429005	0.772449
MX2	3	6	1	6	0.000178678	0.00062474	0.000197355	0.000510986		0.286004	0.386225
MXRA5	2	1	0	10	0.000119119	0.000104123	0	0.000851644		1.14401	0
MYBL2	2	1	0	0	0.000119119	0.000104123	0	0		1.14401	#DIV/0!
MYCBP2	5	4	1	2	0.000297796	0.000416493	0.000197355	0.000170329		0.715009	1.15867
MYCBPAP	9	9	3	11	0.000536033	0.00093711	0.000592066	0.000936808		0.572007	0.632004
MYH7	4	7	3	3	0.000238237	0.000728863	0.000592066	0.000255493		0.326861	2.31735
N6AMT1	0	0	0	0	0	0	0	0		#DIV/0!	#DIV/0!
NAA10	2	0	2	3	0.000119119	0	0.000394711	0.000255493		#DIV/0!	1.5449
NAA38	11	3	0	7	0.000655152	0.00031237	0	0.000596151		2.09736	0
NAAA	101	32	20	49	0.00601549	0.00333195	0.00394711	0.00417305		1.8054	0.945856
NACAD	1	1	1	5	5.95593e-05	0.000104123	0.000197355	0.000425822		0.572007	0.46347
NANOS1	0	0	0	0	0	0	0	0		#DIV/0!	#DIV/0!
NAP1L2	0	0	0	0	0	0	0	0		#DIV/0!	#DIV/0!
NDE1	3	4	0	3	0.000178678	0.000416493	0	0.000255493		0.429005	0
NDFIP2	1	0	0	1	5.95593e-05	0	0	8.51644e-05		#DIV/0!	0
NDUFB11	0	0	0	0	0	0	0	0		#DIV/0!	#DIV/0!
NECTIN1	4	3	0	2	0.000238237	0.00031237	0	0.000170329		0.762676	0
NEFM	1	1	0	1	5.95593e-05	0.000104123	0	8.51644e-05		0.572007	0
NEK6	2	4	1	2	0.000119119	0.000416493	0.000197355	0.000170329		0.286004	1.15867
NEU1	5	1	4	4	0.000297796	0.000104123	0.000789422	0.000340657		2.86004	2.31735
NEXMIF	0	0	0	0	0	0	0	0		#DIV/0!	#DIV/0!
NFAM1	5	3	1	3	0.000297796	0.00031237	0.000197355	0.000255493		0.953345	0.772449
NFIB	1	2	0	0	5.95593e-05	0.000208247	0	0		0.286004	#DIV/0!
NFU1	2	0	1	4	0.000119119	0	0.000197355	0.000340657		#DIV/0!	0.579337
NHS	2	0	0	0	0.000119119	0	0	0		#DIV/0!	#DIV/0!
NINL	41	29	7	33	0.00244193	0.00301958	0.00138149	0.00281042		0.8087	0.491559
NISCH	6	4	2	5	0.000357356	0.000416493	0.000394711	0.000425822		0.858011	0.926939
NKAP	0	0	0	0	0	0	0	0		#DIV/0!	#DIV/0!
NKRF	1	0	0	0	5.95593e-05	0	0	0		#DIV/0!	#DIV/0!
NKX2-5	0	0	0	0	0	0	0	0		#DIV/0!	#DIV/0!
NLGN3	2	0	2	4	0.000119119	0	0.000394711	0.000340657		#DIV/0!	1.15867
NLRC4	22	15	3	26	0.0013103	0.00156185	0.000592066	0.00221427		0.838944	0.267386
NLRP7	5	2	1	10	0.000297796	0.000208247	0.000197355	0.000851644		1.43002	0.231735
NOA1	4	6	3	4	0.000238237	0.00062474	0.000592066	0.000340657		0.381338	1.73801
NOD2	7	10	1	9	0.000416915	0.00104123	0.000197355	0.000766479		0.400405	0.257483
NOL4	1	1	0	0	5.95593e-05	0.000104123	0	0		0.572007	#DIV/0!
NOSTRIN	5	4	2	2	0.000297796	0.000416493	0.000394711	0.000170329		0.715009	2.31735
NOTCH3	2	3	0	2	0.000119119	0.00031237	0	0.000170329		0.381338	0
NOTUM	1	1	0	3	5.95593e-05	0.000104123	0	0.000255493		0.572007	0
NOX1	0	0	4	9	0	0	0.000789422	0.000766479		#DIV/0!	1.02993
NPFF	2	3	1	3	0.000119119	0.00031237	0.000197355	0.000255493		0.381338	0.772449
NPHP4	13	18	7	15	0.00077427	0.00187422	0.00138149	0.00127747		0.413116	1.08143
NPVF	2	2	1	2	0.000119119	0.000208247	0.000197355	0.000170329		0.572007	1.15867
NRG4	0	1	0	1	0	0.000104123	0	8.51644e-05		0	0
NRK	0	2	0	3	0	0.000208247	0	0.000255493		0	0
NRN1	1	1	0	1	5.95593e-05	0.000104123	0	8.51644e-05		0.572007	0
NSUN6	244	99	68	140	0.0145325	0.0103082	0.0134202	0.011923		1.4098	1.12557
NT5C	13	7	1	10	0.00077427	0.000728863	0.000197355	0.000851644		1.0623	0.231735
NUDT12	5	10	2	5	0.000297796	0.00104123	0.000394711	0.000425822		0.286004	0.926939
NUP155	4	2	1	7	0.000238237	0.000208247	0.000197355	0.000596151		1.14401	0.33105
NUP37	1	1	0	0	5.95593e-05	0.000104123	0	0		0.572007	#DIV/0!
NUP85	3	2	1	3	0.000178678	0.000208247	0.000197355	0.000255493		0.858011	0.772449
NUP93	0	4	0	3	0	0.000416493	0	0.000255493		0	0
NWD1	256	110	66	154	0.0152472	0.0114536	0.0130255	0.0131153		1.33122	0.993149
NXNL1	3	5	0	2	0.000178678	0.000520616	0	0.000170329		0.343204	0
OARD1	57	52	15	59	0.00339488	0.00541441	0.00296033	0.0050247		0.627008	0.589156
OCRL	0	0	0	0	0	0	0	0		#DIV/0!	#DIV/0!
ODF3L2	1	2	1	2	5.95593e-05	0.000208247	0.000197355	0.000170329		0.286004	1.15867
OGFOD3	93	98	32	123	0.00553901	0.0102041	0.00631537	0.0104752		0.542823	0.602887
OMA1	9	5	0	6	0.000536033	0.000520616	0	0.000510986		1.02961	0
OPHN1	0	0	0	0	0	0	0	0		#DIV/0!	#DIV/0!
OPLAH	8	10	2	10	0.000476474	0.00104123	0.000394711	0.000851644		0.457606	0.46347
OR10G3	2	1	0	3	0.000119119	0.000104123	0	0.000255493		1.14401	0
OR10R2	272	144	94	183	0.0162001	0.0149938	0.0185514	0.0155851		1.08046	1.19033
OR10S1	0	2	0	1	0	0.000208247	0	8.51644e-05		0	0
OR10T2	1	0	1	2	5.95593e-05	0	0.000197355	0.000170329		#DIV/0!	1.15867
OR10Z1	151	65	34	101	0.00899345	0.00676801	0.00671008	0.0086016		1.32882	0.780097
OR11G2	225	81	49	108	0.0134008	0.00843399	0.00967042	0.00919775		1.58891	1.05139
OR12D2	32	13	14	23	0.0019059	0.0013536	0.00276298	0.00195878		1.40802	1.41056
OR13A1	4	3	1	4	0.000238237	0.00031237	0.000197355	0.000340657		0.762676	0.579337
OR13C2	3	1	0	2	0.000178678	0.000104123	0	0.000170329		1.71602	0
OR13D1	225	76	45	109	0.0134008	0.00791337	0.00888099	0.00928292		1.69344	0.956703
OR13F1	17	5	4	17	0.00101251	0.000520616	0.000789422	0.00144779		1.94482	0.545258
OR13G1	5	9	1	4	0.000297796	0.00093711	0.000197355	0.000340657		0.317782	0.579337
OR14A16	7	4	2	10	0.000416915	0.000416493	0.000394711	0.000851644		1.00101	0.46347
OR1L3	45	41	15	42	0.00268017	0.00426905	0.00296033	0.0035769		0.627813	0.827624
OR2A5	145	57	40	70	0.00863609	0.00593503	0.00789422	0.00596151		1.45511	1.3242
OR2AP1	5	5	0	6	0.000297796	0.000520616	0	0.000510986		0.572007	0
OR2G3	54	22	10	22	0.0032162	0.00229071	0.00197355	0.00187362		1.40402	1.05334
OR2G6	46	21	12	29	0.00273973	0.00218659	0.00236827	0.00246977		1.25297	0.958902
OR2M3	13	5	5	18	0.00077427	0.000520616	0.000986777	0.00153296		1.48722	0.643708
OR2W3	2	5	1	3	0.000119119	0.000520616	0.000197355	0.000255493		0.228803	0.772449
OR2W5	23	15	6	16	0.00136986	0.00156185	0.00118413	0.00136263		0.877078	0.869005
OR2Y1	2	0	0	3	0.000119119	0	0	0.000255493		#DIV/0!	0
OR4A47	8	7	0	5	0.000476474	0.000728863	0	0.000425822		0.653722	0
OR4B1	46	11	21	25	0.00273973	0.00114536	0.00414446	0.00212911		2.39203	1.94657
OR4C15	37	43	11	50	0.00220369	0.0044773	0.00217091	0.00425822		0.492192	0.509816
OR4D5	3	4	1	2	0.000178678	0.000416493	0.000197355	0.000170329		0.429005	1.15867
OR4D6	3	3	2	4	0.000178678	0.00031237	0.000394711	0.000340657		0.572007	1.15867
OR4K5	1	3	1	2	5.95593e-05	0.00031237	0.000197355	0.000170329		0.190669	1.15867
OR4S2	4	1	2	7	0.000238237	0.000104123	0.000394711	0.000596151		2.28803	0.662099
OR51E1	6	0	3	5	0.000357356	0	0.000592066	0.000425822		#DIV/0!	1.39041
OR52A1	0	2	1	5	0	0.000208247	0.000197355	0.000425822		0	0.46347
OR52R1	22	26	8	22	0.0013103	0.00270721	0.00157884	0.00187362		0.484006	0.842672
OR56B1	6	5	0	5	0.000357356	0.000520616	0	0.000425822		0.686409	0
OR5B21	1	0	0	0	5.95593e-05	0	0	0		#DIV/0!	#DIV/0!
OR5D16	93	32	29	45	0.00553901	0.00333195	0.00572331	0.0038324		1.6624	1.4934
OR5H15	328	114	88	191	0.0195354	0.0118701	0.0173673	0.0162664		1.64577	1.06768
OR6A2	108	47	30	47	0.0064324	0.00489379	0.00592066	0.00400273		1.3144	1.47916
OR6K3	5	3	1	5	0.000297796	0.00031237	0.000197355	0.000425822		0.953345	0.46347
OR6P1	129	81	38	94	0.00768314	0.00843399	0.00749951	0.00800545		0.910974	0.9368
OR6V1	88	54	21	64	0.00524122	0.00562266	0.00414446	0.00545052		0.93216	0.76038
OR7G2	0	0	0	0	0	0	0	0		#DIV/0!	#DIV/0!
OR7G3	181	59	44	98	0.0107802	0.00614327	0.00868364	0.00834611		1.7548	1.04044
OR8B12	2	3	0	1	0.000119119	0.00031237	0	8.51644e-05		0.381338	0
OR8D4	147	52	36	89	0.00875521	0.00541441	0.0071048	0.00757963		1.61702	0.937354
ORC4	4	4	1	5	0.000238237	0.000416493	0.000197355	0.000425822		0.572007	0.46347
OTOF	406	145	95	223	0.0241811	0.0150979	0.0187488	0.0189917		1.60162	0.987211
OTOG	83	60	34	82	0.00494342	0.0062474	0.00671008	0.00698348		0.791277	0.960851
OTUD5	0	0	0	0	0	0	0	0		#DIV/0!	#DIV/0!
OTULIN	0	0	0	0	0	0	0	0		#DIV/0!	#DIV/0!
OVOL1	2	2	1	2	0.000119119	0.000208247	0.000197355	0.000170329		0.572007	1.15867
OXGR1	83	67	20	100	0.00494342	0.00697626	0.00394711	0.00851644		0.708606	0.46347
P2RY4	0	0	0	1	0	0	0	8.51644e-05		#DIV/0!	0
P2RY6	7	8	1	1	0.000416915	0.000832986	0.000197355	8.51644e-05		0.500506	2.31735
P3H4	0	1	1	1	0	0.000104123	0.000197355	8.51644e-05		0	2.31735
PADI3	20	10	6	22	0.00119119	0.00104123	0.00118413	0.00187362		1.14401	0.632004
PAK1IP1	5	6	1	4	0.000297796	0.00062474	0.000197355	0.000340657		0.476673	0.579337
PAK3	0	0	0	1	0	0	0	8.51644e-05		#DIV/0!	0
PALMD	1	2	1	4	5.95593e-05	0.000208247	0.000197355	0.000340657		0.286004	0.579337
PANX1	3	4	2	1	0.000178678	0.000416493	0.000394711	8.51644e-05		0.429005	4.6347
PARP15	38	21	14	34	0.00226325	0.00218659	0.00276298	0.00289559		1.03506	0.954202
PASD1	1	0	0	4	5.95593e-05	0	0	0.000340657		#DIV/0!	0
PCBP4	0	2	0	1	0	0.000208247	0	8.51644e-05		0	0
PCDH19	0	0	1	2	0	0	0.000197355	0.000170329		#DIV/0!	1.15867
PCDHA11	10	9	2	8	0.000595593	0.00093711	0.000394711	0.000681315		0.635563	0.579337
PCDHA12	19	23	6	15	0.00113163	0.00239484	0.00118413	0.00127747		0.472528	0.926939
PCDHAC1	40	31	8	39	0.00238237	0.00322782	0.00157884	0.00332141		0.738074	0.475353
PCDHB13	46	43	13	52	0.00273973	0.0044773	0.00256562	0.00442855		0.611915	0.579337
PCNT	18	25	10	22	0.00107207	0.00260308	0.00197355	0.00187362		0.411845	1.05334
PCSK5	10	7	4	10	0.000595593	0.000728863	0.000789422	0.000851644		0.817153	0.926939
PCSK6	10	7	0	3	0.000595593	0.000728863	0	0.000255493		0.817153	0
PCSK9	35	20	13	20	0.00208457	0.00208247	0.00256562	0.00170329		1.00101	1.50628
PDE1C	54	16	12	19	0.0032162	0.00166597	0.00236827	0.00161812		1.93052	1.46359
PDE7A	2	1	0	2	0.000119119	0.000104123	0	0.000170329		1.14401	0
PDIK1L	0	0	2	2	0	0	0.000394711	0.000170329		#DIV/0!	2.31735
PDS5B	4	2	1	3	0.000238237	0.000208247	0.000197355	0.000255493		1.14401	0.772449
PDX1	4	5	0	5	0.000238237	0.000520616	0	0.000425822		0.457606	0
PDZD4	0	1	0	0	0	0.000104123	0	0		0	#DIV/0!
PDZK1IP1	0	1	0	0	0	0.000104123	0	0		0	#DIV/0!
PDZRN3	3	2	0	2	0.000178678	0.000208247	0	0.000170329		0.858011	0
PEX6	11	9	3	9	0.000655152	0.00093711	0.000592066	0.000766479		0.69912	0.772449
PFKFB1	1	2	0	2	5.95593e-05	0.000208247	0	0.000170329		0.286004	0
PGAM1	0	1	0	1	0	0.000104123	0	8.51644e-05		0	0
PGPEP1L	1	3	0	2	5.95593e-05	0.00031237	0	0.000170329		0.190669	0
PHETA2	27	21	7	20	0.0016081	0.00218659	0.00138149	0.00170329		0.735438	0.811072
PHF19	106	34	24	50	0.00631328	0.00354019	0.00473653	0.00425822		1.78332	1.11233
PHF8	0	0	0	6	0	0	0	0.000510986		#DIV/0!	0
PHKA1	2	1	0	5	0.000119119	0.000104123	0	0.000425822		1.14401	0
PHKA2	0	0	1	0	0	0	0.000197355	0		#DIV/0!	#DIV/0!
PIEZO1	21	29	8	25	0.00125074	0.00301958	0.00157884	0.00212911		0.414212	0.741551
PIF1	95	44	22	52	0.00565813	0.00458142	0.00434182	0.00442855		1.23502	0.980416
PIGP	6	2	1	5	0.000357356	0.000208247	0.000197355	0.000425822		1.71602	0.46347
PIH1D2	4	3	0	5	0.000238237	0.00031237	0	0.000425822		0.762676	0
PIK3C2B	1	0	0	2	5.95593e-05	0	0	0.000170329		#DIV/0!	0
PINX1	14	6	1	12	0.00083383	0.00062474	0.000197355	0.00102197		1.33468	0.193112
PIP	1	1	1	0	5.95593e-05	0.000104123	0.000197355	0		0.572007	#DIV/0!
PIP5KL1	11	10	2	12	0.000655152	0.00104123	0.000394711	0.00102197		0.629208	0.386225
PITHD1	1	2	0	2	5.95593e-05	0.000208247	0	0.000170329		0.286004	0
PJA1	0	0	0	1	0	0	0	8.51644e-05		#DIV/0!	0
PKD1	5	4	2	6	0.000297796	0.000416493	0.000394711	0.000510986		0.715009	0.772449
PKD1L2	35	21	9	22	0.00208457	0.00218659	0.0017762	0.00187362		0.953345	0.948006
PKD1L3	475	235	140	255	0.0282906	0.024469	0.0276298	0.0217169		1.15618	1.27227
PKDREJ	37	30	11	31	0.00220369	0.0031237	0.00217091	0.0026401		0.705475	0.822285
PKHD1L1	170	101	48	131	0.0101251	0.0105165	0.00947306	0.0111565		0.962784	0.849104
PKN1	13	16	8	14	0.00077427	0.00166597	0.00157884	0.0011923		0.464756	1.3242
PLA1A	11	7	4	9	0.000655152	0.000728863	0.000789422	0.000766479		0.898868	1.02993
PLA2G4E	8	5	5	12	0.000476474	0.000520616	0.000986777	0.00102197		0.915211	0.965561
PLAAT5	5	7	4	9	0.000297796	0.000728863	0.000789422	0.000766479		0.408577	1.02993
PLCB4	0	1	0	0	0	0.000104123	0	0		0	#DIV/0!
PLD6	2	2	3	2	0.000119119	0.000208247	0.000592066	0.000170329		0.572007	3.47602
PLEKHB1	67	21	20	29	0.00399047	0.00218659	0.00394711	0.00246977		1.82498	1.59817
PLEKHN1	10	5	3	11	0.000595593	0.000520616	0.000592066	0.000936808		1.14401	0.632004
PLIN4	17	13	8	18	0.00101251	0.0013536	0.00157884	0.00153296		0.748009	1.02993
PLK5	113	40	29	56	0.0067302	0.00416493	0.00572331	0.0047692		1.61592	1.20005
PLPPR4	2	3	0	0	0.000119119	0.00031237	0	0		0.381338	#DIV/0!
PLS3	0	0	0	1	0	0	0	8.51644e-05		#DIV/0!	0
PLXNA3	0	0	0	0	0	0	0	0		#DIV/0!	#DIV/0!
PLXNB2	1	5	1	1	5.95593e-05	0.000520616	0.000197355	8.51644e-05		0.114401	2.31735
PLXNB3	2	2	2	5	0.000119119	0.000208247	0.000394711	0.000425822		0.572007	0.926939
PMVK	4	4	2	5	0.000238237	0.000416493	0.000394711	0.000425822		0.572007	0.926939
PNMA3	0	0	8	5	0	0	0.00157884	0.000425822		#DIV/0!	3.70776
PNMA5	0	0	1	3	0	0	0.000197355	0.000255493		#DIV/0!	0.772449
PNPLA3	10	2	4	6	0.000595593	0.000208247	0.000789422	0.000510986		2.86004	1.5449
PNPLA7	119	42	35	74	0.00708755	0.00437318	0.00690744	0.00630216		1.62069	1.09604
POGZ	4	0	3	2	0.000238237	0	0.000592066	0.000170329		#DIV/0!	3.47602
POLA1	0	0	0	0	0	0	0	0		#DIV/0!	#DIV/0!
POLR1B	0	0	0	1	0	0	0	8.51644e-05		#DIV/0!	0
POLR1E	6	8	3	3	0.000357356	0.000832986	0.000592066	0.000255493		0.429005	2.31735
POLR3GL	1	0	0	1	5.95593e-05	0	0	8.51644e-05		#DIV/0!	0
POLRMT	18	9	4	9	0.00107207	0.00093711	0.000789422	0.000766479		1.14401	1.02993
POM121L12	3	3	1	5	0.000178678	0.00031237	0.000197355	0.000425822		0.572007	0.46347
POMT1	17	11	0	14	0.00101251	0.00114536	0	0.0011923		0.884011	0
POMT2	4	4	1	7	0.000238237	0.000416493	0.000197355	0.000596151		0.572007	0.33105
PORCN	0	0	0	0	0	0	0	0		#DIV/0!	#DIV/0!
POTEC	30	30	8	36	0.00178678	0.0031237	0.00157884	0.00306592		0.572007	0.514966
PPFIBP1	6	4	1	14	0.000357356	0.000416493	0.000197355	0.0011923		0.858011	0.165525
PPIL6	10	5	1	10	0.000595593	0.000520616	0.000197355	0.000851644		1.14401	0.231735
PPP1R1A	3	2	0	0	0.000178678	0.000208247	0	0		0.858011	#DIV/0!
PPP1R3A	12	10	4	5	0.000714711	0.00104123	0.000789422	0.000425822		0.686409	1.85388
PPP1R3F	8	0	2	11	0.000476474	0	0.000394711	0.000936808		#DIV/0!	0.421336
PPP3CC	5	6	0	4	0.000297796	0.00062474	0	0.000340657		0.476673	0
PPRC1	3	2	1	6	0.000178678	0.000208247	0.000197355	0.000510986		0.858011	0.386225
PRAMEF1	0	1	0	0	0	0.000104123	0	0		0	#DIV/0!
PRDX1	1	1	0	7	5.95593e-05	0.000104123	0	0.000596151		0.572007	0
PRICKLE3	0	0	0	3	0	0	0	0.000255493		#DIV/0!	0
PRKAG2	1	0	2	1	5.95593e-05	0	0.000394711	8.51644e-05		#DIV/0!	4.6347
PRND	0	0	0	0	0	0	0	0		#DIV/0!	#DIV/0!
PROK1	1	1	0	1	5.95593e-05	0.000104123	0	8.51644e-05		0.572007	0
PRPF40A	5	1	0	6	0.000297796	0.000104123	0	0.000510986		2.86004	0
PRPF8	4	4	0	4	0.000238237	0.000416493	0	0.000340657		0.572007	0
PRR16	2	2	0	3	0.000119119	0.000208247	0	0.000255493		0.572007	0
PRR23C	0	0	0	0	0	0	0	0		#DIV/0!	#DIV/0!
PRR25	28	14	8	16	0.00166766	0.00145773	0.00157884	0.00136263		1.14401	1.15867
PRR36	5	5	1	7	0.000297796	0.000520616	0.000197355	0.000596151		0.572007	0.33105
PRRG3	1	0	1	2	5.95593e-05	0	0.000197355	0.000170329		#DIV/0!	1.15867
PRRT3	2	3	0	8	0.000119119	0.00031237	0	0.000681315		0.381338	0
PRSS16	5	2	0	7	0.000297796	0.000208247	0	0.000596151		1.43002	0
PRUNE1	3	4	0	1	0.000178678	0.000416493	0	8.51644e-05		0.429005	0
PRUNE2	78	47	16	50	0.00464562	0.00489379	0.00315769	0.00425822		0.949288	0.741551
PSMB10	7	3	0	12	0.000416915	0.00031237	0	0.00102197		1.33468	0
PTCHD3	24	10	6	6	0.00142942	0.00104123	0.00118413	0.000510986		1.37282	2.31735
PTCHD4	1	2	0	2	5.95593e-05	0.000208247	0	0.000170329		0.286004	0
PTDSS1	0	0	0	1	0	0	0	8.51644e-05		#DIV/0!	0
PTGDR	92	33	20	39	0.00547945	0.00343607	0.00394711	0.00332141		1.59469	1.18838
PTGER3	2	2	0	1	0.000119119	0.000208247	0	8.51644e-05		0.572007	0
PTGES	0	1	0	0	0	0.000104123	0	0		0	#DIV/0!
PTGES3L;PTGES3L-AARSD1	3	4	2	4	0.000178678	0.000416493	0.000394711	0.000340657		0.429005	1.15867
PTGES3L	0	0	0	0	0	0	0	0		#DIV/0!	#DIV/0!
PTGFRN	4	3	2	3	0.000238237	0.00031237	0.000394711	0.000255493		0.762676	1.5449
PTGS2	0	0	0	1	0	0	0	8.51644e-05		#DIV/0!	0
PTK7	2	1	0	1	0.000119119	0.000104123	0	8.51644e-05		1.14401	0
PTPN12	3	2	0	6	0.000178678	0.000208247	0	0.000510986		0.858011	0
PTPN14	5	1	0	3	0.000297796	0.000104123	0	0.000255493		2.86004	0
PTPN7	35	31	7	37	0.00208457	0.00322782	0.00138149	0.00315108		0.645815	0.438417
PTPRJ	9	4	5	13	0.000536033	0.000416493	0.000986777	0.00110714		1.28702	0.891288
PTPRM	3	5	2	4	0.000178678	0.000520616	0.000394711	0.000340657		0.343204	1.15867
PTPRO	2	1	0	1	0.000119119	0.000104123	0	8.51644e-05		1.14401	0
PTPRZ1	3	3	4	6	0.000178678	0.00031237	0.000789422	0.000510986		0.572007	1.5449
PTTG1	0	0	0	2	0	0	0	0.000170329		#DIV/0!	0
PTX3	3	3	0	3	0.000178678	0.00031237	0	0.000255493		0.572007	0
PTX4	4	12	2	7	0.000238237	0.00124948	0.000394711	0.000596151		0.190669	0.662099
PWWP3A	61	55	23	76	0.00363311	0.00572678	0.00453918	0.00647249		0.634408	0.701303
PWWP3B	0	0	0	1	0	0	0	8.51644e-05		#DIV/0!	0
PXDNL	98	43	30	67	0.00583681	0.0044773	0.00592066	0.00570601		1.30364	1.03762
PXMP2	56	48	15	63	0.00333532	0.00499792	0.00296033	0.00536536		0.667342	0.551749
PYCR2	0	2	0	0	0	0.000208247	0	0		0	#DIV/0!
PYGL	17	10	1	13	0.00101251	0.00104123	0.000197355	0.00110714		0.972412	0.178258
QARS	6	7	3	6	0.000357356	0.000728863	0.000592066	0.000510986		0.490292	1.15867
QRICH1	0	1	1	0	0	0.000104123	0.000197355	0		0	#DIV/0!
RAB11FIP1	6	4	2	7	0.000357356	0.000416493	0.000394711	0.000596151		0.858011	0.662099
RAB3GAP2	2	3	0	7	0.000119119	0.00031237	0	0.000596151		0.381338	0
RAB41	0	0	2	4	0	0	0.000394711	0.000340657		#DIV/0!	1.15867
RAB44	57	24	9	34	0.00339488	0.00249896	0.0017762	0.00289559		1.35852	0.613416
RAB4B	1	1	0	0	5.95593e-05	0.000104123	0	0		0.572007	#DIV/0!
RABL2A	6	0	1	1	0.000357356	0	0.000197355	8.51644e-05		#DIV/0!	2.31735
RADX	0	0	0	2	0	0	0	0.000170329		#DIV/0!	0
RAI1	2	3	0	1	0.000119119	0.00031237	0	8.51644e-05		0.381338	0
RAI2	0	0	0	1	0	0	0	8.51644e-05		#DIV/0!	0
RAMP3	1	0	1	2	5.95593e-05	0	0.000197355	0.000170329		#DIV/0!	1.15867
RANBP3	1	0	0	0	5.95593e-05	0	0	0		#DIV/0!	#DIV/0!
RASGRP2	8	11	2	4	0.000476474	0.00114536	0.000394711	0.000340657		0.416005	1.15867
RASSF5	4	1	0	2	0.000238237	0.000104123	0	0.000170329		2.28803	0
RAVER1	3	2	1	3	0.000178678	0.000208247	0.000197355	0.000255493		0.858011	0.772449
RBBP8NL	3	1	0	3	0.000178678	0.000104123	0	0.000255493		1.71602	0
RBFA	3	3	2	4	0.000178678	0.00031237	0.000394711	0.000340657		0.572007	1.15867
RBM19	17	17	2	18	0.00101251	0.0017701	0.000394711	0.00153296		0.572007	0.257483
RBM28	6	12	2	6	0.000357356	0.00124948	0.000394711	0.000510986		0.286004	0.772449
RBM47	1	0	0	1	5.95593e-05	0	0	8.51644e-05		#DIV/0!	0
RBM4B	0	0	0	0	0	0	0	0		#DIV/0!	#DIV/0!
RBMXL3	2	5	2	5	0.000119119	0.000520616	0.000394711	0.000425822		0.228803	0.926939
RBP5	2	0	0	5	0.000119119	0	0	0.000425822		#DIV/0!	0
RELN	5	3	2	4	0.000297796	0.00031237	0.000394711	0.000340657		0.953345	1.15867
RELT	1	2	1	3	5.95593e-05	0.000208247	0.000197355	0.000255493		0.286004	0.772449
REN	2	1	2	5	0.000119119	0.000104123	0.000394711	0.000425822		1.14401	0.926939
REPS2	1	0	1	4	5.95593e-05	0	0.000197355	0.000340657		#DIV/0!	0.579337
RESF1	13	7	2	6	0.00077427	0.000728863	0.000394711	0.000510986		1.0623	0.772449
RETNLB	2	2	0	3	0.000119119	0.000208247	0	0.000255493		0.572007	0
RFNG	9	4	1	5	0.000536033	0.000416493	0.000197355	0.000425822		1.28702	0.46347
RFX8	72	29	13	44	0.00428827	0.00301958	0.00256562	0.00374723		1.42016	0.684671
RGN	2	1	0	1	0.000119119	0.000104123	0	8.51644e-05		1.14401	0
RGS13	5	2	0	6	0.000297796	0.000208247	0	0.000510986		1.43002	0
RGS6	118	45	22	45	0.00702799	0.00468555	0.00434182	0.0038324		1.49993	1.13293
RHBDF1	11	9	0	10	0.000655152	0.00093711	0	0.000851644		0.69912	0
RHBDL3	1	5	1	3	5.95593e-05	0.000520616	0.000197355	0.000255493		0.114401	0.772449
RIN2	188	77	61	90	0.0111971	0.00801749	0.0120387	0.00766479		1.39659	1.57065
RINL	4	2	2	8	0.000238237	0.000208247	0.000394711	0.000681315		1.14401	0.579337
RNF128	0	0	0	6	0	0	0	0.000510986		#DIV/0!	0
RNF169	4	1	2	3	0.000238237	0.000104123	0.000394711	0.000255493		2.28803	1.5449
RNF213	22	14	1	32	0.0013103	0.00145773	0.000197355	0.00272526		0.898868	0.0724171
RNF217	8	2	3	6	0.000476474	0.000208247	0.000592066	0.000510986		2.28803	1.15867
RP11-402P6.15	3	1	2	11	0.000178678	0.000104123	0.000394711	0.000936808		1.71602	0.421336
RPAP1	15	14	6	21	0.000893389	0.00145773	0.00118413	0.00178845		0.612865	0.662099
RPF2	1	1	0	3	5.95593e-05	0.000104123	0	0.000255493		0.572007	0
RPL28	11	3	5	13	0.000655152	0.00031237	0.000986777	0.00110714		2.09736	0.891288
RPRD2	1	0	0	0	5.95593e-05	0	0	0		#DIV/0!	#DIV/0!
RPS3	0	0	0	0	0	0	0	0		#DIV/0!	#DIV/0!
RPUSD1	22	8	3	10	0.0013103	0.000832986	0.000592066	0.000851644		1.57302	0.695204
RRP1B	4	3	2	4	0.000238237	0.00031237	0.000394711	0.000340657		0.762676	1.15867
RSBN1L	1	4	0	0	5.95593e-05	0.000416493	0	0		0.143002	#DIV/0!
RSRP1	12	9	4	7	0.000714711	0.00093711	0.000789422	0.000596151		0.762676	1.3242
RTCB	1	2	1	4	5.95593e-05	0.000208247	0.000197355	0.000340657		0.286004	0.579337
RTL3	1	1	0	8	5.95593e-05	0.000104123	0	0.000681315		0.572007	0
RTL4	0	0	1	3	0	0	0.000197355	0.000255493		#DIV/0!	0.772449
RTL5	1	0	3	1	5.95593e-05	0	0.000592066	8.51644e-05		#DIV/0!	6.95204
RTL9	0	0	1	1	0	0	0.000197355	8.51644e-05		#DIV/0!	2.31735
RTP5	5	6	2	4	0.000297796	0.00062474	0.000394711	0.000340657		0.476673	1.15867
RUNDC3A	4	1	1	4	0.000238237	0.000104123	0.000197355	0.000340657		2.28803	0.579337
RUSC1	10	7	3	9	0.000595593	0.000728863	0.000592066	0.000766479		0.817153	0.772449
RXRA	0	0	0	0	0	0	0	0		#DIV/0!	#DIV/0!
S100A5	7	6	3	8	0.000416915	0.00062474	0.000592066	0.000681315		0.667342	0.869005
S100A8	3	2	1	2	0.000178678	0.000208247	0.000197355	0.000170329		0.858011	1.15867
SAAL1	9	8	4	7	0.000536033	0.000832986	0.000789422	0.000596151		0.643508	1.3242
SAGE1	0	0	0	4	0	0	0	0.000340657		#DIV/0!	0
SAMD9L	29	31	7	31	0.00172722	0.00322782	0.00138149	0.0026401		0.535103	0.523272
SARS2	8	9	2	6	0.000476474	0.00093711	0.000394711	0.000510986		0.508451	0.772449
SATL1	2	1	6	11	0.000119119	0.000104123	0.00118413	0.000936808		1.14401	1.26401
SBSPON	1	3	2	7	5.95593e-05	0.00031237	0.000394711	0.000596151		0.190669	0.662099
SCARA3	3	4	0	1	0.000178678	0.000416493	0	8.51644e-05		0.429005	0
SCLY	4	1	1	4	0.000238237	0.000104123	0.000197355	0.000340657		2.28803	0.579337
SCN2A	3	0	8	1	0.000178678	0	0.00157884	8.51644e-05		#DIV/0!	18.5388
SCOC	7	2	1	7	0.000416915	0.000208247	0.000197355	0.000596151		2.00203	0.33105
SCRN2	23	9	6	18	0.00136986	0.00093711	0.00118413	0.00153296		1.4618	0.772449
SDR9C7	4	2	1	4	0.000238237	0.000208247	0.000197355	0.000340657		1.14401	0.579337
SEC14L4	269	110	74	138	0.0160214	0.0114536	0.0146043	0.0117527		1.39882	1.24264
SEC61A2	2	1	0	0	0.000119119	0.000104123	0	0		1.14401	#DIV/0!
SELENOK	1	1	0	0	5.95593e-05	0.000104123	0	0		0.572007	#DIV/0!
SELENON	13	9	4	12	0.00077427	0.00093711	0.000789422	0.00102197		0.826233	0.772449
SELENOO	0	0	0	2	0	0	0	0.000170329		#DIV/0!	0
SELENOS	7	5	1	6	0.000416915	0.000520616	0.000197355	0.000510986		0.80081	0.386225
SEMA3C	4	3	0	7	0.000238237	0.00031237	0	0.000596151		0.762676	0
SERPINA7	0	0	0	1	0	0	0	8.51644e-05		#DIV/0!	0
SERPINA9	393	133	118	229	0.0234068	0.0138484	0.0232879	0.0195026		1.69022	1.19409
SERPINF1	1	4	1	8	5.95593e-05	0.000416493	0.000197355	0.000681315		0.143002	0.289668
SETDB1	11	9	2	17	0.000655152	0.00093711	0.000394711	0.00144779		0.69912	0.272629
SETDB2	3	5	1	3	0.000178678	0.000520616	0.000197355	0.000255493		0.343204	0.772449
SFSWAP	1	3	0	1	5.95593e-05	0.00031237	0	8.51644e-05		0.190669	0
SGSH	3	0	2	2	0.000178678	0	0.000394711	0.000170329		#DIV/0!	2.31735
SH2B2	5	5	1	5	0.000297796	0.000520616	0.000197355	0.000425822		0.572007	0.46347
SH2D3A	31	16	11	20	0.00184634	0.00166597	0.00217091	0.00170329		1.10826	1.27454
SH2D4B	8	8	2	6	0.000476474	0.000832986	0.000394711	0.000510986		0.572007	0.772449
SH3BGR;WRB-SH3BGR	14	6	4	7	0.00083383	0.00062474	0.000789422	0.000596151		1.33468	1.3242
SH3D21	25	10	5	20	0.00148898	0.00104123	0.000986777	0.00170329		1.43002	0.579337
SH3KBP1	0	0	0	1	0	0	0	8.51644e-05		#DIV/0!	0
SH3PXD2A	2	1	1	3	0.000119119	0.000104123	0.000197355	0.000255493		1.14401	0.772449
SH3PXD2B	29	9	5	17	0.00172722	0.00093711	0.000986777	0.00144779		1.84313	0.681573
SHANK3	7	0	2	0	0.000416915	0	0.000394711	0		#DIV/0!	#DIV/0!
SHC3	0	0	0	1	0	0	0	8.51644e-05		#DIV/0!	0
SHF	4	3	1	5	0.000238237	0.00031237	0.000197355	0.000425822		0.762676	0.46347
SHISA7	0	0	0	0	0	0	0	0		#DIV/0!	#DIV/0!
SHLD2	4	5	1	6	0.000238237	0.000520616	0.000197355	0.000510986		0.457606	0.386225
SHLD3	1	1	0	1	5.95593e-05	0.000104123	0	8.51644e-05		0.572007	0
SHQ1	54	33	22	42	0.0032162	0.00343607	0.00434182	0.0035769		0.936012	1.21385
SHROOM2	0	1	2	2	0	0.000104123	0.000394711	0.000170329		0	2.31735
SHROOM4	2	0	1	4	0.000119119	0	0.000197355	0.000340657		#DIV/0!	0.579337
SIGLEC1	40	21	11	41	0.00238237	0.00218659	0.00217091	0.00349174		1.08954	0.621727
SIK3	3	6	4	4	0.000178678	0.00062474	0.000789422	0.000340657		0.286004	2.31735
SLAMF9	15	9	5	6	0.000893389	0.00093711	0.000986777	0.000510986		0.953345	1.93112
SLC10A1	8	16	3	9	0.000476474	0.00166597	0.000592066	0.000766479		0.286004	0.772449
SLC10A7	1	3	0	6	5.95593e-05	0.00031237	0	0.000510986		0.190669	0
SLC11A2	3	1	2	4	0.000178678	0.000104123	0.000394711	0.000340657		1.71602	1.15867
SLC16A14	0	0	0	0	0	0	0	0		#DIV/0!	#DIV/0!
SLC16A2	0	0	0	0	0	0	0	0		#DIV/0!	#DIV/0!
SLC16A8	144	137	41	174	0.00857653	0.0142649	0.00809157	0.0148186		0.601234	0.546042
SLC17A1	10	15	9	12	0.000595593	0.00156185	0.0017762	0.00102197		0.381338	1.73801
SLC23A3	7	3	0	10	0.000416915	0.00031237	0	0.000851644		1.33468	0
SLC25A14	0	0	0	2	0	0	0	0.000170329		#DIV/0!	0
SLC25A34	21	21	4	16	0.00125074	0.00218659	0.000789422	0.00136263		0.572007	0.579337
SLC25A37	3	3	3	2	0.000178678	0.00031237	0.000592066	0.000170329		0.572007	3.47602
SLC25A42	2	2	1	1	0.000119119	0.000208247	0.000197355	8.51644e-05		0.572007	2.31735
SLC25A43	2	0	1	7	0.000119119	0	0.000197355	0.000596151		#DIV/0!	0.33105
SLC25A45	33	14	10	19	0.00196546	0.00145773	0.00197355	0.00161812		1.3483	1.21966
SLC26A11	9	4	2	7	0.000536033	0.000416493	0.000394711	0.000596151		1.28702	0.662099
SLC26A3	5	2	2	7	0.000297796	0.000208247	0.000394711	0.000596151		1.43002	0.662099
SLC27A4	5	1	0	8	0.000297796	0.000104123	0	0.000681315		2.86004	0
SLC28A1	274	102	65	144	0.0163192	0.0106206	0.0128281	0.0122637		1.53657	1.04602
SLC29A1	6	4	3	4	0.000357356	0.000416493	0.000592066	0.000340657		0.858011	1.73801
SLC30A7	1	2	0	5	5.95593e-05	0.000208247	0	0.000425822		0.286004	0
SLC35A3	0	0	0	0	0	0	0	0		#DIV/0!	#DIV/0!
SLC35D1	257	73	56	128	0.0153067	0.007601	0.0110519	0.010901		2.01378	1.01384
SLC35F2	3	3	1	2	0.000178678	0.00031237	0.000197355	0.000170329		0.572007	1.15867
SLC35G3	90	33	20	41	0.00536033	0.00343607	0.00394711	0.00349174		1.56002	1.13041
SLC35G4	3	1	3	4	0.000178678	0.000104123	0.000592066	0.000340657		1.71602	1.73801
SLC37A2	4	3	0	4	0.000238237	0.00031237	0	0.000340657		0.762676	0
SLC3A2	2	3	0	7	0.000119119	0.00031237	0	0.000596151		0.381338	0
SLC4A4	207	79	58	94	0.0123288	0.00822574	0.0114466	0.00800545		1.4988	1.42985
SLC6A13	59	60	20	77	0.003514	0.0062474	0.00394711	0.00655766		0.562474	0.601908
SLC6A14	0	0	1	3	0	0	0.000197355	0.000255493		#DIV/0!	0.772449
SLC7A13	13	12	1	17	0.00077427	0.00124948	0.000197355	0.00144779		0.619674	0.136315
SLCO1B1	122	60	40	65	0.00726623	0.0062474	0.00789422	0.00553568		1.16308	1.42606
SLFN5	17	14	10	13	0.00101251	0.00145773	0.00197355	0.00110714		0.69458	1.78258
SLIT1	4	3	0	3	0.000238237	0.00031237	0	0.000255493		0.762676	0
SLITRK2	0	0	0	0	0	0	0	0		#DIV/0!	#DIV/0!
SMARCA1	0	0	0	0	0	0	0	0		#DIV/0!	#DIV/0!
SMARCA2	2	2	0	5	0.000119119	0.000208247	0	0.000425822		0.572007	0
SMARCC2	5	1	1	2	0.000297796	0.000104123	0.000197355	0.000170329		2.86004	1.15867
SMARCE1	1	0	0	0	5.95593e-05	0	0	0		#DIV/0!	#DIV/0!
SMCHD1	2	5	0	2	0.000119119	0.000520616	0	0.000170329		0.228803	0
SMIM8	2	1	0	0	0.000119119	0.000104123	0	0		1.14401	#DIV/0!
SND1	0	0	0	2	0	0	0	0.000170329		#DIV/0!	0
SNRNP200	1	1	0	1	5.95593e-05	0.000104123	0	8.51644e-05		0.572007	0
SNRPB	0	0	0	0	0	0	0	0		#DIV/0!	#DIV/0!
SNX21	4	2	0	5	0.000238237	0.000208247	0	0.000425822		1.14401	0
SOGA3	3	4	0	3	0.000178678	0.000416493	0	0.000255493		0.429005	0
SOST	0	2	0	0	0	0.000208247	0	0		0	#DIV/0!
SOWAHB	10	9	3	9	0.000595593	0.00093711	0.000592066	0.000766479		0.635563	0.772449
SOWAHD	0	0	0	0	0	0	0	0		#DIV/0!	#DIV/0!
SOX3	0	0	0	0	0	0	0	0		#DIV/0!	#DIV/0!
SPATA45	3	1	1	3	0.000178678	0.000104123	0.000197355	0.000255493		1.71602	0.772449
SPATA5	11	4	3	5	0.000655152	0.000416493	0.000592066	0.000425822		1.57302	1.39041
SPDYA	2	5	1	6	0.000119119	0.000520616	0.000197355	0.000510986		0.228803	0.386225
SPEGNB	2	1	0	1	0.000119119	0.000104123	0	8.51644e-05		1.14401	0
SPEN	2	1	1	1	0.000119119	0.000104123	0.000197355	8.51644e-05		1.14401	2.31735
SPINK5	14	14	4	13	0.00083383	0.00145773	0.000789422	0.00110714		0.572007	0.71303
SPTAN1	4	4	1	4	0.000238237	0.000416493	0.000197355	0.000340657		0.572007	0.579337
SRPK3	0	0	0	2	0	0	0	0.000170329		#DIV/0!	0
SRPX	0	0	0	2	0	0	0	0.000170329		#DIV/0!	0
SRPX2	2	1	0	0	0.000119119	0.000104123	0	0		1.14401	#DIV/0!
ST3GAL5	13	7	2	7	0.00077427	0.000728863	0.000394711	0.000596151		1.0623	0.662099
STAB1	42	37	12	32	0.00250149	0.00385256	0.00236827	0.00272526		0.649305	0.869005
STAB2	21	24	8	18	0.00125074	0.00249896	0.00157884	0.00153296		0.500506	1.02993
STAG3	3	9	4	7	0.000178678	0.00093711	0.000789422	0.000596151		0.190669	1.3242
STARD8	0	0	0	1	0	0	0	8.51644e-05		#DIV/0!	0
STAT6	0	0	1	3	0	0	0.000197355	0.000255493		#DIV/0!	0.772449
STEAP1B	6	4	0	5	0.000357356	0.000416493	0	0.000425822		0.858011	0
STEAP4	4	5	3	5	0.000238237	0.000520616	0.000592066	0.000425822		0.457606	1.39041
STS	0	0	0	1	0	0	0	8.51644e-05		#DIV/0!	0
STX6	2	2	0	3	0.000119119	0.000208247	0	0.000255493		0.572007	0
SUCLG2	27	27	12	46	0.0016081	0.00281133	0.00236827	0.00391756		0.572007	0.604525
SUGP2	1	0	0	1	5.95593e-05	0	0	8.51644e-05		#DIV/0!	0
SULT1B1	4	7	4	4	0.000238237	0.000728863	0.000789422	0.000340657		0.326861	2.31735
SULT1C3	16	9	6	7	0.000952948	0.00093711	0.00118413	0.000596151		1.0169	1.9863
SULT2A1	6	3	2	6	0.000357356	0.00031237	0.000394711	0.000510986		1.14401	0.772449
SUMF2	100	35	26	50	0.00595593	0.00364431	0.00513124	0.00425822		1.63431	1.20502
SUMO3	0	0	0	0	0	0	0	0		#DIV/0!	#DIV/0!
SURF1	34	16	9	18	0.00202501	0.00166597	0.0017762	0.00153296		1.21552	1.15867
SYCE1	10	9	8	10	0.000595593	0.00093711	0.00157884	0.000851644		0.635563	1.85388
SYNE1	25	29	16	50	0.00148898	0.00301958	0.00315769	0.00425822		0.49311	0.741551
SYNE3	15	13	2	9	0.000893389	0.0013536	0.000394711	0.000766479		0.660008	0.514966
SYNE4	33	18	8	35	0.00196546	0.00187422	0.00157884	0.00298075		1.04868	0.529679
SYNM	61	53	14	62	0.00363311	0.00551853	0.00276298	0.00528019		0.658348	0.523272
SYNPO2	3	1	1	4	0.000178678	0.000104123	0.000197355	0.000340657		1.71602	0.579337
SYPL2	4	3	0	8	0.000238237	0.00031237	0	0.000681315		0.762676	0
SYT4	0	1	2	1	0	0.000104123	0.000394711	8.51644e-05		0	4.6347
SYTL4	0	1	0	1	0	0.000104123	0	8.51644e-05		0	0
SZT2	15	10	5	16	0.000893389	0.00104123	0.000986777	0.00136263		0.858011	0.724171
TAAR2	4	4	1	1	0.000238237	0.000416493	0.000197355	8.51644e-05		0.572007	2.31735
TAB3	0	0	1	2	0	0	0.000197355	0.000170329		#DIV/0!	1.15867
TAC3	5	2	0	4	0.000297796	0.000208247	0	0.000340657		1.43002	0
TAF1	0	1	0	1	0	0.000104123	0	8.51644e-05		0	0
TAF1C	13	5	7	14	0.00077427	0.000520616	0.00138149	0.0011923		1.48722	1.15867
TAF2	10	3	2	14	0.000595593	0.00031237	0.000394711	0.0011923		1.90669	0.33105
TAF7L	0	0	0	2	0	0	0	0.000170329		#DIV/0!	0
TANGO2	303	165	78	179	0.0180465	0.0171803	0.0153937	0.0152444		1.05041	1.00979
TAP2	4	4	0	7	0.000238237	0.000416493	0	0.000596151		0.572007	0
TARBP1	22	21	2	15	0.0013103	0.00218659	0.000394711	0.00127747		0.599246	0.30898
TARS1	5	2	2	7	0.000297796	0.000208247	0.000394711	0.000596151		1.43002	0.662099
TBC1D26	1	2	0	3	5.95593e-05	0.000208247	0	0.000255493		0.286004	0
TBC1D31	154	60	28	86	0.00917213	0.0062474	0.00552595	0.00732414		1.46815	0.754485
TBC1D8B	2	4	5	13	0.000119119	0.000416493	0.000986777	0.00110714		0.286004	0.891288
TBC1D9	5	2	4	1	0.000297796	0.000208247	0.000789422	8.51644e-05		1.43002	9.26939
TBKBP1	4	7	1	3	0.000238237	0.000728863	0.000197355	0.000255493		0.326861	0.772449
TBRG4	1	2	0	3	5.95593e-05	0.000208247	0	0.000255493		0.286004	0
TBX22	1	0	0	0	5.95593e-05	0	0	0		#DIV/0!	#DIV/0!
TCEAL4	1	1	1	8	5.95593e-05	0.000104123	0.000197355	0.000681315		0.572007	0.289668
TCF4	6	4	1	7	0.000357356	0.000416493	0.000197355	0.000596151		0.858011	0.33105
TDRD12	14	18	9	16	0.00083383	0.00187422	0.0017762	0.00136263		0.444894	1.30351
TDRP	8	3	6	11	0.000476474	0.00031237	0.00118413	0.000936808		1.52535	1.26401
TEAD3	0	0	0	0	0	0	0	0		#DIV/0!	#DIV/0!
TENM1	0	0	0	1	0	0	0	8.51644e-05		#DIV/0!	0
TEX11	1	0	0	1	5.95593e-05	0	0	8.51644e-05		#DIV/0!	0
TEX13A	0	2	1	0	0	0.000208247	0.000197355	0		0	#DIV/0!
TEX22	127	50	26	59	0.00756403	0.00520616	0.00513124	0.0050247		1.4529	1.0212
TEX44	116	44	22	63	0.00690887	0.00458142	0.00434182	0.00536536		1.50802	0.809232
TFCP2L1	0	1	1	3	0	0.000104123	0.000197355	0.000255493		0	0.772449
THBS2	4	6	0	1	0.000238237	0.00062474	0	8.51644e-05		0.381338	0
THOC2	0	0	0	0	0	0	0	0		#DIV/0!	#DIV/0!
TICAM2;TMED7-TICAM2	11	15	3	17	0.000655152	0.00156185	0.000592066	0.00144779		0.419472	0.408944
TIMD4	93	42	35	74	0.00553901	0.00437318	0.00690744	0.00630216		1.26659	1.09604
TJAP1	1	2	0	1	5.95593e-05	0.000208247	0	8.51644e-05		0.286004	0
TJP2	6	7	0	8	0.000357356	0.000728863	0	0.000681315		0.490292	0
TKTL1	0	0	0	0	0	0	0	0		#DIV/0!	#DIV/0!
TLCD3B	169	63	42	70	0.0100655	0.00655977	0.00828893	0.00596151		1.53443	1.39041
TLR7	0	0	0	0	0	0	0	0		#DIV/0!	#DIV/0!
TLR8	1	0	0	2	5.95593e-05	0	0	0.000170329		#DIV/0!	0
TMEM120B	4	2	0	2	0.000238237	0.000208247	0	0.000170329		1.14401	0
TMEM130	1	3	1	2	5.95593e-05	0.00031237	0.000197355	0.000170329		0.190669	1.15867
TMEM164	0	0	0	0	0	0	0	0		#DIV/0!	#DIV/0!
TMEM176A	4	4	2	8	0.000238237	0.000416493	0.000394711	0.000681315		0.572007	0.579337
TMEM183B	27	15	7	18	0.0016081	0.00156185	0.00138149	0.00153296		1.02961	0.901191
TMEM199	1	4	1	1	5.95593e-05	0.000416493	0.000197355	8.51644e-05		0.143002	2.31735
TMEM201	0	2	0	1	0	0.000208247	0	8.51644e-05		0	0
TMEM210	1	0	0	2	5.95593e-05	0	0	0.000170329		#DIV/0!	0
TMEM232	34	25	14	33	0.00202501	0.00260308	0.00276298	0.00281042		0.77793	0.983117
TMEM241	7	7	2	2	0.000416915	0.000728863	0.000394711	0.000170329		0.572007	2.31735
TMEM25	11	6	3	8	0.000655152	0.00062474	0.000592066	0.000681315		1.04868	0.869005
TMEM250	0	0	0	1	0	0	0	8.51644e-05		#DIV/0!	0
TMEM255A	1	1	2	3	5.95593e-05	0.000104123	0.000394711	0.000255493		0.572007	1.5449
TMEM255B	25	26	7	16	0.00148898	0.00270721	0.00138149	0.00136263		0.550007	1.01384
TMEM45B	12	10	2	12	0.000714711	0.00104123	0.000394711	0.00102197		0.686409	0.386225
TMEM82	3	3	0	4	0.000178678	0.00031237	0	0.000340657		0.572007	0
TMEM88B	24	14	14	26	0.00142942	0.00145773	0.00276298	0.00221427		0.980584	1.2478
TMEM8B	38	22	13	21	0.00226325	0.00229071	0.00256562	0.00178845		0.988012	1.43455
TMLHE	1	0	1	6	5.95593e-05	0	0.000197355	0.000510986		#DIV/0!	0.386225
TMPRSS13	3	5	0	2	0.000178678	0.000520616	0	0.000170329		0.343204	0
TMPRSS2	2	7	0	1	0.000119119	0.000728863	0	8.51644e-05		0.163431	0
TMPRSS3	15	18	5	25	0.000893389	0.00187422	0.000986777	0.00212911		0.476673	0.46347
TNFAIP2	12	3	3	10	0.000714711	0.00031237	0.000592066	0.000851644		2.28803	0.695204
TNFRSF13B	24	14	4	23	0.00142942	0.00145773	0.000789422	0.00195878		0.980584	0.403017
TNFRSF25	1	0	0	1	5.95593e-05	0	0	8.51644e-05		#DIV/0!	0
TNKS2	3	5	1	3	0.000178678	0.000520616	0.000197355	0.000255493		0.343204	0.772449
TNNI1	0	0	0	0	0	0	0	0		#DIV/0!	#DIV/0!
TNNI3	0	0	0	0	0	0	0	0		#DIV/0!	#DIV/0!
TNRC18	3	2	2	4	0.000178678	0.000208247	0.000394711	0.000340657		0.858011	1.15867
TOP3A	4	4	2	4	0.000238237	0.000416493	0.000394711	0.000340657		0.572007	1.15867
TOR4A	77	30	22	28	0.00458606	0.0031237	0.00434182	0.0023846		1.46815	1.82077
TOX2	1	2	1	6	5.95593e-05	0.000208247	0.000197355	0.000510986		0.286004	0.386225
TPD52	3	4	3	4	0.000178678	0.000416493	0.000592066	0.000340657		0.429005	1.73801
TPP2	17	3	4	7	0.00101251	0.00031237	0.000789422	0.000596151		3.24137	1.3242
TRAF5	8	4	4	10	0.000476474	0.000416493	0.000789422	0.000851644		1.14401	0.926939
TRAPPC4	1	0	0	1	5.95593e-05	0	0	8.51644e-05		#DIV/0!	0
TRAPPC8	2	2	0	2	0.000119119	0.000208247	0	0.000170329		0.572007	0
TREM1	7	4	2	4	0.000416915	0.000416493	0.000394711	0.000340657		1.00101	1.15867
TREM2	124	37	28	61	0.00738535	0.00385256	0.00552595	0.00519503		1.917	1.0637
TRERF1	0	0	1	1	0	0	0.000197355	8.51644e-05		#DIV/0!	2.31735
TREX2	0	0	0	0	0	0	0	0		#DIV/0!	#DIV/0!
TRIM22	86	27	25	51	0.0051221	0.00281133	0.00493389	0.00434338		1.82195	1.13595
TRIM25	0	0	0	3	0	0	0	0.000255493		#DIV/0!	0
TRIM65	30	23	10	40	0.00178678	0.00239484	0.00197355	0.00340657		0.746096	0.579337
TRIM69	4	3	3	7	0.000238237	0.00031237	0.000592066	0.000596151		0.762676	0.993149
TRMT10B	109	70	34	99	0.00649196	0.00728863	0.00671008	0.00843127		0.890697	0.795857
TRMU	6	8	1	7	0.000357356	0.000832986	0.000197355	0.000596151		0.429005	0.33105
TRO	2	1	0	3	0.000119119	0.000104123	0	0.000255493		1.14401	0
TRPC5	0	1	2	2	0	0.000104123	0.000394711	0.000170329		0	2.31735
TRPM4	159	111	42	112	0.00946992	0.0115577	0.00828893	0.00953841		0.819362	0.869005
TRPM8	12	16	4	12	0.000714711	0.00166597	0.000789422	0.00102197		0.429005	0.772449
TRRAP	0	0	1	1	0	0	0.000197355	8.51644e-05		#DIV/0!	2.31735
TSBP1	11	13	3	6	0.000655152	0.0013536	0.000592066	0.000510986		0.484006	1.15867
TSNAXIP1	156	102	57	118	0.00929124	0.0106206	0.0112493	0.0100494		0.874834	1.1194
TSPAN19	183	62	37	96	0.0108993	0.00645564	0.00730215	0.00817578		1.68834	0.893144
TSPYL2	1	1	0	1	5.95593e-05	0.000104123	0	8.51644e-05		0.572007	0
TSPYL6	6	2	4	3	0.000357356	0.000208247	0.000789422	0.000255493		1.71602	3.0898
TTC16	25	19	6	20	0.00148898	0.00197834	0.00118413	0.00170329		0.752641	0.695204
TTC23L	14	14	5	16	0.00083383	0.00145773	0.000986777	0.00136263		0.572007	0.724171
TTC24	6	7	1	2	0.000357356	0.000728863	0.000197355	0.000170329		0.490292	1.15867
TTC29	28	17	6	21	0.00166766	0.0017701	0.00118413	0.00178845		0.942129	0.662099
TTF1	6	2	2	5	0.000357356	0.000208247	0.000394711	0.000425822		1.71602	0.926939
TTL	0	0	0	0	0	0	0	0		#DIV/0!	#DIV/0!
TTLL4	16	17	6	20	0.000952948	0.0017701	0.00118413	0.00170329		0.53836	0.695204
TTN	157	99	42	162	0.0093508	0.0103082	0.00828893	0.0137966		0.907122	0.600794
TUBA3E	106	39	22	53	0.00631328	0.00406081	0.00434182	0.00451371		1.55469	0.961918
TUFM	1	0	0	1	5.95593e-05	0	0	8.51644e-05		#DIV/0!	0
TULP2	83	34	15	34	0.00494342	0.00354019	0.00296033	0.00289559		1.39637	1.02236
TULP3	127	46	34	78	0.00756403	0.00478967	0.00671008	0.00664282		1.57924	1.01013
TUSC3	2	3	0	4	0.000119119	0.00031237	0	0.000340657		0.381338	0
TVP23C	241	108	64	114	0.0143538	0.0112453	0.0126307	0.00970874		1.27642	1.30097
TXNDC8	101	35	30	54	0.00601549	0.00364431	0.00592066	0.00459888		1.65065	1.28742
TYW3	3	0	1	0	0.000178678	0	0.000197355	0		#DIV/0!	#DIV/0!
UBA1	0	0	0	0	0	0	0	0		#DIV/0!	#DIV/0!
UBAP1	2	0	0	3	0.000119119	0	0	0.000255493		#DIV/0!	0
UBASH3A	7	9	2	11	0.000416915	0.00093711	0.000394711	0.000936808		0.444894	0.421336
UBE2U	47	16	12	30	0.00279929	0.00166597	0.00236827	0.00255493		1.68027	0.926939
UBXN10	109	86	42	103	0.00649196	0.0089546	0.00828893	0.00877193		0.724986	0.944938
UGT1A4	21	14	7	21	0.00125074	0.00145773	0.00138149	0.00178845		0.858011	0.772449
UMODL1	137	51	52	86	0.00815962	0.00531029	0.0102625	0.00732414		1.53657	1.40119
UNC93A	148	74	38	105	0.00881477	0.00770512	0.00749951	0.00894226		1.14401	0.838659
UNKL	17	13	5	13	0.00101251	0.0013536	0.000986777	0.00110714		0.748009	0.891288
UPF1	0	1	0	0	0	0.000104123	0	0		0	#DIV/0!
UPK2	46	38	19	47	0.00273973	0.00395668	0.00374975	0.00400273		0.69243	0.9368
UQCC1	3	1	1	2	0.000178678	0.000104123	0.000197355	0.000170329		1.71602	1.15867
USP11	0	0	0	0	0	0	0	0		#DIV/0!	#DIV/0!
USP26	0	1	0	3	0	0.000104123	0	0.000255493		0	0
USP43	4	7	3	0	0.000238237	0.000728863	0.000592066	0		0.326861	#DIV/0!
USP50	179	62	50	96	0.0106611	0.00645564	0.00986777	0.00817578		1.65144	1.20695
USP6NL	4	6	0	4	0.000238237	0.00062474	0	0.000340657		0.381338	0
USP9X	0	0	1	0	0	0	0.000197355	0		#DIV/0!	#DIV/0!
UTP14C	82	57	26	69	0.00488386	0.00593503	0.00513124	0.00587634		0.822887	0.873203
UTP15	0	0	0	0	0	0	0	0		#DIV/0!	#DIV/0!
UTP18	2	1	0	0	0.000119119	0.000104123	0	0		1.14401	#DIV/0!
UTP23	60	32	16	43	0.00357356	0.00333195	0.00315769	0.00366207		1.07251	0.862269
UTS2B	34	6	3	20	0.00202501	0.00062474	0.000592066	0.00170329		3.24137	0.347602
UVSSA	6	8	4	12	0.000357356	0.000832986	0.000789422	0.00102197		0.429005	0.772449
VGLL1	0	0	0	0	0	0	0	0		#DIV/0!	#DIV/0!
VPS72	3	0	0	2	0.000178678	0	0	0.000170329		#DIV/0!	0
VPS8	53	25	13	33	0.00315664	0.00260308	0.00256562	0.00281042		1.21266	0.912894
VPS9D1	168	115	43	171	0.010006	0.0119742	0.00848628	0.0145631		0.835628	0.582725
VSIG1	2	1	4	7	0.000119119	0.000104123	0.000789422	0.000596151		1.14401	1.3242
VSIG4	0	0	1	5	0	0	0.000197355	0.000425822		#DIV/0!	0.46347
VWA5B1	74	36	25	59	0.00440739	0.00374844	0.00493389	0.0050247		1.17579	0.981927
VWDE	463	191	121	296	0.0275759	0.0198875	0.02388	0.0252087		1.38659	0.947294
WDR24	3	2	3	3	0.000178678	0.000208247	0.000592066	0.000255493		0.858011	2.31735
WDR93	13	9	2	14	0.00077427	0.00093711	0.000394711	0.0011923		0.826233	0.33105
WDTC1	0	0	0	0	0	0	0	0		#DIV/0!	#DIV/0!
WFDC3	1	3	1	0	5.95593e-05	0.00031237	0.000197355	0		0.190669	#DIV/0!
WFDC9	0	0	0	0	0	0	0	0		#DIV/0!	#DIV/0!
WIF1	3	1	1	4	0.000178678	0.000104123	0.000197355	0.000340657		1.71602	0.579337
WNK3	0	0	0	0	0	0	0	0		#DIV/0!	#DIV/0!
WNK4	18	10	16	25	0.00107207	0.00104123	0.00315769	0.00212911		1.02961	1.4831
WTIP	1	3	1	2	5.95593e-05	0.00031237	0.000197355	0.000170329		0.190669	1.15867
WWC3	0	0	0	0	0	0	0	0		#DIV/0!	#DIV/0!
XAF1	178	116	64	107	0.0106015	0.0120783	0.0126307	0.00911259		0.877735	1.38608
XPNPEP2	4	6	2	13	0.000238237	0.00062474	0.000394711	0.00110714		0.381338	0.356515
ZBTB20	2	1	1	1	0.000119119	0.000104123	0.000197355	8.51644e-05		1.14401	2.31735
ZBTB7C	0	1	0	2	0	0.000104123	0	0.000170329		0	0
ZC3H11A	1	1	0	1	5.95593e-05	0.000104123	0	8.51644e-05		0.572007	0
ZC3H12B	0	0	0	0	0	0	0	0		#DIV/0!	#DIV/0!
ZC3H12D	0	2	0	0	0	0.000208247	0	0		0	#DIV/0!
ZC3HAV1L	2	2	0	2	0.000119119	0.000208247	0	0.000170329		0.572007	0
ZFP3	4	6	0	4	0.000238237	0.00062474	0	0.000340657		0.381338	0
ZFP64	18	6	3	12	0.00107207	0.00062474	0.000592066	0.00102197		1.71602	0.579337
ZFP90	4	2	1	2	0.000238237	0.000208247	0.000197355	0.000170329		1.14401	1.15867
ZFPM1	2	3	1	2	0.000119119	0.00031237	0.000197355	0.000170329		0.381338	1.15867
ZFX	0	0	0	1	0	0	0	8.51644e-05		#DIV/0!	0
ZIM2	0	2	0	0	0	0.000208247	0	0		0	#DIV/0!
ZMAT1	0	0	0	3	0	0	0	0.000255493		#DIV/0!	0
ZMPSTE24	4	5	1	8	0.000238237	0.000520616	0.000197355	0.000681315		0.457606	0.289668
ZMYM1	3	1	1	4	0.000178678	0.000104123	0.000197355	0.000340657		1.71602	0.579337
ZMYM3	0	0	0	0	0	0	0	0		#DIV/0!	#DIV/0!
ZNF10	0	1	0	8	0	0.000104123	0	0.000681315		0	0
ZNF107	8	2	3	10	0.000476474	0.000208247	0.000592066	0.000851644		2.28803	0.695204
ZNF157	0	0	1	3	0	0	0.000197355	0.000255493		#DIV/0!	0.772449
ZNF182	1	3	0	4	5.95593e-05	0.00031237	0	0.000340657		0.190669	0
ZNF185	3	1	9	15	0.000178678	0.000104123	0.0017762	0.00127747		1.71602	1.39041
ZNF208	14	23	4	23	0.00083383	0.00239484	0.000789422	0.00195878		0.348178	0.403017
ZNF221	12	11	2	9	0.000714711	0.00114536	0.000394711	0.000766479		0.624008	0.514966
ZNF227	17	16	7	21	0.00101251	0.00166597	0.00138149	0.00178845		0.607758	0.772449
ZNF229	117	115	35	113	0.00696843	0.0119742	0.00690744	0.00962357		0.581955	0.717763
ZNF266	19	17	9	16	0.00113163	0.0017701	0.0017762	0.00136263		0.639302	1.30351
ZNF275	0	0	0	0	0	0	0	0		#DIV/0!	#DIV/0!
ZNF280C	1	0	0	3	5.95593e-05	0	0	0.000255493		#DIV/0!	0
ZNF281	0	0	0	0	0	0	0	0		#DIV/0!	#DIV/0!
ZNF330	3	0	1	3	0.000178678	0	0.000197355	0.000255493		#DIV/0!	0.772449
ZNF335	11	7	5	10	0.000655152	0.000728863	0.000986777	0.000851644		0.898868	1.15867
ZNF358	0	0	0	0	0	0	0	0		#DIV/0!	#DIV/0!
ZNF397;ZSCAN30	1	1	0	3	5.95593e-05	0.000104123	0	0.000255493		0.572007	0
ZNF41	1	0	0	2	5.95593e-05	0	0	0.000170329		#DIV/0!	0
ZNF439	195	63	51	115	0.0116141	0.00655977	0.0100651	0.0097939		1.7705	1.02769
ZNF45	6	4	0	7	0.000357356	0.000416493	0	0.000596151		0.858011	0
ZNF467	27	20	7	20	0.0016081	0.00208247	0.00138149	0.00170329		0.77221	0.811072
ZNF468	5	6	0	3	0.000297796	0.00062474	0	0.000255493		0.476673	0
ZNF469	5	3	2	3	0.000297796	0.00031237	0.000394711	0.000255493		0.953345	1.5449
ZNF547	30	28	6	34	0.00178678	0.00291545	0.00118413	0.00289559		0.612865	0.408944
ZNF551	4	10	2	7	0.000238237	0.00104123	0.000394711	0.000596151		0.228803	0.662099
ZNF559	39	29	15	43	0.00232281	0.00301958	0.00296033	0.00366207		0.769251	0.808377
ZNF566	2	4	2	4	0.000119119	0.000416493	0.000394711	0.000340657		0.286004	1.15867
ZNF599	317	178	72	213	0.0188803	0.0185339	0.0142096	0.01814		1.01869	0.783329
ZNF614	0	2	0	2	0	0.000208247	0	0.000170329		0	0
ZNF616	11	10	5	13	0.000655152	0.00104123	0.000986777	0.00110714		0.629208	0.891288
ZNF624	8	10	3	11	0.000476474	0.00104123	0.000592066	0.000936808		0.457606	0.632004
ZNF628	4	1	1	2	0.000238237	0.000104123	0.000197355	0.000170329		2.28803	1.15867
ZNF630	1	0	2	7	5.95593e-05	0	0.000394711	0.000596151		#DIV/0!	0.662099
ZNF678	1	2	0	2	5.95593e-05	0.000208247	0	0.000170329		0.286004	0
ZNF681	198	66	56	109	0.0117927	0.00687214	0.0110519	0.00928292		1.71602	1.19056
ZNF750	3	2	3	2	0.000178678	0.000208247	0.000592066	0.000170329		0.858011	3.47602
ZNF790	298	123	81	159	0.0177487	0.0128072	0.0159858	0.0135411		1.38584	1.18054
ZNF804B	4	6	3	6	0.000238237	0.00062474	0.000592066	0.000510986		0.381338	1.15867
ZNF808	7	6	0	6	0.000416915	0.00062474	0	0.000510986		0.667342	0
ZNF843	6	4	3	1	0.000357356	0.000416493	0.000592066	8.51644e-05		0.858011	6.95204
ZNF860	2	0	0	2	0.000119119	0	0	0.000170329		#DIV/0!	0
ZNF90	67	56	19	81	0.00399047	0.0058309	0.00374975	0.00689831		0.684366	0.543575
ZNF93	125	51	38	65	0.00744491	0.00531029	0.00749951	0.00553568		1.40198	1.35476
ZNF98	3	6	2	5	0.000178678	0.00062474	0.000394711	0.000425822		0.286004	0.926939
ZNFX1	2	1	1	5	0.000119119	0.000104123	0.000197355	0.000425822		1.14401	0.46347
ZNHIT3	9	10	2	5	0.000536033	0.00104123	0.000394711	0.000425822		0.514806	0.926939
ZNRD2	3	1	0	3	0.000178678	0.000104123	0	0.000255493		1.71602	0
ZPBP2	4	1	0	3	0.000238237	0.000104123	0	0.000255493		2.28803	0
ZRANB3	60	36	18	42	0.00357356	0.00374844	0.0035524	0.0035769		0.953345	0.993149
ZSCAN10	8	6	3	8	0.000476474	0.00062474	0.000592066	0.000681315		0.762676	0.869005
ZSCAN26	39	10	8	18	0.00232281	0.00104123	0.00157884	0.00153296		2.23083	1.02993
ZSWIM4	10	9	3	8	0.000595593	0.00093711	0.000592066	0.000681315		0.635563	0.869005
ZSWIM8	4	3	0	3	0.000238237	0.00031237	0	0.000255493		0.762676	0
ZYG11B	3	2	0	1	0.000178678	0.000208247	0	8.51644e-05		0.858011	0

## Sheet: MisAB
gene_name	count_male_cases	count_male_controls	count_female_cases	count_female_controls	male_cases	male_controls	female_cases	female_controls		prop male cases/control	prop female cases/control
A2ML1	0	0	0	0	0	0	0	0		#DIV/0!	#DIV/0!
A4GALT	17	12	5	14	0.00101251	0.00124948	0.000986777	0.0011923		0.810343	0.827624
AADACL3	0	0	0	0	0	0	0	0		#DIV/0!	#DIV/0!
AADACL4	0	0	0	0	0	0	0	0		#DIV/0!	#DIV/0!
AARS2	5	5	1	7	0.000297796	0.000520616	0.000197355	0.000596151		0.572007	0.33105
ABCA12	0	0	0	0	0	0	0	0		#DIV/0!	#DIV/0!
ABCA13	0	0	0	0	0	0	0	0		#DIV/0!	#DIV/0!
ABCA7	0	0	0	0	0	0	0	0		#DIV/0!	#DIV/0!
ABCB4	254	88	61	115	0.0151281	0.00916285	0.0120387	0.0097939		1.65102	1.2292
ABCC12	0	0	0	0	0	0	0	0		#DIV/0!	#DIV/0!
ABCC5	84	61	13	56	0.00500298	0.00635152	0.00256562	0.0047692		0.787682	0.537956
ABHD17A	0	0	0	0	0	0	0	0		#DIV/0!	#DIV/0!
AC015987.1	0	0	0	0	0	0	0	0		#DIV/0!	#DIV/0!
ACACB	28	16	7	27	0.00166766	0.00166597	0.00138149	0.00229944		1.00101	0.600794
ACBD7	0	0	0	0	0	0	0	0		#DIV/0!	#DIV/0!
ACD	4	1	3	7	0.000238237	0.000104123	0.000592066	0.000596151		2.28803	0.993149
ACOT13	0	0	0	2	0	0	0	0.000170329		#DIV/0!	0
ACOT4	3	4	0	3	0.000178678	0.000416493	0	0.000255493		0.429005	0
ACOT9	0	0	3	6	0	0	0.000592066	0.000510986		#DIV/0!	1.15867
ACP4	0	0	0	0	0	0	0	0		#DIV/0!	#DIV/0!
ACSF2	137	98	41	102	0.00815962	0.0102041	0.00809157	0.00868677		0.799643	0.931483
ACSM5	0	0	0	0	0	0	0	0		#DIV/0!	#DIV/0!
ACTN1	34	22	8	31	0.00202501	0.00229071	0.00157884	0.0026401		0.884011	0.598025
ADA	0	0	0	0	0	0	0	0		#DIV/0!	#DIV/0!
ADAM18	0	0	0	0	0	0	0	0		#DIV/0!	#DIV/0!
ADAMTS13	138	102	43	109	0.00821918	0.0106206	0.00848628	0.00928292		0.773892	0.914183
ADAMTS4	99	50	21	68	0.00589637	0.00520616	0.00414446	0.00579118		1.13257	0.715651
ADAMTSL1	0	0	0	0	0	0	0	0		#DIV/0!	#DIV/0!
ADARB2	306	182	85	219	0.0182251	0.0189504	0.0167752	0.018651		0.961726	0.899427
ADCY9	54	53	15	50	0.0032162	0.00551853	0.00296033	0.00425822		0.5828	0.695204
ADGB	0	0	0	0	0	0	0	0		#DIV/0!	#DIV/0!
ADGRA2	328	304	113	366	0.0195354	0.0316535	0.0223012	0.0311702		0.617166	0.715465
ADGRB2	471	277	121	337	0.0280524	0.0288421	0.02388	0.0287004		0.972619	0.832045
ADGRF3	0	0	0	0	0	0	0	0		#DIV/0!	#DIV/0!
ADGRF4	0	0	0	0	0	0	0	0		#DIV/0!	#DIV/0!
ADGRG2	4	2	4	13	0.000238237	0.000208247	0.000789422	0.00110714		1.14401	0.71303
ADGRG4	0	0	0	0	0	0	0	0		#DIV/0!	#DIV/0!
ADHFE1	0	0	0	0	0	0	0	0		#DIV/0!	#DIV/0!
ADM	5	3	2	8	0.000297796	0.00031237	0.000394711	0.000681315		0.953345	0.579337
ADNP	0	0	0	0	0	0	0	0		#DIV/0!	#DIV/0!
AFF2	1	2	2	7	5.95593e-05	0.000208247	0.000394711	0.000596151		0.286004	0.662099
AGAP6	0	0	0	0	0	0	0	0		#DIV/0!	#DIV/0!
AGPAT2	0	0	0	0	0	0	0	0		#DIV/0!	#DIV/0!
AGTR2	0	0	0	0	0	0	0	0		#DIV/0!	#DIV/0!
AHCTF1	6	6	5	4	0.000357356	0.00062474	0.000986777	0.000340657		0.572007	2.89668
AHNAK2	0	0	0	0	0	0	0	0		#DIV/0!	#DIV/0!
AIMP1	0	0	0	0	0	0	0	0		#DIV/0!	#DIV/0!
AIP	29	17	10	29	0.00172722	0.0017701	0.00197355	0.00246977		0.975777	0.799085
AKAP4	0	0	0	0	0	0	0	0		#DIV/0!	#DIV/0!
AKAP5	0	0	0	0	0	0	0	0		#DIV/0!	#DIV/0!
AKAP7	0	0	0	0	0	0	0	0		#DIV/0!	#DIV/0!
AKNA	0	0	0	0	0	0	0	0		#DIV/0!	#DIV/0!
AKR1B1	1	0	0	0	5.95593e-05	0	0	0		#DIV/0!	#DIV/0!
AKT2	46	36	15	36	0.00273973	0.00374844	0.00296033	0.00306592		0.730898	0.965561
ALDOB	0	0	0	0	0	0	0	0		#DIV/0!	#DIV/0!
ALG13	0	0	0	0	0	0	0	0		#DIV/0!	#DIV/0!
ALG1L	0	0	0	0	0	0	0	0		#DIV/0!	#DIV/0!
ALPK3	214	105	64	125	0.0127457	0.0109329	0.0126307	0.0106455		1.16581	1.18648
AMACR	34	28	15	20	0.00202501	0.00291545	0.00296033	0.00170329		0.69458	1.73801
AMBN	0	0	0	0	0	0	0	0		#DIV/0!	#DIV/0!
AMER1	0	0	0	0	0	0	0	0		#DIV/0!	#DIV/0!
AMIGO1	189	116	60	146	0.0112567	0.0120783	0.0118413	0.012434		0.931977	0.952335
AMOT	1	0	2	3	5.95593e-05	0	0.000394711	0.000255493		#DIV/0!	1.5449
AMZ1	0	0	0	0	0	0	0	0		#DIV/0!	#DIV/0!
ANAPC1	0	0	0	0	0	0	0	0		#DIV/0!	#DIV/0!
ANAPC13	0	0	0	0	0	0	0	0		#DIV/0!	#DIV/0!
ANAPC4	24	20	12	20	0.00142942	0.00208247	0.00236827	0.00170329		0.686409	1.39041
ANK1	188	98	67	148	0.0111971	0.0102041	0.0132228	0.0126043		1.09732	1.04907
ANKHD1-EIF4EBP3;EIF4EBP3	0	0	0	0	0	0	0	0		#DIV/0!	#DIV/0!
ANKK1	0	0	0	0	0	0	0	0		#DIV/0!	#DIV/0!
ANKLE1	0	0	0	0	0	0	0	0		#DIV/0!	#DIV/0!
ANKRD17	54	33	14	56	0.0032162	0.00343607	0.00276298	0.0047692		0.936012	0.579337
ANKRD22	0	0	0	0	0	0	0	0		#DIV/0!	#DIV/0!
ANKRD28	0	0	0	0	0	0	0	0		#DIV/0!	#DIV/0!
ANKRD30B	5	7	2	7	0.000297796	0.000728863	0.000394711	0.000596151		0.408577	0.662099
ANKS3	0	0	0	0	0	0	0	0		#DIV/0!	#DIV/0!
ANP32C	0	0	0	0	0	0	0	0		#DIV/0!	#DIV/0!
AOC2	0	0	0	0	0	0	0	0		#DIV/0!	#DIV/0!
AOC3	13	12	3	9	0.00077427	0.00124948	0.000592066	0.000766479		0.619674	0.772449
AP1G1	14	20	8	24	0.00083383	0.00208247	0.00157884	0.00204394		0.400405	0.772449
AP5M1	0	0	0	0	0	0	0	0		#DIV/0!	#DIV/0!
APBA1	52	44	13	54	0.00309708	0.00458142	0.00256562	0.00459888		0.676008	0.55788
APOB	0	0	0	0	0	0	0	0		#DIV/0!	#DIV/0!
APOBEC2	0	0	0	0	0	0	0	0		#DIV/0!	#DIV/0!
APOBEC3H	0	2	1	0	0	0.000208247	0.000197355	0		0	#DIV/0!
APOOL	0	0	0	0	0	0	0	0		#DIV/0!	#DIV/0!
AR	26	22	29	64	0.00154854	0.00229071	0.00572331	0.00545052		0.676008	1.05005
ARHGAP17	36	38	14	31	0.00214413	0.00395668	0.00276298	0.0026401		0.541902	1.04654
ARHGAP36	6	2	7	21	0.000357356	0.000208247	0.00138149	0.00178845		1.71602	0.772449
ARHGAP4	6	9	8	21	0.000357356	0.00093711	0.00157884	0.00178845		0.381338	0.882799
ARHGAP40	0	0	0	0	0	0	0	0		#DIV/0!	#DIV/0!
ARHGEF6	1	2	4	5	5.95593e-05	0.000208247	0.000789422	0.000425822		0.286004	1.85388
ARL5C	0	0	0	0	0	0	0	0		#DIV/0!	#DIV/0!
ARMC2	0	0	0	0	0	0	0	0		#DIV/0!	#DIV/0!
ARMCX4	0	0	0	0	0	0	0	0		#DIV/0!	#DIV/0!
ARMCX5	0	0	0	0	0	0	0	0		#DIV/0!	#DIV/0!
ARMH3	22	19	8	24	0.0013103	0.00197834	0.00157884	0.00204394		0.662324	0.772449
ARSF	0	0	0	0	0	0	0	0		#DIV/0!	#DIV/0!
ARSH	0	0	0	0	0	0	0	0		#DIV/0!	#DIV/0!
ASAH1	0	0	0	0	0	0	0	0		#DIV/0!	#DIV/0!
ASB12	0	0	0	0	0	0	0	0		#DIV/0!	#DIV/0!
ASB18	412	200	131	276	0.0245384	0.0208247	0.0258536	0.0235054		1.17833	1.0999
ASB6	80	52	24	71	0.00476474	0.00541441	0.00473653	0.00604667		0.880011	0.783329
ASCC1	0	0	0	0	0	0	0	0		#DIV/0!	#DIV/0!
ASTL	0	0	0	0	0	0	0	0		#DIV/0!	#DIV/0!
ASXL1	40	22	5	41	0.00238237	0.00229071	0.000986777	0.00349174		1.04001	0.282603
ATE1	0	0	0	0	0	0	0	0		#DIV/0!	#DIV/0!
ATG4D	165	86	57	124	0.00982728	0.0089546	0.0112493	0.0105604		1.09746	1.06523
ATOH7	42	22	12	34	0.00250149	0.00229071	0.00236827	0.00289559		1.09201	0.817887
ATP11AUN	0	0	0	0	0	0	0	0		#DIV/0!	#DIV/0!
ATP11C	4	1	12	38	0.000238237	0.000104123	0.00236827	0.00323625		2.28803	0.731794
ATP1B2	16	18	3	26	0.000952948	0.00187422	0.000592066	0.00221427		0.508451	0.267386
ATP2B3	11	16	17	51	0.000655152	0.00166597	0.00335504	0.00434338		0.393255	0.772449
ATP6V0D2	0	0	0	0	0	0	0	0		#DIV/0!	#DIV/0!
ATP6V1G3	0	0	0	0	0	0	0	0		#DIV/0!	#DIV/0!
ATP7A	0	2	0	1	0	0.000208247	0	8.51644e-05		0	0
ATP8B4	0	0	0	0	0	0	0	0		#DIV/0!	#DIV/0!
ATP9B	2	4	0	2	0.000119119	0.000416493	0	0.000170329		0.286004	0
ATPAF1	15	8	7	21	0.000893389	0.000832986	0.00138149	0.00178845		1.07251	0.772449
ATRX	7	5	11	21	0.000416915	0.000520616	0.00217091	0.00178845		0.80081	1.21385
ATXN2L	11	11	3	15	0.000655152	0.00114536	0.000592066	0.00127747		0.572007	0.46347
AVEN	0	0	0	0	0	0	0	0		#DIV/0!	#DIV/0!
B3GALNT1	0	1	0	1	0	0.000104123	0	8.51644e-05		0	0
B4GALNT4	355	161	88	218	0.0211435	0.0167638	0.0173673	0.0185658		1.26126	0.935443
B9D1	0	0	0	0	0	0	0	0		#DIV/0!	#DIV/0!
BAAT	0	0	0	0	0	0	0	0		#DIV/0!	#DIV/0!
BANK1	0	0	0	0	0	0	0	0		#DIV/0!	#DIV/0!
BAZ1B	47	33	10	45	0.00279929	0.00343607	0.00197355	0.0038324		0.814677	0.514966
BBS12	0	0	0	0	0	0	0	0		#DIV/0!	#DIV/0!
BCAP29;DUS4L-BCAP29	0	0	0	0	0	0	0	0		#DIV/0!	#DIV/0!
BCKDHA	74	40	23	60	0.00440739	0.00416493	0.00453918	0.00510986		1.05821	0.888317
BCL11B	66	57	17	61	0.00393091	0.00593503	0.00335504	0.00519503		0.662324	0.645818
BCL2L11	0	0	0	0	0	0	0	0		#DIV/0!	#DIV/0!
BCL7B	4	7	3	9	0.000238237	0.000728863	0.000592066	0.000766479		0.326861	0.772449
BCLAF3	1	1	3	3	5.95593e-05	0.000104123	0.000592066	0.000255493		0.572007	2.31735
BCOR	2	1	3	8	0.000119119	0.000104123	0.000592066	0.000681315		1.14401	0.869005
BCORL1	18	11	24	66	0.00107207	0.00114536	0.00473653	0.00562085		0.936012	0.842672
BDH1	1	3	2	4	5.95593e-05	0.00031237	0.000394711	0.000340657		0.190669	1.15867
BECN2	0	0	0	0	0	0	0	0		#DIV/0!	#DIV/0!
BEST1	21	14	5	19	0.00125074	0.00145773	0.000986777	0.00161812		0.858011	0.609828
BEST2	612	311	195	414	0.0364503	0.0323823	0.0384843	0.035258		1.12562	1.0915
BET1L	0	0	0	0	0	0	0	0		#DIV/0!	#DIV/0!
BEX4	0	0	1	7	0	0	0.000197355	0.000596151		#DIV/0!	0.33105
BFSP2	0	0	0	0	0	0	0	0		#DIV/0!	#DIV/0!
BGN	8	3	6	22	0.000476474	0.00031237	0.00118413	0.00187362		1.52535	0.632004
BICDL2	0	0	0	0	0	0	0	0		#DIV/0!	#DIV/0!
BIN1	8	9	4	16	0.000476474	0.00093711	0.000789422	0.00136263		0.508451	0.579337
BIRC7	0	0	0	0	0	0	0	0		#DIV/0!	#DIV/0!
BLID	0	0	0	0	0	0	0	0		#DIV/0!	#DIV/0!
BMP15	0	0	0	0	0	0	0	0		#DIV/0!	#DIV/0!
BMP7	56	45	12	46	0.00333532	0.00468555	0.00236827	0.00391756		0.711831	0.604525
BOLL	216	94	48	126	0.0128648	0.00978759	0.00947306	0.0107307		1.3144	0.882799
BOP1	0	0	0	0	0	0	0	0		#DIV/0!	#DIV/0!
BPIFB4	0	0	0	0	0	0	0	0		#DIV/0!	#DIV/0!
BRAP	12	12	7	17	0.000714711	0.00124948	0.00138149	0.00144779		0.572007	0.954202
BRD2	0	0	0	0	0	0	0	0		#DIV/0!	#DIV/0!
BRD9	32	26	15	24	0.0019059	0.00270721	0.00296033	0.00204394		0.704009	1.44834
BRMS1L	15	7	6	18	0.000893389	0.000728863	0.00118413	0.00153296		1.22573	0.772449
BRWD1	135	75	40	78	0.0080405	0.00780925	0.00789422	0.00664282		1.02961	1.18838
BRWD3	7	12	6	31	0.000416915	0.00124948	0.00118413	0.0026401		0.333671	0.448519
BTBD8	4	2	1	1	0.000238237	0.000208247	0.000197355	8.51644e-05		1.14401	2.31735
BTK	2	0	3	22	0.000119119	0	0.000592066	0.00187362		#DIV/0!	0.316002
BUD13	0	0	0	0	0	0	0	0		#DIV/0!	#DIV/0!
C10orf120	0	0	0	0	0	0	0	0		#DIV/0!	#DIV/0!
C11orf21	0	0	0	0	0	0	0	0		#DIV/0!	#DIV/0!
C11orf88	0	0	0	0	0	0	0	0		#DIV/0!	#DIV/0!
C12orf4	15	7	3	17	0.000893389	0.000728863	0.000592066	0.00144779		1.22573	0.408944
C12orf54	0	0	0	0	0	0	0	0		#DIV/0!	#DIV/0!
C12orf66	5	9	3	4	0.000297796	0.00093711	0.000592066	0.000340657		0.317782	1.73801
C12orf80	0	0	0	0	0	0	0	0		#DIV/0!	#DIV/0!
C14orf180	0	0	0	0	0	0	0	0		#DIV/0!	#DIV/0!
C16orf54	264	116	78	152	0.0157236	0.0120783	0.0153937	0.012945		1.30181	1.18917
C16orf95	0	0	0	0	0	0	0	0		#DIV/0!	#DIV/0!
C17orf80	0	0	0	0	0	0	0	0		#DIV/0!	#DIV/0!
C19orf25	0	0	0	0	0	0	0	0		#DIV/0!	#DIV/0!
C19orf48	0	0	0	0	0	0	0	0		#DIV/0!	#DIV/0!
C1orf116	0	0	0	0	0	0	0	0		#DIV/0!	#DIV/0!
C1orf122	158	50	40	93	0.00941036	0.00520616	0.00789422	0.00792029		1.80754	0.996709
C1orf141	0	0	0	0	0	0	0	0		#DIV/0!	#DIV/0!
C1orf158	0	0	0	0	0	0	0	0		#DIV/0!	#DIV/0!
C1orf189	0	0	0	0	0	0	0	0		#DIV/0!	#DIV/0!
C1orf56	17	11	9	20	0.00101251	0.00114536	0.0017762	0.00170329		0.884011	1.04281
C1QA	17	5	2	16	0.00101251	0.000520616	0.000394711	0.00136263		1.94482	0.289668
C1QL3	15	20	7	25	0.000893389	0.00208247	0.00138149	0.00212911		0.429005	0.648857
C1QTNF12	0	0	0	0	0	0	0	0		#DIV/0!	#DIV/0!
C20orf141	0	0	0	0	0	0	0	0		#DIV/0!	#DIV/0!
C2CD3	0	0	0	0	0	0	0	0		#DIV/0!	#DIV/0!
C2orf16	0	0	0	0	0	0	0	0		#DIV/0!	#DIV/0!
C2orf73	0	0	0	0	0	0	0	0		#DIV/0!	#DIV/0!
C2orf80	0	0	0	0	0	0	0	0		#DIV/0!	#DIV/0!
C3orf33	0	0	0	0	0	0	0	0		#DIV/0!	#DIV/0!
C4orf17	0	0	0	0	0	0	0	0		#DIV/0!	#DIV/0!
C4orf33	0	0	0	0	0	0	0	0		#DIV/0!	#DIV/0!
C4orf54	0	0	0	0	0	0	0	0		#DIV/0!	#DIV/0!
C5orf63	0	0	0	0	0	0	0	0		#DIV/0!	#DIV/0!
C6orf201	0	0	0	0	0	0	0	0		#DIV/0!	#DIV/0!
C8orf89	0	0	0	0	0	0	0	0		#DIV/0!	#DIV/0!
C9orf92	0	0	0	0	0	0	0	0		#DIV/0!	#DIV/0!
CA1	0	0	0	0	0	0	0	0		#DIV/0!	#DIV/0!
CA13	0	0	0	0	0	0	0	0		#DIV/0!	#DIV/0!
CABLES1	692	317	218	460	0.041215	0.0330071	0.0430235	0.0391756		1.24867	1.09822
CABP1	53	34	17	40	0.00315664	0.00354019	0.00335504	0.00340657		0.891658	0.984873
CABP5	7	3	0	3	0.000416915	0.00031237	0	0.000255493		1.33468	0
CACNA1F	7	4	2	12	0.000416915	0.000416493	0.000394711	0.00102197		1.00101	0.386225
CACNA1I	389	254	124	291	0.0231686	0.0264473	0.0244721	0.0247828		0.876027	0.987461
CACNA2D2	94	76	30	71	0.00559857	0.00791337	0.00592066	0.00604667		0.707483	0.979161
CADPS	96	103	21	109	0.00571769	0.0107247	0.00414446	0.00928292		0.533133	0.446461
CADPS2	22	15	10	25	0.0013103	0.00156185	0.00197355	0.00212911		0.838944	0.926939
CALU	4	7	1	8	0.000238237	0.000728863	0.000197355	0.000681315		0.326861	0.289668
CANT1	27	24	5	21	0.0016081	0.00249896	0.000986777	0.00178845		0.643508	0.551749
CAPN5	0	0	0	0	0	0	0	0		#DIV/0!	#DIV/0!
CAPN6	5	12	16	31	0.000297796	0.00124948	0.00315769	0.0026401		0.238336	1.19605
CAPS	0	0	0	0	0	0	0	0		#DIV/0!	#DIV/0!
CARD17	0	0	0	0	0	0	0	0		#DIV/0!	#DIV/0!
CASP12	0	0	0	0	0	0	0	0		#DIV/0!	#DIV/0!
CASP5	1	1	0	0	5.95593e-05	0.000104123	0	0		0.572007	#DIV/0!
CASQ1	0	0	0	0	0	0	0	0		#DIV/0!	#DIV/0!
CATSPERD	0	0	0	0	0	0	0	0		#DIV/0!	#DIV/0!
CAV1	15	13	3	13	0.000893389	0.0013536	0.000592066	0.00110714		0.660008	0.534773
CBFA2T2	31	27	13	32	0.00184634	0.00281133	0.00256562	0.00272526		0.656749	0.941422
CBWD5	0	0	0	0	0	0	0	0		#DIV/0!	#DIV/0!
CCDC115	49	21	13	29	0.0029184	0.00218659	0.00256562	0.00246977		1.33468	1.03881
CCDC116	0	0	0	0	0	0	0	0		#DIV/0!	#DIV/0!
CCDC151	495	255	150	315	0.0294818	0.0265514	0.0296033	0.0268268		1.11037	1.1035
CCDC153	0	0	0	0	0	0	0	0		#DIV/0!	#DIV/0!
CCDC158	0	0	0	0	0	0	0	0		#DIV/0!	#DIV/0!
CCDC168	0	0	0	0	0	0	0	0		#DIV/0!	#DIV/0!
CCDC170	0	0	0	0	0	0	0	0		#DIV/0!	#DIV/0!
CCDC180	0	0	0	0	0	0	0	0		#DIV/0!	#DIV/0!
CCDC60	0	0	0	0	0	0	0	0		#DIV/0!	#DIV/0!
CCDC74B	2	4	1	7	0.000119119	0.000416493	0.000197355	0.000596151		0.286004	0.33105
CCDC90B	0	0	0	0	0	0	0	0		#DIV/0!	#DIV/0!
CCER1	146	72	50	98	0.00869565	0.00749688	0.00986777	0.00834611		1.1599	1.18232
CCL27	0	0	0	0	0	0	0	0		#DIV/0!	#DIV/0!
CCNB3	0	0	0	0	0	0	0	0		#DIV/0!	#DIV/0!
CCNF	0	0	0	0	0	0	0	0		#DIV/0!	#DIV/0!
CCNH	0	0	0	0	0	0	0	0		#DIV/0!	#DIV/0!
CCNI2	265	96	52	154	0.0157832	0.00999584	0.0102625	0.0131153		1.57898	0.782481
CCNO	14	7	5	13	0.00083383	0.000728863	0.000986777	0.00110714		1.14401	0.891288
CCNT2	8	14	3	13	0.000476474	0.00145773	0.000592066	0.00110714		0.326861	0.534773
CCR10	391	168	103	227	0.0232877	0.0174927	0.0203276	0.0193323		1.33128	1.05148
CD248	496	243	180	301	0.0295414	0.025302	0.035524	0.0256345		1.16755	1.38579
CD33	0	0	0	0	0	0	0	0		#DIV/0!	#DIV/0!
CD4	6	2	1	1	0.000357356	0.000208247	0.000197355	8.51644e-05		1.71602	2.31735
CD58	0	0	0	2	0	0	0	0.000170329		#DIV/0!	0
CD8A	115	38	28	53	0.00684932	0.00395668	0.00552595	0.00451371		1.73107	1.22426
CD99L2	0	0	0	0	0	0	0	0		#DIV/0!	#DIV/0!
CDC37	6	6	2	4	0.000357356	0.00062474	0.000394711	0.000340657		0.572007	1.15867
CDCA7	14	13	2	12	0.00083383	0.0013536	0.000394711	0.00102197		0.616008	0.386225
CDH19	0	0	0	0	0	0	0	0		#DIV/0!	#DIV/0!
CDHR5	0	0	0	0	0	0	0	0		#DIV/0!	#DIV/0!
CDK4	6	1	1	5	0.000357356	0.000104123	0.000197355	0.000425822		3.43204	0.46347
CDKL4	0	0	0	0	0	0	0	0		#DIV/0!	#DIV/0!
CDKL5	8	4	4	22	0.000476474	0.000416493	0.000789422	0.00187362		1.14401	0.421336
CDON	0	0	0	0	0	0	0	0		#DIV/0!	#DIV/0!
CDRT4	0	0	0	0	0	0	0	0		#DIV/0!	#DIV/0!
CEACAM4	0	0	0	0	0	0	0	0		#DIV/0!	#DIV/0!
CEBPE	0	0	0	0	0	0	0	0		#DIV/0!	#DIV/0!
CEP104	0	0	0	0	0	0	0	0		#DIV/0!	#DIV/0!
CEP170	0	0	0	0	0	0	0	0		#DIV/0!	#DIV/0!
CEP192	0	0	0	0	0	0	0	0		#DIV/0!	#DIV/0!
CEP72	0	0	0	0	0	0	0	0		#DIV/0!	#DIV/0!
CEPT1	19	16	4	20	0.00113163	0.00166597	0.000789422	0.00170329		0.679258	0.46347
CFAP100	0	0	0	0	0	0	0	0		#DIV/0!	#DIV/0!
CFAP410	0	0	0	0	0	0	0	0		#DIV/0!	#DIV/0!
CFAP46	0	0	0	0	0	0	0	0		#DIV/0!	#DIV/0!
CFAP47	0	0	0	0	0	0	0	0		#DIV/0!	#DIV/0!
CFAP61	0	0	0	0	0	0	0	0		#DIV/0!	#DIV/0!
CHD7	82	57	30	68	0.00488386	0.00593503	0.00592066	0.00579118		0.822887	1.02236
CHIT1	0	0	0	0	0	0	0	0		#DIV/0!	#DIV/0!
CHMP2B	0	0	0	0	0	0	0	0		#DIV/0!	#DIV/0!
CHRM5	5	3	1	5	0.000297796	0.00031237	0.000197355	0.000425822		0.953345	0.46347
CHRNA5	4	0	0	3	0.000238237	0	0	0.000255493		#DIV/0!	0
CHST1	15	19	6	31	0.000893389	0.00197834	0.00118413	0.0026401		0.451585	0.448519
CHST12	51	37	14	31	0.00303752	0.00385256	0.00276298	0.0026401		0.788442	1.04654
CHST7	0	0	0	0	0	0	0	0		#DIV/0!	#DIV/0!
CHST8	82	45	12	55	0.00488386	0.00468555	0.00236827	0.00468404		1.04232	0.505603
CKAP2L	0	0	0	0	0	0	0	0		#DIV/0!	#DIV/0!
CLCN6	48	39	10	51	0.00285884	0.00406081	0.00197355	0.00434338		0.704009	0.454382
CLCNKB	124	51	28	72	0.00738535	0.00531029	0.00552595	0.00613183		1.39076	0.901191
CLDND2	99	40	25	71	0.00589637	0.00416493	0.00493389	0.00604667		1.41572	0.815967
CLEC1B	0	0	0	0	0	0	0	0		#DIV/0!	#DIV/0!
CLEC4C	3	6	2	5	0.000178678	0.00062474	0.000394711	0.000425822		0.286004	0.926939
CLEC4F	0	0	0	0	0	0	0	0		#DIV/0!	#DIV/0!
CLEC6A	0	0	0	0	0	0	0	0		#DIV/0!	#DIV/0!
CLIC6	557	252	172	357	0.0331745	0.0262391	0.0339451	0.0304037		1.26432	1.11648
CLIP1	106	62	39	84	0.00631328	0.00645564	0.00769686	0.00715381		0.977948	1.07591
CLIP4	0	0	0	0	0	0	0	0		#DIV/0!	#DIV/0!
CMTM4	59	49	11	70	0.003514	0.00510204	0.00217091	0.00596151		0.688743	0.364155
CMTM8	0	0	0	0	0	0	0	0		#DIV/0!	#DIV/0!
CMTR1	30	18	7	34	0.00178678	0.00187422	0.00138149	0.00289559		0.953345	0.477101
CNDP1	0	0	0	0	0	0	0	0		#DIV/0!	#DIV/0!
CNEP1R1	95	33	24	50	0.00565813	0.00343607	0.00473653	0.00425822		1.64669	1.11233
CNGB1	0	0	0	0	0	0	0	0		#DIV/0!	#DIV/0!
CNGB3	0	0	0	0	0	0	0	0		#DIV/0!	#DIV/0!
CNKSR2	6	9	6	18	0.000357356	0.00093711	0.00118413	0.00153296		0.381338	0.772449
CNPY1	0	0	0	0	0	0	0	0		#DIV/0!	#DIV/0!
CNST	0	0	0	0	0	0	0	0		#DIV/0!	#DIV/0!
CNTNAP2	0	0	0	0	0	0	0	0		#DIV/0!	#DIV/0!
COBL	0	0	0	0	0	0	0	0		#DIV/0!	#DIV/0!
COG8	22	13	9	15	0.0013103	0.0013536	0.0017762	0.00127747		0.968012	1.39041
COL16A1	0	0	0	0	0	0	0	0		#DIV/0!	#DIV/0!
COL21A1	0	0	0	0	0	0	0	0		#DIV/0!	#DIV/0!
COL28A1	0	0	0	0	0	0	0	0		#DIV/0!	#DIV/0!
COL4A3	0	0	0	0	0	0	0	0		#DIV/0!	#DIV/0!
COL4A4	0	0	0	0	0	0	0	0		#DIV/0!	#DIV/0!
COL4A5	3	2	2	14	0.000178678	0.000208247	0.000394711	0.0011923		0.858011	0.33105
COL4A6	0	0	0	0	0	0	0	0		#DIV/0!	#DIV/0!
COL6A2	0	0	0	0	0	0	0	0		#DIV/0!	#DIV/0!
COL7A1	16	14	8	14	0.000952948	0.00145773	0.00157884	0.0011923		0.653722	1.3242
COPZ2	0	0	0	0	0	0	0	0		#DIV/0!	#DIV/0!
CORO2A	4	1	0	0	0.000238237	0.000104123	0	0		2.28803	#DIV/0!
CPA1	164	101	71	157	0.00976772	0.0105165	0.0140122	0.0133708		0.928804	1.04797
CPA2	0	0	0	0	0	0	0	0		#DIV/0!	#DIV/0!
CPNE7	0	0	0	0	0	0	0	0		#DIV/0!	#DIV/0!
CPT1C	52	32	23	47	0.00309708	0.00333195	0.00453918	0.00400273		0.929512	1.13402
CPXM1	366	229	133	273	0.0217987	0.0238442	0.0262483	0.0232499		0.914212	1.12896
CRABP2	0	0	0	0	0	0	0	0		#DIV/0!	#DIV/0!
CREBRF	19	25	8	20	0.00113163	0.00260308	0.00157884	0.00170329		0.434725	0.926939
CRIP3	0	0	0	0	0	0	0	0		#DIV/0!	#DIV/0!
CRLS1	0	0	0	0	0	0	0	0		#DIV/0!	#DIV/0!
CRX	0	0	0	0	0	0	0	0		#DIV/0!	#DIV/0!
CRYBG2	33	25	7	34	0.00196546	0.00260308	0.00138149	0.00289559		0.755049	0.477101
CRYGN	0	0	0	0	0	0	0	0		#DIV/0!	#DIV/0!
CSN1S1	0	0	0	0	0	0	0	0		#DIV/0!	#DIV/0!
CSRNP3	23	12	1	18	0.00136986	0.00124948	0.000197355	0.00153296		1.09635	0.128742
CSTB	0	0	0	0	0	0	0	0		#DIV/0!	#DIV/0!
CT47B1	0	0	0	0	0	0	0	0		#DIV/0!	#DIV/0!
CTC-338M12.4	0	0	0	0	0	0	0	0		#DIV/0!	#DIV/0!
CTC-441N14.4	0	0	0	0	0	0	0	0		#DIV/0!	#DIV/0!
CTH	0	0	0	0	0	0	0	0		#DIV/0!	#DIV/0!
CTU1	50	41	13	55	0.00297796	0.00426905	0.00256562	0.00468404		0.69757	0.547737
CUL4B	0	0	4	11	0	0	0.000789422	0.000936808		#DIV/0!	0.842672
CXorf66	0	0	0	0	0	0	0	0		#DIV/0!	#DIV/0!
CYB5R4	0	0	0	0	0	0	0	0		#DIV/0!	#DIV/0!
CYP2B6	0	0	0	0	0	0	0	0		#DIV/0!	#DIV/0!
CYP2D6	0	0	0	0	0	0	0	0		#DIV/0!	#DIV/0!
CYP4B1	0	0	0	0	0	0	0	0		#DIV/0!	#DIV/0!
CYP4F22	7	3	1	5	0.000416915	0.00031237	0.000197355	0.000425822		1.33468	0.46347
CYP4F3	1	2	0	0	5.95593e-05	0.000208247	0	0		0.286004	#DIV/0!
CYP8B1	0	0	0	0	0	0	0	0		#DIV/0!	#DIV/0!
CYSLTR1	0	0	0	0	0	0	0	0		#DIV/0!	#DIV/0!
DACH2	0	0	0	0	0	0	0	0		#DIV/0!	#DIV/0!
DAOA	0	0	0	0	0	0	0	0		#DIV/0!	#DIV/0!
DBX2	0	0	0	0	0	0	0	0		#DIV/0!	#DIV/0!
DCAF4L2	0	0	0	0	0	0	0	0		#DIV/0!	#DIV/0!
DCAF8L1	0	0	0	0	0	0	0	0		#DIV/0!	#DIV/0!
DCLRE1A	0	0	0	0	0	0	0	0		#DIV/0!	#DIV/0!
DCPS	0	0	0	0	0	0	0	0		#DIV/0!	#DIV/0!
DDR1	38	30	13	38	0.00226325	0.0031237	0.00256562	0.00323625		0.724542	0.792777
DDX11	0	0	0	0	0	0	0	0		#DIV/0!	#DIV/0!
DDX19B	3	8	0	3	0.000178678	0.000832986	0	0.000255493		0.214503	0
DDX31	0	0	0	0	0	0	0	0		#DIV/0!	#DIV/0!
DDX41	14	14	4	15	0.00083383	0.00145773	0.000789422	0.00127747		0.572007	0.617959
DDX49	108	61	33	83	0.0064324	0.00635152	0.00651273	0.00706864		1.01273	0.921355
DDX53	0	0	0	0	0	0	0	0		#DIV/0!	#DIV/0!
DDX60	0	0	0	0	0	0	0	0		#DIV/0!	#DIV/0!
DEF6	760	304	200	449	0.045265	0.0316535	0.0394711	0.0382388		1.43002	1.03223
DENND4C	0	0	0	0	0	0	0	0		#DIV/0!	#DIV/0!
DEPDC7	0	0	1	0	0	0	0.000197355	0		#DIV/0!	#DIV/0!
DERL3	0	0	0	0	0	0	0	0		#DIV/0!	#DIV/0!
DES	68	37	20	63	0.00405003	0.00385256	0.00394711	0.00536536		1.05126	0.735666
DGAT2L6	0	0	0	0	0	0	0	0		#DIV/0!	#DIV/0!
DGKK	0	0	0	0	0	0	0	0		#DIV/0!	#DIV/0!
DGKZ	17	15	8	20	0.00101251	0.00156185	0.00157884	0.00170329		0.648275	0.926939
DHRS1	0	0	0	0	0	0	0	0		#DIV/0!	#DIV/0!
DIP2A	110	66	35	85	0.00655152	0.00687214	0.00690744	0.00723897		0.953345	0.954202
DIS3L2	5	3	1	3	0.000297796	0.00031237	0.000197355	0.000255493		0.953345	0.772449
DISP2	415	278	146	335	0.0247171	0.0289463	0.0288139	0.0285301		0.853896	1.00995
DISP3	229	138	69	173	0.0136391	0.014369	0.0136175	0.0147334		0.9492	0.92426
DLC1	0	0	0	0	0	0	0	0		#DIV/0!	#DIV/0!
DLGAP3	161	118	53	149	0.00958904	0.0122865	0.0104598	0.0126895		0.78045	0.824291
DLL3	217	106	72	151	0.0129244	0.0110371	0.0142096	0.0128598		1.171	1.10496
DLX6	10	8	4	14	0.000595593	0.000832986	0.000789422	0.0011923		0.715009	0.662099
DMAC2	0	0	0	0	0	0	0	0		#DIV/0!	#DIV/0!
DMC1	34	22	6	25	0.00202501	0.00229071	0.00118413	0.00212911		0.884011	0.556163
DMD	0	0	0	0	0	0	0	0		#DIV/0!	#DIV/0!
DMGDH	0	0	0	0	0	0	0	0		#DIV/0!	#DIV/0!
DMTF1	8	9	3	7	0.000476474	0.00093711	0.000592066	0.000596151		0.508451	0.993149
DMXL2	1	3	0	2	5.95593e-05	0.00031237	0	0.000170329		0.190669	0
DNAH10	0	0	0	0	0	0	0	0		#DIV/0!	#DIV/0!
DNAH14	0	0	0	0	0	0	0	0		#DIV/0!	#DIV/0!
DNAH9	0	0	0	0	0	0	0	0		#DIV/0!	#DIV/0!
DNAJC1	0	0	0	0	0	0	0	0		#DIV/0!	#DIV/0!
DNAJC12	0	0	0	0	0	0	0	0		#DIV/0!	#DIV/0!
DNAJC24	0	0	0	0	0	0	0	0		#DIV/0!	#DIV/0!
DNASE1L1	1	1	1	4	5.95593e-05	0.000104123	0.000197355	0.000340657		0.572007	0.579337
DOCK11	4	6	11	29	0.000238237	0.00062474	0.00217091	0.00246977		0.381338	0.878994
DOCK9	196	125	56	150	0.0116736	0.0130154	0.0110519	0.0127747		0.896907	0.865143
DPP3	0	0	0	0	0	0	0	0		#DIV/0!	#DIV/0!
DPP7	0	0	0	0	0	0	0	0		#DIV/0!	#DIV/0!
DPPA2	0	0	0	0	0	0	0	0		#DIV/0!	#DIV/0!
DPYSL2	72	35	17	52	0.00428827	0.00364431	0.00335504	0.00442855		1.1767	0.757594
DRD4	59	18	20	27	0.003514	0.00187422	0.00394711	0.00229944		1.87491	1.71655
DRD5	1	3	1	3	5.95593e-05	0.00031237	0.000197355	0.000255493		0.190669	0.772449
DROSHA	118	81	37	92	0.00702799	0.00843399	0.00730215	0.00783512		0.833294	0.931977
DRP2	17	13	24	57	0.00101251	0.0013536	0.00473653	0.00485437		0.748009	0.975725
DTNBP1	0	0	0	0	0	0	0	0		#DIV/0!	#DIV/0!
DUSP15	0	0	0	0	0	0	0	0		#DIV/0!	#DIV/0!
DUT	5	9	2	8	0.000297796	0.00093711	0.000394711	0.000681315		0.317782	0.579337
DUXA	0	0	0	0	0	0	0	0		#DIV/0!	#DIV/0!
DYDC2	0	0	0	0	0	0	0	0		#DIV/0!	#DIV/0!
DYNAP	0	0	0	0	0	0	0	0		#DIV/0!	#DIV/0!
DYNC1H1	389	287	107	300	0.0231686	0.0298834	0.021117	0.0255493		0.775299	0.826521
DYNC2LI1	0	0	0	0	0	0	0	0		#DIV/0!	#DIV/0!
DZIP1	31	21	6	22	0.00184634	0.00218659	0.00118413	0.00187362		0.844392	0.632004
ECRG4	0	0	0	0	0	0	0	0		#DIV/0!	#DIV/0!
ECT2L	0	0	0	0	0	0	0	0		#DIV/0!	#DIV/0!
EEF1D	0	0	0	0	0	0	0	0		#DIV/0!	#DIV/0!
EFCAB12	0	0	0	0	0	0	0	0		#DIV/0!	#DIV/0!
EFCAB7	0	0	0	0	0	0	0	0		#DIV/0!	#DIV/0!
EFHC2	0	0	0	0	0	0	0	0		#DIV/0!	#DIV/0!
EGF	0	0	0	0	0	0	0	0		#DIV/0!	#DIV/0!
EGFLAM	0	0	0	0	0	0	0	0		#DIV/0!	#DIV/0!
EHHADH	0	0	0	0	0	0	0	0		#DIV/0!	#DIV/0!
EID2	0	0	0	0	0	0	0	0		#DIV/0!	#DIV/0!
EID2B	8	7	2	8	0.000476474	0.000728863	0.000394711	0.000681315		0.653722	0.579337
EIF2A	0	0	0	0	0	0	0	0		#DIV/0!	#DIV/0!
EIF2AK2	3	1	0	3	0.000178678	0.000104123	0	0.000255493		1.71602	0
EIF3C	0	0	0	1	0	0	0	8.51644e-05		#DIV/0!	0
ELF4	1	2	2	11	5.95593e-05	0.000208247	0.000394711	0.000936808		0.286004	0.421336
ELOVL5	0	0	0	0	0	0	0	0		#DIV/0!	#DIV/0!
EMB	0	0	0	0	0	0	0	0		#DIV/0!	#DIV/0!
EMC7	108	48	35	56	0.0064324	0.00499792	0.00690744	0.0047692		1.28702	1.44834
EME1	0	0	0	0	0	0	0	0		#DIV/0!	#DIV/0!
EML5	87	57	21	65	0.00518166	0.00593503	0.00414446	0.00553568		0.873064	0.748682
EP300	0	0	0	0	0	0	0	0		#DIV/0!	#DIV/0!
EPB41L1	15	8	5	15	0.000893389	0.000832986	0.000986777	0.00127747		1.07251	0.772449
EPHB2	59	42	12	37	0.003514	0.00437318	0.00236827	0.00315108		0.803534	0.751572
EPS8L1	45	27	8	28	0.00268017	0.00281133	0.00157884	0.0023846		0.953345	0.662099
EPX	0	0	0	0	0	0	0	0		#DIV/0!	#DIV/0!
ERC2	37	37	10	44	0.00220369	0.00385256	0.00197355	0.00374723		0.572007	0.52667
ERCC2	1	2	0	1	5.95593e-05	0.000208247	0	8.51644e-05		0.286004	0
ERCC6L	1	7	9	15	5.95593e-05	0.000728863	0.0017762	0.00127747		0.0817153	1.39041
ERICH3	0	0	0	0	0	0	0	0		#DIV/0!	#DIV/0!
ERICH6	0	0	0	0	0	0	0	0		#DIV/0!	#DIV/0!
ERICH6B	0	0	0	0	0	0	0	0		#DIV/0!	#DIV/0!
ERMP1	137	156	48	189	0.00815962	0.0162432	0.00947306	0.0160961		0.50234	0.588533
ERN2	0	0	0	0	0	0	0	0		#DIV/0!	#DIV/0!
ESYT3	0	0	0	0	0	0	0	0		#DIV/0!	#DIV/0!
ETV1	0	0	0	0	0	0	0	0		#DIV/0!	#DIV/0!
EXOC3L4	401	175	122	212	0.0238833	0.0182216	0.0240774	0.0180548		1.31071	1.33357
EXPH5	0	0	0	0	0	0	0	0		#DIV/0!	#DIV/0!
EXTL1	6	3	1	2	0.000357356	0.00031237	0.000197355	0.000170329		1.14401	1.15867
F8	11	5	16	40	0.000655152	0.000520616	0.00315769	0.00340657		1.25842	0.926939
FAAH2	0	0	0	0	0	0	0	0		#DIV/0!	#DIV/0!
FAH	21	12	3	7	0.00125074	0.00124948	0.000592066	0.000596151		1.00101	0.993149
FAM117B	35	21	7	31	0.00208457	0.00218659	0.00138149	0.0026401		0.953345	0.523272
FAM120C	6	7	8	35	0.000357356	0.000728863	0.00157884	0.00298075		0.490292	0.529679
FAM122B	3	2	6	15	0.000178678	0.000208247	0.00118413	0.00127747		0.858011	0.926939
FAM122C	0	0	0	0	0	0	0	0		#DIV/0!	#DIV/0!
FAM124A	361	156	95	190	0.0215009	0.0162432	0.0187488	0.0161812		1.32368	1.15867
FAM136A	0	0	0	0	0	0	0	0		#DIV/0!	#DIV/0!
FAM13A	0	0	0	0	0	0	0	0		#DIV/0!	#DIV/0!
FAM155B	19	9	12	52	0.00113163	0.00093711	0.00236827	0.00442855		1.20757	0.534773
FAM178B	0	0	0	0	0	0	0	0		#DIV/0!	#DIV/0!
FAM180B	0	0	0	0	0	0	0	0		#DIV/0!	#DIV/0!
FAM217A	0	0	0	0	0	0	0	0		#DIV/0!	#DIV/0!
FAM221A	0	0	0	0	0	0	0	0		#DIV/0!	#DIV/0!
FAM237A	0	0	0	0	0	0	0	0		#DIV/0!	#DIV/0!
FAM25G	0	0	0	0	0	0	0	0		#DIV/0!	#DIV/0!
FAM47B	3	1	0	5	0.000178678	0.000104123	0	0.000425822		1.71602	0
FAM53A	0	0	0	0	0	0	0	0		#DIV/0!	#DIV/0!
FAM83C	0	0	0	0	0	0	0	0		#DIV/0!	#DIV/0!
FAN1	0	0	0	0	0	0	0	0		#DIV/0!	#DIV/0!
FANCB	0	0	0	0	0	0	0	0		#DIV/0!	#DIV/0!
FANCD2OS	0	0	0	0	0	0	0	0		#DIV/0!	#DIV/0!
FARSA	39	26	9	44	0.00232281	0.00270721	0.0017762	0.00374723		0.858011	0.474003
FAT2	0	0	0	0	0	0	0	0		#DIV/0!	#DIV/0!
FBRS	215	131	47	129	0.0128052	0.0136401	0.00927571	0.0109862		0.93879	0.844305
FBXL17	10	10	2	11	0.000595593	0.00104123	0.000394711	0.000936808		0.572007	0.421336
FBXO2	12	8	6	12	0.000714711	0.000832986	0.00118413	0.00102197		0.858011	1.15867
FBXO27	106	56	37	97	0.00631328	0.0058309	0.00730215	0.00826094		1.08273	0.883937
FBXO36	0	0	0	0	0	0	0	0		#DIV/0!	#DIV/0!
FBXO38	383	131	120	239	0.0228112	0.0136401	0.0236827	0.0203543		1.67236	1.16352
FBXO4	0	0	0	0	0	0	0	0		#DIV/0!	#DIV/0!
FCN1	0	0	0	0	0	0	0	0		#DIV/0!	#DIV/0!
FCRL6	0	0	0	0	0	0	0	0		#DIV/0!	#DIV/0!
FCRLA	0	0	0	0	0	0	0	0		#DIV/0!	#DIV/0!
FDFT1	0	0	0	0	0	0	0	0		#DIV/0!	#DIV/0!
FECH	59	23	16	53	0.003514	0.00239484	0.00315769	0.00451371		1.46732	0.699577
FER1L5	0	0	0	0	0	0	0	0		#DIV/0!	#DIV/0!
FETUB	0	0	0	0	0	0	0	0		#DIV/0!	#DIV/0!
FGD1	8	2	2	21	0.000476474	0.000208247	0.000394711	0.00178845		2.28803	0.2207
FGF7	3	6	0	1	0.000178678	0.00062474	0	8.51644e-05		0.286004	0
FGFR1OP	0	0	0	0	0	0	0	0		#DIV/0!	#DIV/0!
FGFR3	24	11	9	17	0.00142942	0.00114536	0.0017762	0.00144779		1.24802	1.22683
FHAD1	0	0	0	0	0	0	0	0		#DIV/0!	#DIV/0!
FKBP15	0	0	0	0	0	0	0	0		#DIV/0!	#DIV/0!
FLNA	63	45	44	165	0.00375223	0.00468555	0.00868364	0.0140521		0.80081	0.617959
FLOT2	25	21	6	25	0.00148898	0.00218659	0.00118413	0.00212911		0.680961	0.556163
FMNL2	58	31	19	33	0.00345444	0.00322782	0.00374975	0.00281042		1.07021	1.33423
FMO2	0	0	0	0	0	0	0	0		#DIV/0!	#DIV/0!
FOCAD	0	0	0	0	0	0	0	0		#DIV/0!	#DIV/0!
FOLH1	8	8	4	11	0.000476474	0.000832986	0.000789422	0.000936808		0.572007	0.842672
FOXC1	0	0	0	0	0	0	0	0		#DIV/0!	#DIV/0!
FOXD4L5	0	0	0	0	0	0	0	0		#DIV/0!	#DIV/0!
FOXL2NB	53	28	20	26	0.00315664	0.00291545	0.00394711	0.00221427		1.08273	1.78258
FOXO4	6	3	1	14	0.000357356	0.00031237	0.000197355	0.0011923		1.14401	0.165525
FOXR1	0	2	0	0	0	0.000208247	0	0		0	#DIV/0!
FOXR2	0	0	0	0	0	0	0	0		#DIV/0!	#DIV/0!
FOXRED2	231	82	58	110	0.0137582	0.00853811	0.0114466	0.00936808		1.61139	1.22187
FRAS1	0	0	0	0	0	0	0	0		#DIV/0!	#DIV/0!
FRAT2	16	25	6	24	0.000952948	0.00260308	0.00118413	0.00204394		0.366085	0.579337
FREM2	0	0	0	0	0	0	0	0		#DIV/0!	#DIV/0!
FREM3	0	0	0	0	0	0	0	0		#DIV/0!	#DIV/0!
FRMD4B	0	0	0	0	0	0	0	0		#DIV/0!	#DIV/0!
FRMPD2	1	1	0	1	5.95593e-05	0.000104123	0	8.51644e-05		0.572007	0
FRMPD3	0	0	1	8	0	0	0.000197355	0.000681315		#DIV/0!	0.289668
FRMPD4	8	1	11	20	0.000476474	0.000104123	0.00217091	0.00170329		4.57606	1.27454
FSCN3	0	0	0	0	0	0	0	0		#DIV/0!	#DIV/0!
FSTL5	0	0	0	0	0	0	0	0		#DIV/0!	#DIV/0!
FTMT	4	0	1	3	0.000238237	0	0.000197355	0.000255493		#DIV/0!	0.772449
G6PD	14	5	11	53	0.00083383	0.000520616	0.00217091	0.00451371		1.60162	0.480959
GAB3	3	4	5	16	0.000178678	0.000416493	0.000986777	0.00136263		0.429005	0.724171
GABBR2	54	51	19	52	0.0032162	0.00531029	0.00374975	0.00442855		0.605655	0.846723
GABRE	0	0	0	0	0	0	0	0		#DIV/0!	#DIV/0!
GABRQ	0	0	0	0	0	0	0	0		#DIV/0!	#DIV/0!
GAD1	15	18	8	25	0.000893389	0.00187422	0.00157884	0.00212911		0.476673	0.741551
GAL3ST2	481	307	145	379	0.028648	0.0319658	0.0286165	0.0322773		0.896207	0.886584
GALNT3	0	0	0	0	0	0	0	0		#DIV/0!	#DIV/0!
GANC	0	0	0	0	0	0	0	0		#DIV/0!	#DIV/0!
GASK1A	0	0	0	0	0	0	0	0		#DIV/0!	#DIV/0!
GATA4	22	24	12	36	0.0013103	0.00249896	0.00236827	0.00306592		0.52434	0.772449
GATA6	0	0	0	0	0	0	0	0		#DIV/0!	#DIV/0!
GCM2	1	1	1	1	5.95593e-05	0.000104123	0.000197355	8.51644e-05		0.572007	2.31735
GDA	24	20	3	22	0.00142942	0.00208247	0.000592066	0.00187362		0.686409	0.316002
GDF11	74	80	18	96	0.00440739	0.00832986	0.0035524	0.00817578		0.529107	0.434503
GDPD2	0	1	1	7	0	0.000104123	0.000197355	0.000596151		0	0.33105
GDPGP1	0	0	0	0	0	0	0	0		#DIV/0!	#DIV/0!
GFM1	0	0	0	0	0	0	0	0		#DIV/0!	#DIV/0!
GIMAP4	0	0	0	0	0	0	0	0		#DIV/0!	#DIV/0!
GIMAP7	0	0	0	0	0	0	0	0		#DIV/0!	#DIV/0!
GJA4	32	20	5	26	0.0019059	0.00208247	0.000986777	0.00221427		0.915211	0.445644
GJB3	0	0	0	0	0	0	0	0		#DIV/0!	#DIV/0!
GJB7	0	0	0	0	0	0	0	0		#DIV/0!	#DIV/0!
GJC3	2	1	0	3	0.000119119	0.000104123	0	0.000255493		1.14401	0
GLG1	20	18	7	29	0.00119119	0.00187422	0.00138149	0.00246977		0.635563	0.55936
GLP2R	11	7	2	10	0.000655152	0.000728863	0.000394711	0.000851644		0.898868	0.46347
GLS2	10	9	7	20	0.000595593	0.00093711	0.00138149	0.00170329		0.635563	0.811072
GNAS	48	32	16	33	0.00285884	0.00333195	0.00315769	0.00281042		0.858011	1.12356
GOLGA6L9	0	0	0	0	0	0	0	0		#DIV/0!	#DIV/0!
GOPC	34	24	7	38	0.00202501	0.00249896	0.00138149	0.00323625		0.810343	0.42688
GPATCH2L	54	43	22	43	0.0032162	0.0044773	0.00434182	0.00366207		0.718335	1.18562
GPATCH4	0	0	0	0	0	0	0	0		#DIV/0!	#DIV/0!
GPBP1L1	0	0	0	0	0	0	0	0		#DIV/0!	#DIV/0!
GPC4	5	2	5	18	0.000297796	0.000208247	0.000986777	0.00153296		1.43002	0.643708
GPKOW	0	0	0	0	0	0	0	0		#DIV/0!	#DIV/0!
GPR101	4	3	3	18	0.000238237	0.00031237	0.000592066	0.00153296		0.762676	0.386225
GPR135	0	0	0	0	0	0	0	0		#DIV/0!	#DIV/0!
GPR153	411	223	156	294	0.0244789	0.0232195	0.0307874	0.0250383		1.05424	1.22961
GPR173	3	0	2	10	0.000178678	0	0.000394711	0.000851644		#DIV/0!	0.46347
GPR34	1	0	0	6	5.95593e-05	0	0	0.000510986		#DIV/0!	0
GPR50	0	0	0	0	0	0	0	0		#DIV/0!	#DIV/0!
GPR55	12	5	1	4	0.000714711	0.000520616	0.000197355	0.000340657		1.37282	0.579337
GPRASP1	0	0	0	0	0	0	0	0		#DIV/0!	#DIV/0!
GPRIN3	0	0	0	0	0	0	0	0		#DIV/0!	#DIV/0!
GPX4	0	0	0	0	0	0	0	0		#DIV/0!	#DIV/0!
GRIA3	0	0	0	0	0	0	0	0		#DIV/0!	#DIV/0!
GRIA4	16	12	5	22	0.000952948	0.00124948	0.000986777	0.00187362		0.762676	0.52667
GRIK4	373	141	104	212	0.0222156	0.0146814	0.020525	0.0180548		1.51318	1.13681
GRIN3B	0	0	0	0	0	0	0	0		#DIV/0!	#DIV/0!
GRIP1	32	26	9	28	0.0019059	0.00270721	0.0017762	0.0023846		0.704009	0.744862
GRIPAP1	0	0	0	0	0	0	0	0		#DIV/0!	#DIV/0!
GRK1	0	0	0	0	0	0	0	0		#DIV/0!	#DIV/0!
GSC	183	67	38	112	0.0108993	0.00697626	0.00749951	0.00953841		1.56235	0.786243
GSDME	0	0	0	0	0	0	0	0		#DIV/0!	#DIV/0!
GSPT2	4	2	0	13	0.000238237	0.000208247	0	0.00110714		1.14401	0
GSTP1	0	0	0	0	0	0	0	0		#DIV/0!	#DIV/0!
GSX1	20	13	7	23	0.00119119	0.0013536	0.00138149	0.00195878		0.880011	0.70528
GTF3C1	175	97	57	156	0.0104229	0.0101	0.0112493	0.0132856		1.03197	0.846723
GTPBP2	17	25	4	22	0.00101251	0.00260308	0.000789422	0.00187362		0.388965	0.421336
GUCY2F	0	0	0	0	0	0	0	0		#DIV/0!	#DIV/0!
H2BFWT	0	0	0	0	0	0	0	0		#DIV/0!	#DIV/0!
HAPLN2	38	27	11	23	0.00226325	0.00281133	0.00217091	0.00195878		0.805047	1.1083
HASPIN	29	19	14	18	0.00172722	0.00197834	0.00276298	0.00153296		0.873064	1.80238
HAUS6	0	0	0	0	0	0	0	0		#DIV/0!	#DIV/0!
HAUS7	0	0	0	0	0	0	0	0		#DIV/0!	#DIV/0!
HCFC1	26	22	24	75	0.00154854	0.00229071	0.00473653	0.00638733		0.676008	0.741551
HCN2	115	101	42	112	0.00684932	0.0105165	0.00828893	0.00953841		0.651295	0.869005
HDAC10	0	0	0	0	0	0	0	0		#DIV/0!	#DIV/0!
HDAC6	15	9	13	51	0.000893389	0.00093711	0.00256562	0.00434338		0.953345	0.590696
HDHD5	0	0	0	0	0	0	0	0		#DIV/0!	#DIV/0!
HDX	0	0	0	0	0	0	0	0		#DIV/0!	#DIV/0!
HEATR1	0	0	0	0	0	0	0	0		#DIV/0!	#DIV/0!
HEATR4	0	0	0	0	0	0	0	0		#DIV/0!	#DIV/0!
HELQ	0	0	0	0	0	0	0	0		#DIV/0!	#DIV/0!
HEMGN	0	0	0	0	0	0	0	0		#DIV/0!	#DIV/0!
HEPACAM2	0	0	0	0	0	0	0	0		#DIV/0!	#DIV/0!
HEPH	0	0	0	0	0	0	0	0		#DIV/0!	#DIV/0!
HERC6	0	0	0	0	0	0	0	0		#DIV/0!	#DIV/0!
HHIPL2	0	0	0	0	0	0	0	0		#DIV/0!	#DIV/0!
HIC2	80	58	32	71	0.00476474	0.00603915	0.00631537	0.00604667		0.788975	1.04444
HLA-DPA1	97	41	31	61	0.00577725	0.00426905	0.00611802	0.00519503		1.35329	1.17767
HNF4A	11	11	3	10	0.000655152	0.00114536	0.000592066	0.000851644		0.572007	0.695204
HNRNPCL1	0	0	0	0	0	0	0	0		#DIV/0!	#DIV/0!
HOMER2	0	0	1	1	0	0	0.000197355	8.51644e-05		#DIV/0!	2.31735
HOXA1	81	45	24	62	0.0048243	0.00468555	0.00473653	0.00528019		1.02961	0.897038
HP	4	1	2	3	0.000238237	0.000104123	0.000394711	0.000255493		2.28803	1.5449
HPR	0	0	0	0	0	0	0	0		#DIV/0!	#DIV/0!
HS3ST5	0	0	0	0	0	0	0	0		#DIV/0!	#DIV/0!
HS3ST6	0	0	0	0	0	0	0	0		#DIV/0!	#DIV/0!
HS6ST2	14	9	12	31	0.00083383	0.00093711	0.00236827	0.0026401		0.889789	0.897038
HSD11B1L	34	19	10	17	0.00202501	0.00197834	0.00197355	0.00144779		1.02359	1.36315
HSPBAP1	0	2	0	1	0	0.000208247	0	8.51644e-05		0	0
HTATSF1	1	3	2	9	5.95593e-05	0.00031237	0.000394711	0.000766479		0.190669	0.514966
HTR1E	82	51	23	86	0.00488386	0.00531029	0.00453918	0.00732414		0.919698	0.619756
HTR2A	193	68	64	106	0.0114949	0.00708038	0.0126307	0.00902742		1.62349	1.39915
HTR2B	0	0	0	0	0	0	0	0		#DIV/0!	#DIV/0!
HTR3A	0	0	0	0	0	0	0	0		#DIV/0!	#DIV/0!
HTR3C	0	0	0	0	0	0	0	0		#DIV/0!	#DIV/0!
HTR4	3	1	0	2	0.000178678	0.000104123	0	0.000170329		1.71602	0
HUWE1	28	23	29	120	0.00166766	0.00239484	0.00572331	0.0102197		0.696357	0.560026
HYOU1	0	0	0	0	0	0	0	0		#DIV/0!	#DIV/0!
HYPK	0	2	1	2	0	0.000208247	0.000197355	0.000170329		0	1.15867
IBA57	1	1	0	1	5.95593e-05	0.000104123	0	8.51644e-05		0.572007	0
IDH1	0	0	0	0	0	0	0	0		#DIV/0!	#DIV/0!
IFIT2	0	0	0	0	0	0	0	0		#DIV/0!	#DIV/0!
IFRD1	31	26	6	31	0.00184634	0.00270721	0.00118413	0.0026401		0.682009	0.448519
IGFBPL1	1	0	2	1	5.95593e-05	0	0.000394711	8.51644e-05		#DIV/0!	4.6347
IGFL4	0	0	0	0	0	0	0	0		#DIV/0!	#DIV/0!
IGHMBP2	5	1	0	7	0.000297796	0.000104123	0	0.000596151		2.86004	0
IGLON5	3	3	0	5	0.000178678	0.00031237	0	0.000425822		0.572007	0
IGSF1	0	0	0	1	0	0	0	8.51644e-05		#DIV/0!	0
IGSF21	35	40	12	50	0.00208457	0.00416493	0.00236827	0.00425822		0.500506	0.556163
IL17RC	2	3	0	0	0.000119119	0.00031237	0	0		0.381338	#DIV/0!
IL18BP	0	0	0	0	0	0	0	0		#DIV/0!	#DIV/0!
IL1RL2	0	0	0	0	0	0	0	0		#DIV/0!	#DIV/0!
IL6ST	0	0	0	0	0	0	0	0		#DIV/0!	#DIV/0!
IMMP2L	0	0	0	0	0	0	0	0		#DIV/0!	#DIV/0!
INCENP	0	2	0	0	0	0.000208247	0	0		0	#DIV/0!
INMT	0	0	0	0	0	0	0	0		#DIV/0!	#DIV/0!
INO80E	0	0	0	0	0	0	0	0		#DIV/0!	#DIV/0!
IQCF2	5	1	0	5	0.000297796	0.000104123	0	0.000425822		2.86004	0
IQSEC2	37	19	21	78	0.00220369	0.00197834	0.00414446	0.00664282		1.11391	0.623901
IRAG2	0	0	0	0	0	0	0	0		#DIV/0!	#DIV/0!
IRAK1	2	1	4	20	0.000119119	0.000104123	0.000789422	0.00170329		1.14401	0.46347
IRS4	12	2	6	25	0.000714711	0.000208247	0.00118413	0.00212911		3.43204	0.556163
IRX4	133	106	35	136	0.00792138	0.0110371	0.00690744	0.0115824		0.717707	0.596376
ISM2	0	0	0	0	0	0	0	0		#DIV/0!	#DIV/0!
ITGB1	23	23	5	18	0.00136986	0.00239484	0.000986777	0.00153296		0.572007	0.643708
ITIH6	0	0	0	0	0	0	0	0		#DIV/0!	#DIV/0!
ITPR2	40	38	13	45	0.00238237	0.00395668	0.00256562	0.0038324		0.602113	0.669456
ITPRID2	6	5	1	7	0.000357356	0.000520616	0.000197355	0.000596151		0.686409	0.33105
IVL	0	0	0	0	0	0	0	0		#DIV/0!	#DIV/0!
IWS1	72	31	13	36	0.00428827	0.00322782	0.00256562	0.00306592		1.32853	0.83682
IYD	0	0	0	0	0	0	0	0		#DIV/0!	#DIV/0!
IZUMO3	0	0	0	0	0	0	0	0		#DIV/0!	#DIV/0!
JPH1	27	17	9	29	0.0016081	0.0017701	0.0017762	0.00246977		0.908482	0.719177
KALRN	65	48	30	56	0.00387135	0.00499792	0.00592066	0.0047692		0.774593	1.24144
KAT2A	105	75	35	93	0.00625372	0.00780925	0.00690744	0.00792029		0.80081	0.87212
KATNB1	12	9	6	12	0.000714711	0.00093711	0.00118413	0.00102197		0.762676	1.15867
KBTBD3	0	0	0	0	0	0	0	0		#DIV/0!	#DIV/0!
KBTBD6	6	8	0	9	0.000357356	0.000832986	0	0.000766479		0.429005	0
KBTBD7	11	8	5	12	0.000655152	0.000832986	0.000986777	0.00102197		0.78651	0.965561
KCNA10	0	0	0	0	0	0	0	0		#DIV/0!	#DIV/0!
KCND1	13	7	15	33	0.00077427	0.000728863	0.00296033	0.00281042		1.0623	1.05334
KCNH5	71	66	18	66	0.00422871	0.00687214	0.0035524	0.00562085		0.615341	0.632004
KCNIP3	51	70	21	77	0.00303752	0.00728863	0.00414446	0.00655766		0.416748	0.632004
KCNK17	0	1	0	1	0	0.000104123	0	8.51644e-05		0	0
KCNK7	0	0	0	0	0	0	0	0		#DIV/0!	#DIV/0!
KDM4E	5	6	1	10	0.000297796	0.00062474	0.000197355	0.000851644		0.476673	0.231735
KHDRBS1	28	31	7	31	0.00166766	0.00322782	0.00138149	0.0026401		0.516652	0.523272
KIAA0513	0	0	0	0	0	0	0	0		#DIV/0!	#DIV/0!
KIAA0753	0	0	0	0	0	0	0	0		#DIV/0!	#DIV/0!
KIAA1210	0	0	0	0	0	0	0	0		#DIV/0!	#DIV/0!
KIAA1211	131	60	45	80	0.00780226	0.0062474	0.00888099	0.00681315		1.24888	1.30351
KIAA1211L	0	0	0	0	0	0	0	0		#DIV/0!	#DIV/0!
KIF21A	126	75	45	108	0.00750447	0.00780925	0.00888099	0.00919775		0.960972	0.965561
KIF22	1	0	0	1	5.95593e-05	0	0	8.51644e-05		#DIV/0!	0
KIF25	0	0	0	0	0	0	0	0		#DIV/0!	#DIV/0!
KLF9	53	29	16	39	0.00315664	0.00301958	0.00315769	0.00332141		1.04539	0.950707
KLHDC4	0	0	0	0	0	0	0	0		#DIV/0!	#DIV/0!
KLHL31	110	73	33	58	0.00655152	0.007601	0.00651273	0.00493953		0.861929	1.31849
KLHL34	4	6	11	35	0.000238237	0.00062474	0.00217091	0.00298075		0.381338	0.728309
KLHL4	4	3	3	12	0.000238237	0.00031237	0.000592066	0.00102197		0.762676	0.579337
KLHL8	45	34	17	46	0.00268017	0.00354019	0.00335504	0.00391756		0.757068	0.856411
KLK4	205	83	59	105	0.0122096	0.00864223	0.011644	0.00894226		1.41279	1.30213
KLLN	0	0	0	0	0	0	0	0		#DIV/0!	#DIV/0!
KLRC3	0	0	0	0	0	0	0	0		#DIV/0!	#DIV/0!
KLRG2	64	32	9	45	0.00381179	0.00333195	0.0017762	0.0038324		1.14401	0.46347
KMT2D	132	82	35	106	0.00786182	0.00853811	0.00690744	0.00902742		0.920792	0.765162
KPTN	32	26	13	22	0.0019059	0.00270721	0.00256562	0.00187362		0.704009	1.36934
KRBA2	0	0	0	0	0	0	0	0		#DIV/0!	#DIV/0!
KREMEN2	673	310	190	390	0.0400834	0.0322782	0.0374975	0.0332141		1.24181	1.12896
KRT32	0	0	0	0	0	0	0	0		#DIV/0!	#DIV/0!
KRT7	29	18	5	21	0.00172722	0.00187422	0.000986777	0.00178845		0.921567	0.551749
KRTAP10-9	0	0	0	0	0	0	0	0		#DIV/0!	#DIV/0!
KRTAP13-1	0	0	0	0	0	0	0	0		#DIV/0!	#DIV/0!
KRTAP19-3	0	0	0	0	0	0	0	0		#DIV/0!	#DIV/0!
KRTAP29-1	0	0	0	0	0	0	0	0		#DIV/0!	#DIV/0!
KRTAP4-1	0	0	0	0	0	0	0	0		#DIV/0!	#DIV/0!
KRTAP6-2	0	0	0	0	0	0	0	0		#DIV/0!	#DIV/0!
KYAT1	0	0	0	0	0	0	0	0		#DIV/0!	#DIV/0!
L1CAM	29	10	14	60	0.00172722	0.00104123	0.00276298	0.00510986		1.65882	0.540714
L3HYPDH	0	0	0	0	0	0	0	0		#DIV/0!	#DIV/0!
LAIR1	84	30	21	41	0.00500298	0.0031237	0.00414446	0.00349174		1.60162	1.18693
LAMA2	0	0	0	0	0	0	0	0		#DIV/0!	#DIV/0!
LAMB2	69	79	28	71	0.00410959	0.00822574	0.00552595	0.00604667		0.499601	0.913884
LAMP2	0	0	0	2	0	0	0	0.000170329		#DIV/0!	0
LARP6	43	31	16	35	0.00256105	0.00322782	0.00315769	0.00298075		0.793429	1.05936
LCE3A	0	0	0	0	0	0	0	0		#DIV/0!	#DIV/0!
LCE4A	0	0	0	0	0	0	0	0		#DIV/0!	#DIV/0!
LEKR1	0	0	0	0	0	0	0	0		#DIV/0!	#DIV/0!
LEMD1	0	0	0	0	0	0	0	0		#DIV/0!	#DIV/0!
LEMD2	117	93	34	108	0.00696843	0.00968347	0.00671008	0.00919775		0.719622	0.729535
LEP	1	0	3	4	5.95593e-05	0	0.000592066	0.000340657		#DIV/0!	1.73801
LEXM	0	0	0	0	0	0	0	0		#DIV/0!	#DIV/0!
LGALSL	43	13	12	15	0.00256105	0.0013536	0.00236827	0.00127747		1.89202	1.85388
LGI4	11	10	3	14	0.000655152	0.00104123	0.000592066	0.0011923		0.629208	0.496574
LHX5	0	0	0	0	0	0	0	0		#DIV/0!	#DIV/0!
LILRB3	323	117	68	164	0.0192376	0.0121824	0.0134202	0.013967		1.57913	0.960851
LIM2	0	0	0	0	0	0	0	0		#DIV/0!	#DIV/0!
LINS1	0	0	0	0	0	0	0	0		#DIV/0!	#DIV/0!
LIPE	469	251	146	333	0.0279333	0.0261349	0.0288139	0.0283597		1.06881	1.01601
LLGL1	40	32	13	43	0.00238237	0.00333195	0.00256562	0.00366207		0.715009	0.700593
LMF1	0	0	0	0	0	0	0	0		#DIV/0!	#DIV/0!
LMO2	14	14	3	12	0.00083383	0.00145773	0.000592066	0.00102197		0.572007	0.579337
LMOD3	0	0	0	0	0	0	0	0		#DIV/0!	#DIV/0!
LNX1	0	0	0	0	0	0	0	0		#DIV/0!	#DIV/0!
LONRF3	2	3	10	26	0.000119119	0.00031237	0.00197355	0.00221427		0.381338	0.891288
LPAR5	28	25	7	33	0.00166766	0.00260308	0.00138149	0.00281042		0.640648	0.491559
LRCH2	3	4	6	27	0.000178678	0.000416493	0.00118413	0.00229944		0.429005	0.514966
LRMP	5	1	1	5	0.000297796	0.000104123	0.000197355	0.000425822		2.86004	0.46347
LRRC24	245	92	64	123	0.014592	0.00957934	0.0126307	0.0104752		1.52328	1.20577
LRRC25	1	2	2	4	5.95593e-05	0.000208247	0.000394711	0.000340657		0.286004	1.15867
LRRC3	5	3	4	8	0.000297796	0.00031237	0.000789422	0.000681315		0.953345	1.15867
LRRC38	0	0	0	0	0	0	0	0		#DIV/0!	#DIV/0!
LRRC4B	479	267	126	347	0.0285289	0.0278009	0.0248668	0.029552		1.02619	0.841458
LRRC75B	0	0	0	0	0	0	0	0		#DIV/0!	#DIV/0!
LTB4R2	59	31	11	44	0.003514	0.00322782	0.00217091	0.00374723		1.08866	0.579337
LTBP2	62	29	15	28	0.00369267	0.00301958	0.00296033	0.0023846		1.22291	1.24144
LTN1	5	5	0	7	0.000297796	0.000520616	0	0.000596151		0.572007	0
LXN	5	2	0	2	0.000297796	0.000208247	0	0.000170329		1.43002	0
LY86	0	0	0	0	0	0	0	0		#DIV/0!	#DIV/0!
MAATS1	0	0	0	0	0	0	0	0		#DIV/0!	#DIV/0!
MAEL	0	0	0	0	0	0	0	0		#DIV/0!	#DIV/0!
MAGEA3	0	0	0	0	0	0	0	0		#DIV/0!	#DIV/0!
MAGEB16	0	0	0	0	0	0	0	0		#DIV/0!	#DIV/0!
MAGEB17	0	0	0	1	0	0	0	8.51644e-05		#DIV/0!	0
MAGEB2	0	0	0	0	0	0	0	0		#DIV/0!	#DIV/0!
MAGEC3	0	0	0	0	0	0	0	0		#DIV/0!	#DIV/0!
MAGED1	5	2	5	11	0.000297796	0.000208247	0.000986777	0.000936808		1.43002	1.05334
MAGED2	7	3	8	19	0.000416915	0.00031237	0.00157884	0.00161812		1.33468	0.975725
MAGEE1	1	3	2	7	5.95593e-05	0.00031237	0.000394711	0.000596151		0.190669	0.662099
MAGEE2	0	0	0	0	0	0	0	0		#DIV/0!	#DIV/0!
MAGI1	190	118	56	156	0.0113163	0.0122865	0.0110519	0.0132856		0.921028	0.831868
MAGIX	0	0	0	0	0	0	0	0		#DIV/0!	#DIV/0!
MALRD1	0	0	0	0	0	0	0	0		#DIV/0!	#DIV/0!
MAMLD1	0	0	0	0	0	0	0	0		#DIV/0!	#DIV/0!
MAMSTR	203	77	56	105	0.0120905	0.00801749	0.0110519	0.00894226		1.50802	1.23592
MAN2B2	0	0	0	0	0	0	0	0		#DIV/0!	#DIV/0!
MAP10	0	0	0	0	0	0	0	0		#DIV/0!	#DIV/0!
MAP11	43	33	9	36	0.00256105	0.00343607	0.0017762	0.00306592		0.745343	0.579337
MAP1A	3	4	2	5	0.000178678	0.000416493	0.000394711	0.000425822		0.429005	0.926939
MAP3K15	0	0	0	0	0	0	0	0		#DIV/0!	#DIV/0!
MAP3K4	92	50	26	59	0.00547945	0.00520616	0.00513124	0.0050247		1.05249	1.0212
MAP7D2	0	0	0	0	0	0	0	0		#DIV/0!	#DIV/0!
MAP7D3	0	0	0	0	0	0	0	0		#DIV/0!	#DIV/0!
MAPK12	0	0	0	0	0	0	0	0		#DIV/0!	#DIV/0!
MAPRE2	1	1	0	0	5.95593e-05	0.000104123	0	0		0.572007	#DIV/0!
2023-03-01	0	0	0	0	0	0	0	0		#DIV/0!	#DIV/0!
MAST2	42	26	16	41	0.00250149	0.00270721	0.00315769	0.00349174		0.924012	0.904331
MATN4	355	155	100	207	0.0211435	0.0161391	0.0197355	0.017629		1.31008	1.11949
MBD1	33	32	13	33	0.00196546	0.00333195	0.00256562	0.00281042		0.589882	0.912894
MBLAC1	78	63	34	64	0.00464562	0.00655977	0.00671008	0.00545052		0.708199	1.23109
MC4R	0	0	0	0	0	0	0	0		#DIV/0!	#DIV/0!
MCEMP1	0	0	0	0	0	0	0	0		#DIV/0!	#DIV/0!
MCF2	1	0	1	2	5.95593e-05	0	0.000197355	0.000170329		#DIV/0!	1.15867
MCF2L2	0	0	0	0	0	0	0	0		#DIV/0!	#DIV/0!
MCM7	0	0	0	0	0	0	0	0		#DIV/0!	#DIV/0!
MCMDC2	0	0	0	0	0	0	0	0		#DIV/0!	#DIV/0!
MCPH1-AS1	0	0	0	0	0	0	0	0		#DIV/0!	#DIV/0!
MDGA2	14	17	1	20	0.00083383	0.0017701	0.000197355	0.00170329		0.471065	0.115867
MEA1	0	0	0	0	0	0	0	0		#DIV/0!	#DIV/0!
MECP2	0	0	0	0	0	0	0	0		#DIV/0!	#DIV/0!
MED12	11	11	25	66	0.000655152	0.00114536	0.00493389	0.00562085		0.572007	0.877783
MED14	13	13	11	69	0.00077427	0.0013536	0.00217091	0.00587634		0.572007	0.369432
MED23	54	51	21	60	0.0032162	0.00531029	0.00414446	0.00510986		0.605655	0.811072
MEI1	0	0	0	0	0	0	0	0		#DIV/0!	#DIV/0!
METTL24	0	0	0	0	0	0	0	0		#DIV/0!	#DIV/0!
MEX3C	89	46	25	82	0.00530077	0.00478967	0.00493389	0.00698348		1.10671	0.706508
MFSD2B	0	0	0	0	0	0	0	0		#DIV/0!	#DIV/0!
MFSD6L	0	0	0	0	0	0	0	0		#DIV/0!	#DIV/0!
MGMT	0	0	0	0	0	0	0	0		#DIV/0!	#DIV/0!
MICU3	25	23	9	26	0.00148898	0.00239484	0.0017762	0.00221427		0.621747	0.802159
MIEN1	1	2	0	0	5.95593e-05	0.000208247	0	0		0.286004	#DIV/0!
MIF4GD	0	0	0	0	0	0	0	0		#DIV/0!	#DIV/0!
MIIP	0	0	0	0	0	0	0	0		#DIV/0!	#DIV/0!
MITF	7	7	2	5	0.000416915	0.000728863	0.000394711	0.000425822		0.572007	0.926939
MLH3	0	0	0	0	0	0	0	0		#DIV/0!	#DIV/0!
MMP10	0	0	0	0	0	0	0	0		#DIV/0!	#DIV/0!
MMP11	65	42	20	52	0.00387135	0.00437318	0.00394711	0.00442855		0.885249	0.891288
MMP8	0	0	0	0	0	0	0	0		#DIV/0!	#DIV/0!
MMP9	0	0	0	0	0	0	0	0		#DIV/0!	#DIV/0!
MMRN2	190	71	57	133	0.0113163	0.00739275	0.0112493	0.0113269		1.53072	0.993149
MORC4	10	8	9	30	0.000595593	0.000832986	0.0017762	0.00255493		0.715009	0.695204
MORN1	0	0	0	0	0	0	0	0		#DIV/0!	#DIV/0!
MOSPD2	3	6	2	10	0.000178678	0.00062474	0.000394711	0.000851644		0.286004	0.46347
MOV10L1	61	49	19	50	0.00363311	0.00510204	0.00374975	0.00425822		0.712091	0.880592
MPDZ	0	0	0	0	0	0	0	0		#DIV/0!	#DIV/0!
MPP2	60	39	17	65	0.00357356	0.00406081	0.00335504	0.00553568		0.880011	0.606076
MPZL3	0	0	0	0	0	0	0	0		#DIV/0!	#DIV/0!
MRC2	115	102	38	107	0.00684932	0.0106206	0.00749951	0.00911259		0.64491	0.822983
MRPL58	282	100	75	170	0.0167957	0.0104123	0.0148017	0.0144779		1.61306	1.02236
MRPS24;URGCP-MRPS24	0	0	0	0	0	0	0	0		#DIV/0!	#DIV/0!
MRPS27	0	0	0	0	0	0	0	0		#DIV/0!	#DIV/0!
MRPS28	0	0	0	0	0	0	0	0		#DIV/0!	#DIV/0!
MRTFB	6	6	3	7	0.000357356	0.00062474	0.000592066	0.000596151		0.572007	0.993149
MS4A2	0	0	0	0	0	0	0	0		#DIV/0!	#DIV/0!
MSTN	1	1	0	3	5.95593e-05	0.000104123	0	0.000255493		0.572007	0
MTCL1	0	0	0	0	0	0	0	0		#DIV/0!	#DIV/0!
MTMR8	0	0	0	0	0	0	0	0		#DIV/0!	#DIV/0!
MTTP	1	2	0	3	5.95593e-05	0.000208247	0	0.000255493		0.286004	0
MVB12A	8	2	4	9	0.000476474	0.000208247	0.000789422	0.000766479		2.28803	1.02993
MX2	0	2	0	0	0	0.000208247	0	0		0	#DIV/0!
MXRA5	0	0	0	0	0	0	0	0		#DIV/0!	#DIV/0!
MYBL2	21	17	8	17	0.00125074	0.0017701	0.00157884	0.00144779		0.706597	1.09052
MYCBP2	325	220	85	223	0.0193568	0.0229071	0.0167752	0.0189917		0.845011	0.883294
MYCBPAP	0	0	0	0	0	0	0	0		#DIV/0!	#DIV/0!
MYH7	28	28	7	26	0.00166766	0.00291545	0.00138149	0.00221427		0.572007	0.623901
N6AMT1	0	0	0	0	0	0	0	0		#DIV/0!	#DIV/0!
NAA10	0	0	0	1	0	0	0	8.51644e-05		#DIV/0!	0
NAA38	30	22	18	32	0.00178678	0.00229071	0.0035524	0.00272526		0.78001	1.30351
NAAA	3	0	4	4	0.000178678	0	0.000789422	0.000340657		#DIV/0!	2.31735
NACAD	0	0	0	0	0	0	0	0		#DIV/0!	#DIV/0!
NANOS1	0	0	0	0	0	0	0	0		#DIV/0!	#DIV/0!
NAP1L2	0	0	0	0	0	0	0	0		#DIV/0!	#DIV/0!
NDE1	0	0	0	0	0	0	0	0		#DIV/0!	#DIV/0!
NDFIP2	196	80	53	100	0.0116736	0.00832986	0.0104598	0.00851644		1.40142	1.22819
NDUFB11	9	8	6	23	0.000536033	0.000832986	0.00118413	0.00195878		0.643508	0.604525
NECTIN1	196	92	52	129	0.0116736	0.00957934	0.0102625	0.0109862		1.21862	0.934125
NEFM	7	5	2	2	0.000416915	0.000520616	0.000394711	0.000170329		0.80081	2.31735
NEK6	25	20	9	23	0.00148898	0.00208247	0.0017762	0.00195878		0.715009	0.906788
NEU1	235	99	63	128	0.0139964	0.0103082	0.0124334	0.010901		1.35779	1.14057
NEXMIF	1	0	2	5	5.95593e-05	0	0.000394711	0.000425822		#DIV/0!	0.926939
NFAM1	0	0	0	0	0	0	0	0		#DIV/0!	#DIV/0!
NFIB	72	58	18	82	0.00428827	0.00603915	0.0035524	0.00698348		0.710078	0.508686
NFU1	0	0	0	0	0	0	0	0		#DIV/0!	#DIV/0!
NHS	26	17	19	72	0.00154854	0.0017701	0.00374975	0.00613183		0.874834	0.611522
NINL	0	0	0	0	0	0	0	0		#DIV/0!	#DIV/0!
NISCH	292	190	85	228	0.0173913	0.0197834	0.0167752	0.0194175		0.879085	0.863923
NKAP	1	2	0	11	5.95593e-05	0.000208247	0	0.000936808		0.286004	0
NKRF	8	6	5	34	0.000476474	0.00062474	0.000986777	0.00289559		0.762676	0.340786
NKX2-5	226	82	57	130	0.0134604	0.00853811	0.0112493	0.0110714		1.57651	1.01607
NLGN3	1	2	4	15	5.95593e-05	0.000208247	0.000789422	0.00127747		0.286004	0.617959
NLRC4	1	1	0	0	5.95593e-05	0.000104123	0	0		0.572007	#DIV/0!
NLRP7	5	3	3	6	0.000297796	0.00031237	0.000592066	0.000510986		0.953345	1.15867
NOA1	117	65	28	94	0.00696843	0.00676801	0.00552595	0.00800545		1.02961	0.690274
NOD2	0	0	0	0	0	0	0	0		#DIV/0!	#DIV/0!
NOL4	15	15	6	17	0.000893389	0.00156185	0.00118413	0.00144779		0.572007	0.817887
NOSTRIN	0	0	0	0	0	0	0	0		#DIV/0!	#DIV/0!
NOTCH3	636	395	172	491	0.0378797	0.0411287	0.0339451	0.0418157		0.921004	0.81178
NOTUM	94	61	28	83	0.00559857	0.00635152	0.00552595	0.00706864		0.881454	0.781756
NOX1	0	0	0	0	0	0	0	0		#DIV/0!	#DIV/0!
NPFF	0	0	0	0	0	0	0	0		#DIV/0!	#DIV/0!
NPHP4	0	0	0	0	0	0	0	0		#DIV/0!	#DIV/0!
NPVF	0	0	0	0	0	0	0	0		#DIV/0!	#DIV/0!
NRG4	5	2	0	2	0.000297796	0.000208247	0	0.000170329		1.43002	0
NRK	0	0	0	0	0	0	0	0		#DIV/0!	#DIV/0!
NRN1	14	13	3	24	0.00083383	0.0013536	0.000592066	0.00204394		0.616008	0.289668
NSUN6	0	0	0	0	0	0	0	0		#DIV/0!	#DIV/0!
NT5C	40	22	11	36	0.00238237	0.00229071	0.00217091	0.00306592		1.04001	0.708078
NUDT12	0	0	0	0	0	0	0	0		#DIV/0!	#DIV/0!
NUP155	0	0	0	0	0	0	0	0		#DIV/0!	#DIV/0!
NUP37	0	0	0	0	0	0	0	0		#DIV/0!	#DIV/0!
NUP85	1	2	0	1	5.95593e-05	0.000208247	0	8.51644e-05		0.286004	0
NUP93	76	39	22	61	0.0045265	0.00406081	0.00434182	0.00519503		1.11468	0.835765
NWD1	0	0	0	0	0	0	0	0		#DIV/0!	#DIV/0!
NXNL1	172	96	50	114	0.0102442	0.00999584	0.00986777	0.00970874		1.02485	1.01638
OARD1	4	1	0	2	0.000238237	0.000104123	0	0.000170329		2.28803	0
OCRL	7	2	11	25	0.000416915	0.000208247	0.00217091	0.00212911		2.00203	1.01963
ODF3L2	12	8	2	12	0.000714711	0.000832986	0.000394711	0.00102197		0.858011	0.386225
OGFOD3	37	10	14	21	0.00220369	0.00104123	0.00276298	0.00178845		2.11643	1.5449
OMA1	0	0	0	0	0	0	0	0		#DIV/0!	#DIV/0!
OPHN1	2	3	1	9	0.000119119	0.00031237	0.000197355	0.000766479		0.381338	0.257483
OPLAH	0	0	0	0	0	0	0	0		#DIV/0!	#DIV/0!
OR10G3	0	0	0	0	0	0	0	0		#DIV/0!	#DIV/0!
OR10R2	0	0	0	0	0	0	0	0		#DIV/0!	#DIV/0!
OR10S1	0	0	0	0	0	0	0	0		#DIV/0!	#DIV/0!
OR10T2	0	0	0	0	0	0	0	0		#DIV/0!	#DIV/0!
OR10Z1	0	0	0	0	0	0	0	0		#DIV/0!	#DIV/0!
OR11G2	0	0	0	0	0	0	0	0		#DIV/0!	#DIV/0!
OR12D2	0	0	0	0	0	0	0	0		#DIV/0!	#DIV/0!
OR13A1	0	0	0	0	0	0	0	0		#DIV/0!	#DIV/0!
OR13C2	1	1	0	3	5.95593e-05	0.000104123	0	0.000255493		0.572007	0
OR13D1	0	0	0	0	0	0	0	0		#DIV/0!	#DIV/0!
OR13F1	0	0	0	0	0	0	0	0		#DIV/0!	#DIV/0!
OR13G1	0	0	0	0	0	0	0	0		#DIV/0!	#DIV/0!
OR14A16	0	0	0	0	0	0	0	0		#DIV/0!	#DIV/0!
OR1L3	0	0	0	0	0	0	0	0		#DIV/0!	#DIV/0!
OR2A5	0	0	0	0	0	0	0	0		#DIV/0!	#DIV/0!
OR2AP1	0	0	0	0	0	0	0	0		#DIV/0!	#DIV/0!
OR2G3	0	0	0	0	0	0	0	0		#DIV/0!	#DIV/0!
OR2G6	0	0	0	0	0	0	0	0		#DIV/0!	#DIV/0!
OR2M3	0	0	0	0	0	0	0	0		#DIV/0!	#DIV/0!
OR2W3	0	0	0	0	0	0	0	0		#DIV/0!	#DIV/0!
OR2W5	0	0	0	0	0	0	0	0		#DIV/0!	#DIV/0!
OR2Y1	0	0	0	0	0	0	0	0		#DIV/0!	#DIV/0!
OR4A47	0	0	0	0	0	0	0	0		#DIV/0!	#DIV/0!
OR4B1	0	0	0	0	0	0	0	0		#DIV/0!	#DIV/0!
OR4C15	0	0	0	0	0	0	0	0		#DIV/0!	#DIV/0!
OR4D5	0	0	0	0	0	0	0	0		#DIV/0!	#DIV/0!
OR4D6	0	0	0	0	0	0	0	0		#DIV/0!	#DIV/0!
OR4K5	0	0	0	0	0	0	0	0		#DIV/0!	#DIV/0!
OR4S2	0	0	0	0	0	0	0	0		#DIV/0!	#DIV/0!
OR51E1	0	0	0	0	0	0	0	0		#DIV/0!	#DIV/0!
OR52A1	0	0	0	0	0	0	0	0		#DIV/0!	#DIV/0!
OR52R1	0	0	0	0	0	0	0	0		#DIV/0!	#DIV/0!
OR56B1	0	0	0	0	0	0	0	0		#DIV/0!	#DIV/0!
OR5B21	0	0	0	0	0	0	0	0		#DIV/0!	#DIV/0!
OR5D16	0	0	0	0	0	0	0	0		#DIV/0!	#DIV/0!
OR5H15	0	0	0	0	0	0	0	0		#DIV/0!	#DIV/0!
OR6A2	0	0	0	0	0	0	0	0		#DIV/0!	#DIV/0!
OR6K3	0	0	0	0	0	0	0	0		#DIV/0!	#DIV/0!
OR6P1	0	0	0	0	0	0	0	0		#DIV/0!	#DIV/0!
OR6V1	0	0	0	0	0	0	0	0		#DIV/0!	#DIV/0!
OR7G2	0	0	0	0	0	0	0	0		#DIV/0!	#DIV/0!
OR7G3	0	0	0	0	0	0	0	0		#DIV/0!	#DIV/0!
OR8B12	0	0	0	0	0	0	0	0		#DIV/0!	#DIV/0!
OR8D4	0	0	0	0	0	0	0	0		#DIV/0!	#DIV/0!
ORC4	0	0	0	0	0	0	0	0		#DIV/0!	#DIV/0!
OTOF	0	0	0	0	0	0	0	0		#DIV/0!	#DIV/0!
OTOG	0	0	0	0	0	0	0	0		#DIV/0!	#DIV/0!
OTUD5	7	6	6	35	0.000416915	0.00062474	0.00118413	0.00298075		0.667342	0.39726
OTULIN	34	26	15	38	0.00202501	0.00270721	0.00296033	0.00323625		0.748009	0.914742
OVOL1	19	12	2	20	0.00113163	0.00124948	0.000394711	0.00170329		0.905678	0.231735
OXGR1	0	0	0	0	0	0	0	0		#DIV/0!	#DIV/0!
P2RY4	0	0	0	0	0	0	0	0		#DIV/0!	#DIV/0!
P2RY6	73	52	19	67	0.00434783	0.00541441	0.00374975	0.00570601		0.80301	0.657158
P3H4	95	50	38	72	0.00565813	0.00520616	0.00749951	0.00613183		1.08681	1.22304
PADI3	0	0	0	0	0	0	0	0		#DIV/0!	#DIV/0!
PAK1IP1	0	0	0	0	0	0	0	0		#DIV/0!	#DIV/0!
PAK3	19	16	14	36	0.00113163	0.00166597	0.00276298	0.00306592		0.679258	0.901191
PALMD	0	0	0	0	0	0	0	0		#DIV/0!	#DIV/0!
PANX1	0	0	0	0	0	0	0	0		#DIV/0!	#DIV/0!
PARP15	0	0	0	0	0	0	0	0		#DIV/0!	#DIV/0!
PASD1	0	0	0	0	0	0	0	0		#DIV/0!	#DIV/0!
PCBP4	23	13	6	23	0.00136986	0.0013536	0.00118413	0.00195878		1.01201	0.604525
PCDH19	18	12	22	65	0.00107207	0.00124948	0.00434182	0.00553568		0.858011	0.784333
PCDHA11	15	5	5	27	0.000893389	0.000520616	0.000986777	0.00229944		1.71602	0.429138
PCDHA12	0	0	0	0	0	0	0	0		#DIV/0!	#DIV/0!
PCDHAC1	62	27	17	41	0.00369267	0.00281133	0.00335504	0.00349174		1.3135	0.960851
PCDHB13	0	0	0	0	0	0	0	0		#DIV/0!	#DIV/0!
PCNT	0	0	0	0	0	0	0	0		#DIV/0!	#DIV/0!
PCSK5	172	86	60	116	0.0102442	0.0089546	0.0118413	0.00987907		1.14401	1.19863
PCSK6	0	0	0	0	0	0	0	0		#DIV/0!	#DIV/0!
PCSK9	5	7	0	3	0.000297796	0.000728863	0	0.000255493		0.408577	0
PDE1C	57	45	14	41	0.00339488	0.00468555	0.00276298	0.00349174		0.724542	0.791289
PDE7A	22	21	7	29	0.0013103	0.00218659	0.00138149	0.00246977		0.599246	0.55936
PDIK1L	8	11	1	8	0.000476474	0.00114536	0.000197355	0.000681315		0.416005	0.289668
PDS5B	28	20	16	40	0.00166766	0.00208247	0.00315769	0.00340657		0.80081	0.926939
PDX1	247	151	93	207	0.0147111	0.0157226	0.0183541	0.017629		0.935667	1.04113
PDZD4	16	14	16	40	0.000952948	0.00145773	0.00315769	0.00340657		0.653722	0.926939
PDZK1IP1	0	0	0	0	0	0	0	0		#DIV/0!	#DIV/0!
PDZRN3	32	23	6	40	0.0019059	0.00239484	0.00118413	0.00340657		0.795836	0.347602
PEX6	17	19	1	21	0.00101251	0.00197834	0.000197355	0.00178845		0.511796	0.11035
PFKFB1	0	0	0	0	0	0	0	0		#DIV/0!	#DIV/0!
PGAM1	5	6	1	4	0.000297796	0.00062474	0.000197355	0.000340657		0.476673	0.579337
PGPEP1L	0	0	0	0	0	0	0	0		#DIV/0!	#DIV/0!
PHETA2	248	73	60	120	0.0147707	0.007601	0.0118413	0.0102197		1.94326	1.15867
PHF19	39	26	9	32	0.00232281	0.00270721	0.0017762	0.00272526		0.858011	0.651754
PHF8	4	1	5	24	0.000238237	0.000104123	0.000986777	0.00204394		2.28803	0.482781
PHKA1	16	4	8	29	0.000952948	0.000416493	0.00157884	0.00246977		2.28803	0.639268
PHKA2	15	5	9	28	0.000893389	0.000520616	0.0017762	0.0023846		1.71602	0.744862
PIEZO1	0	0	0	0	0	0	0	0		#DIV/0!	#DIV/0!
PIF1	249	101	66	128	0.0148303	0.0105165	0.0130255	0.010901		1.4102	1.19488
PIGP	0	0	0	0	0	0	0	0		#DIV/0!	#DIV/0!
PIH1D2	0	0	0	0	0	0	0	0		#DIV/0!	#DIV/0!
PIK3C2B	349	264	107	328	0.0207862	0.0274885	0.021117	0.0279339		0.756176	0.755964
PINX1	0	0	0	0	0	0	0	0		#DIV/0!	#DIV/0!
PIP	0	0	0	0	0	0	0	0		#DIV/0!	#DIV/0!
PIP5KL1	50	35	21	39	0.00297796	0.00364431	0.00414446	0.00332141		0.817153	1.2478
PITHD1	7	9	1	13	0.000416915	0.00093711	0.000197355	0.00110714		0.444894	0.178258
PJA1	1	1	0	3	5.95593e-05	0.000104123	0	0.000255493		0.572007	0
PKD1	0	0	0	0	0	0	0	0		#DIV/0!	#DIV/0!
PKD1L2	0	0	0	0	0	0	0	0		#DIV/0!	#DIV/0!
PKD1L3	0	0	0	0	0	0	0	0		#DIV/0!	#DIV/0!
PKDREJ	0	0	0	0	0	0	0	0		#DIV/0!	#DIV/0!
PKHD1L1	0	0	0	0	0	0	0	0		#DIV/0!	#DIV/0!
PKN1	81	52	23	63	0.0048243	0.00541441	0.00453918	0.00536536		0.891011	0.846016
PLA1A	0	0	0	0	0	0	0	0		#DIV/0!	#DIV/0!
PLA2G4E	0	0	0	0	0	0	0	0		#DIV/0!	#DIV/0!
PLAAT5	0	0	0	0	0	0	0	0		#DIV/0!	#DIV/0!
PLCB4	138	106	36	105	0.00821918	0.0110371	0.0071048	0.00894226		0.744689	0.794519
PLD6	20	16	8	25	0.00119119	0.00166597	0.00157884	0.00212911		0.715009	0.741551
PLEKHB1	0	0	0	0	0	0	0	0		#DIV/0!	#DIV/0!
PLEKHN1	0	0	0	0	0	0	0	0		#DIV/0!	#DIV/0!
PLIN4	0	0	0	0	0	0	0	0		#DIV/0!	#DIV/0!
PLK5	0	0	0	0	0	0	0	0		#DIV/0!	#DIV/0!
PLPPR4	43	23	11	33	0.00256105	0.00239484	0.00217091	0.00281042		1.0694	0.772449
PLS3	5	2	1	11	0.000297796	0.000208247	0.000197355	0.000936808		1.43002	0.210668
PLXNA3	0	0	0	0	0	0	0	0		#DIV/0!	#DIV/0!
PLXNB2	239	142	80	196	0.0142347	0.0147855	0.0157884	0.0166922		0.962744	0.945856
PLXNB3	0	0	0	0	0	0	0	0		#DIV/0!	#DIV/0!
PMVK	159	71	43	77	0.00946992	0.00739275	0.00848628	0.00655766		1.28097	1.2941
PNMA3	0	0	0	0	0	0	0	0		#DIV/0!	#DIV/0!
PNMA5	0	0	0	0	0	0	0	0		#DIV/0!	#DIV/0!
PNPLA3	0	0	0	0	0	0	0	0		#DIV/0!	#DIV/0!
PNPLA7	0	0	0	0	0	0	0	0		#DIV/0!	#DIV/0!
POGZ	65	44	26	58	0.00387135	0.00458142	0.00513124	0.00493953		0.845011	1.03881
POLA1	13	4	10	23	0.00077427	0.000416493	0.00197355	0.00195878		1.85902	1.00754
POLR1B	49	30	10	36	0.0029184	0.0031237	0.00197355	0.00306592		0.934278	0.643708
POLR1E	0	0	0	0	0	0	0	0		#DIV/0!	#DIV/0!
POLR3GL	0	0	0	0	0	0	0	0		#DIV/0!	#DIV/0!
POLRMT	5	5	1	6	0.000297796	0.000520616	0.000197355	0.000510986		0.572007	0.386225
POM121L12	0	0	0	0	0	0	0	0		#DIV/0!	#DIV/0!
POMT1	4	6	1	9	0.000238237	0.00062474	0.000197355	0.000766479		0.381338	0.257483
POMT2	0	0	0	0	0	0	0	0		#DIV/0!	#DIV/0!
PORCN	6	5	8	27	0.000357356	0.000520616	0.00157884	0.00229944		0.686409	0.686621
POTEC	0	0	0	0	0	0	0	0		#DIV/0!	#DIV/0!
PPFIBP1	0	0	0	0	0	0	0	0		#DIV/0!	#DIV/0!
PPIL6	0	0	0	0	0	0	0	0		#DIV/0!	#DIV/0!
PPP1R1A	24	12	4	19	0.00142942	0.00124948	0.000789422	0.00161812		1.14401	0.487863
PPP1R3A	0	0	0	0	0	0	0	0		#DIV/0!	#DIV/0!
PPP1R3F	20	15	16	46	0.00119119	0.00156185	0.00315769	0.00391756		0.762676	0.806034
PPP3CC	19	4	5	19	0.00113163	0.000416493	0.000986777	0.00161812		2.71703	0.609828
PPRC1	33	24	7	38	0.00196546	0.00249896	0.00138149	0.00323625		0.78651	0.42688
PRAMEF1	7	10	0	12	0.000416915	0.00104123	0	0.00102197		0.400405	0
PRDX1	0	0	0	0	0	0	0	0		#DIV/0!	#DIV/0!
PRICKLE3	0	0	2	3	0	0	0.000394711	0.000255493		#DIV/0!	1.5449
PRKAG2	211	78	63	109	0.012567	0.00812162	0.0124334	0.00928292		1.54735	1.33938
PRND	0	0	0	0	0	0	0	0		#DIV/0!	#DIV/0!
PROK1	5	5	3	3	0.000297796	0.000520616	0.000592066	0.000255493		0.572007	2.31735
PRPF40A	23	8	1	23	0.00136986	0.000832986	0.000197355	0.00195878		1.64452	0.100754
PRPF8	51	55	15	52	0.00303752	0.00572678	0.00296033	0.00442855		0.530407	0.668466
PRR16	0	0	0	0	0	0	0	0		#DIV/0!	#DIV/0!
PRR23C	5	8	3	4	0.000297796	0.000832986	0.000592066	0.000340657		0.357504	1.73801
PRR25	0	0	0	0	0	0	0	0		#DIV/0!	#DIV/0!
PRR36	0	0	0	0	0	0	0	0		#DIV/0!	#DIV/0!
PRRG3	0	0	0	0	0	0	0	0		#DIV/0!	#DIV/0!
PRRT3	147	106	62	138	0.00875521	0.0110371	0.012236	0.0117527		0.793255	1.04113
PRSS16	17	21	2	15	0.00101251	0.00218659	0.000394711	0.00127747		0.463053	0.30898
PRUNE1	0	0	0	0	0	0	0	0		#DIV/0!	#DIV/0!
PRUNE2	0	0	0	0	0	0	0	0		#DIV/0!	#DIV/0!
PSMB10	15	18	4	22	0.000893389	0.00187422	0.000789422	0.00187362		0.476673	0.421336
PTCHD3	0	0	0	0	0	0	0	0		#DIV/0!	#DIV/0!
PTCHD4	0	0	0	0	0	0	0	0		#DIV/0!	#DIV/0!
PTDSS1	55	48	17	44	0.00327576	0.00499792	0.00335504	0.00374723		0.655425	0.895339
PTGDR	306	186	100	201	0.0182251	0.0193669	0.0197355	0.017118		0.941044	1.15291
PTGER3	18	18	5	23	0.00107207	0.00187422	0.000986777	0.00195878		0.572007	0.503771
PTGES	4	3	3	5	0.000238237	0.00031237	0.000592066	0.000425822		0.762676	1.39041
PTGES3L;PTGES3L-AARSD1	0	0	0	0	0	0	0	0		#DIV/0!	#DIV/0!
PTGES3L	0	0	0	0	0	0	0	0		#DIV/0!	#DIV/0!
PTGFRN	285	162	88	208	0.0169744	0.016868	0.0173673	0.0177142		1.00631	0.980416
PTGS2	11	11	7	11	0.000655152	0.00114536	0.00138149	0.000936808		0.572007	1.47468
PTK7	84	54	27	71	0.00500298	0.00562266	0.0053286	0.00604667		0.889789	0.881245
PTPN12	10	6	4	10	0.000595593	0.00062474	0.000789422	0.000851644		0.953345	0.926939
PTPN14	220	97	65	135	0.013103	0.0101	0.0128281	0.0114972		1.29734	1.11576
PTPN7	0	0	0	0	0	0	0	0		#DIV/0!	#DIV/0!
PTPRJ	0	1	1	1	0	0.000104123	0.000197355	8.51644e-05		0	2.31735
PTPRM	244	92	66	152	0.0145325	0.00957934	0.0130255	0.012945		1.51706	1.00622
PTPRO	16	12	3	8	0.000952948	0.00124948	0.000592066	0.000681315		0.762676	0.869005
PTPRZ1	0	0	0	0	0	0	0	0		#DIV/0!	#DIV/0!
PTTG1	0	0	1	0	0	0	0.000197355	0		#DIV/0!	#DIV/0!
PTX3	0	0	0	0	0	0	0	0		#DIV/0!	#DIV/0!
PTX4	20	15	9	8	0.00119119	0.00156185	0.0017762	0.000681315		0.762676	2.60702
PWWP3A	0	0	0	0	0	0	0	0		#DIV/0!	#DIV/0!
PWWP3B	0	0	0	0	0	0	0	0		#DIV/0!	#DIV/0!
PXDNL	0	0	0	0	0	0	0	0		#DIV/0!	#DIV/0!
PXMP2	0	0	0	0	0	0	0	0		#DIV/0!	#DIV/0!
PYCR2	9	18	1	12	0.000536033	0.00187422	0.000197355	0.00102197		0.286004	0.193112
PYGL	7	1	2	5	0.000416915	0.000104123	0.000394711	0.000425822		4.00405	0.926939
QARS	125	91	36	100	0.00744491	0.00947522	0.0071048	0.00851644		0.785724	0.834245
QRICH1	17	15	3	19	0.00101251	0.00156185	0.000592066	0.00161812		0.648275	0.365897
RAB11FIP1	40	16	4	28	0.00238237	0.00166597	0.000789422	0.0023846		1.43002	0.33105
RAB3GAP2	0	0	0	0	0	0	0	0		#DIV/0!	#DIV/0!
RAB41	0	0	0	0	0	0	0	0		#DIV/0!	#DIV/0!
RAB44	0	0	0	0	0	0	0	0		#DIV/0!	#DIV/0!
RAB4B	9	13	4	13	0.000536033	0.0013536	0.000789422	0.00110714		0.396005	0.71303
RABL2A	276	122	93	158	0.0164384	0.012703	0.0183541	0.013456		1.29405	1.36401
RADX	5	8	4	25	0.000297796	0.000832986	0.000789422	0.00212911		0.357504	0.370776
RAI1	51	41	11	33	0.00303752	0.00426905	0.00217091	0.00281042		0.711521	0.772449
RAI2	0	0	0	0	0	0	0	0		#DIV/0!	#DIV/0!
RAMP3	29	26	12	21	0.00172722	0.00270721	0.00236827	0.00178845		0.638008	1.3242
RANBP3	28	26	8	28	0.00166766	0.00270721	0.00157884	0.0023846		0.616008	0.662099
RASGRP2	25	13	14	24	0.00148898	0.0013536	0.00276298	0.00204394		1.10001	1.35179
RASSF5	0	0	0	0	0	0	0	0		#DIV/0!	#DIV/0!
RAVER1	104	61	31	84	0.00619416	0.00635152	0.00611802	0.00715381		0.975225	0.855212
RBBP8NL	0	0	0	0	0	0	0	0		#DIV/0!	#DIV/0!
RBFA	0	0	0	0	0	0	0	0		#DIV/0!	#DIV/0!
RBM19	0	0	0	0	0	0	0	0		#DIV/0!	#DIV/0!
RBM28	0	0	0	0	0	0	0	0		#DIV/0!	#DIV/0!
RBM47	139	102	40	160	0.00827874	0.0106206	0.00789422	0.0136263		0.7795	0.579337
RBM4B	8	6	0	4	0.000476474	0.00062474	0	0.000340657		0.762676	0
RBMXL3	0	0	0	0	0	0	0	0		#DIV/0!	#DIV/0!
RBP5	9	6	0	6	0.000536033	0.00062474	0	0.000510986		0.858011	0
RELN	139	67	40	99	0.00827874	0.00697626	0.00789422	0.00843127		1.1867	0.936302
RELT	0	0	0	0	0	0	0	0		#DIV/0!	#DIV/0!
REN	0	1	1	1	0	0.000104123	0.000197355	8.51644e-05		0	2.31735
REPS2	6	6	7	18	0.000357356	0.00062474	0.00138149	0.00153296		0.572007	0.901191
RESF1	0	0	0	0	0	0	0	0		#DIV/0!	#DIV/0!
RETNLB	0	0	0	0	0	0	0	0		#DIV/0!	#DIV/0!
RFNG	53	22	13	40	0.00315664	0.00229071	0.00256562	0.00340657		1.37802	0.753138
RFX8	0	0	0	0	0	0	0	0		#DIV/0!	#DIV/0!
RGN	0	0	0	0	0	0	0	0		#DIV/0!	#DIV/0!
RGS13	0	0	0	0	0	0	0	0		#DIV/0!	#DIV/0!
RGS6	12	10	5	13	0.000714711	0.00104123	0.000986777	0.00110714		0.686409	0.891288
RHBDF1	5	2	4	8	0.000297796	0.000208247	0.000789422	0.000681315		1.43002	1.15867
RHBDL3	3	0	0	1	0.000178678	0	0	8.51644e-05		#DIV/0!	0
RIN2	1	0	0	1	5.95593e-05	0	0	8.51644e-05		#DIV/0!	0
RINL	49	42	15	48	0.0029184	0.00437318	0.00296033	0.00408789		0.667342	0.724171
RNF128	8	8	9	30	0.000476474	0.000832986	0.0017762	0.00255493		0.572007	0.695204
RNF169	0	0	0	0	0	0	0	0		#DIV/0!	#DIV/0!
RNF213	254	162	70	206	0.0151281	0.016868	0.0138149	0.0175439		0.896851	0.787448
RNF217	44	19	11	30	0.00262061	0.00197834	0.00217091	0.00255493		1.32465	0.849694
RP11-402P6.15	0	0	0	0	0	0	0	0		#DIV/0!	#DIV/0!
RPAP1	2	0	0	1	0.000119119	0	0	8.51644e-05		#DIV/0!	0
RPF2	0	0	0	0	0	0	0	0		#DIV/0!	#DIV/0!
RPL28	10	7	6	17	0.000595593	0.000728863	0.00118413	0.00144779		0.817153	0.817887
RPRD2	34	29	5	42	0.00202501	0.00301958	0.000986777	0.0035769		0.670629	0.275875
RPS3	4	4	2	6	0.000238237	0.000416493	0.000394711	0.000510986		0.572007	0.772449
RPUSD1	0	0	0	0	0	0	0	0		#DIV/0!	#DIV/0!
RRP1B	116	69	39	76	0.00690887	0.00718451	0.00769686	0.00647249		0.961635	1.18917
RSBN1L	8	5	2	6	0.000476474	0.000520616	0.000394711	0.000510986		0.915211	0.772449
RSRP1	292	203	74	249	0.0173913	0.021137	0.0146043	0.0212059		0.822789	0.68869
RTCB	14	12	0	12	0.00083383	0.00124948	0	0.00102197		0.667342	0
RTL3	0	0	0	0	0	0	0	0		#DIV/0!	#DIV/0!
RTL4	0	0	0	0	0	0	0	0		#DIV/0!	#DIV/0!
RTL5	0	0	0	0	0	0	0	0		#DIV/0!	#DIV/0!
RTL9	0	0	0	0	0	0	0	0		#DIV/0!	#DIV/0!
RTP5	0	0	0	0	0	0	0	0		#DIV/0!	#DIV/0!
RUNDC3A	54	30	16	62	0.0032162	0.0031237	0.00315769	0.00528019		1.02961	0.598025
RUSC1	144	72	29	105	0.00857653	0.00749688	0.00572331	0.00894226		1.14401	0.640029
RXRA	123	103	28	86	0.00732579	0.0107247	0.00552595	0.00732414		0.683076	0.754485
S100A5	0	0	0	0	0	0	0	0		#DIV/0!	#DIV/0!
S100A8	0	0	0	0	0	0	0	0		#DIV/0!	#DIV/0!
SAAL1	0	0	0	0	0	0	0	0		#DIV/0!	#DIV/0!
SAGE1	0	0	0	0	0	0	0	0		#DIV/0!	#DIV/0!
SAMD9L	0	0	0	0	0	0	0	0		#DIV/0!	#DIV/0!
SARS2	18	9	3	11	0.00107207	0.00093711	0.000592066	0.000936808		1.14401	0.632004
SATL1	0	0	0	0	0	0	0	0		#DIV/0!	#DIV/0!
SBSPON	3	5	1	5	0.000178678	0.000520616	0.000197355	0.000425822		0.343204	0.46347
SCARA3	0	0	0	0	0	0	0	0		#DIV/0!	#DIV/0!
SCLY	0	0	0	0	0	0	0	0		#DIV/0!	#DIV/0!
SCN2A	0	0	0	0	0	0	0	0		#DIV/0!	#DIV/0!
SCOC	4	3	0	3	0.000238237	0.00031237	0	0.000255493		0.762676	0
SCRN2	7	5	4	4	0.000416915	0.000520616	0.000789422	0.000340657		0.80081	2.31735
SDR9C7	0	0	0	0	0	0	0	0		#DIV/0!	#DIV/0!
SEC14L4	0	0	0	0	0	0	0	0		#DIV/0!	#DIV/0!
SEC61A2	6	7	0	7	0.000357356	0.000728863	0	0.000596151		0.490292	0
SELENOK	0	0	0	0	0	0	0	0		#DIV/0!	#DIV/0!
SELENON	1	0	1	1	5.95593e-05	0	0.000197355	8.51644e-05		#DIV/0!	2.31735
SELENOO	0	0	0	0	0	0	0	0		#DIV/0!	#DIV/0!
SELENOS	0	0	0	0	0	0	0	0		#DIV/0!	#DIV/0!
SEMA3C	0	0	0	0	0	0	0	0		#DIV/0!	#DIV/0!
SERPINA7	0	0	0	0	0	0	0	0		#DIV/0!	#DIV/0!
SERPINA9	0	0	0	0	0	0	0	0		#DIV/0!	#DIV/0!
SERPINF1	0	0	0	0	0	0	0	0		#DIV/0!	#DIV/0!
SETDB1	54	35	9	41	0.0032162	0.00364431	0.0017762	0.00349174		0.882525	0.508686
SETDB2	256	91	69	114	0.0152472	0.00947522	0.0136175	0.00970874		1.60916	1.40261
SFSWAP	74	62	34	71	0.00440739	0.00645564	0.00671008	0.00604667		0.682718	1.10972
SGSH	0	0	0	0	0	0	0	0		#DIV/0!	#DIV/0!
SH2B2	383	175	129	218	0.0228112	0.0182216	0.0254589	0.0185658		1.25188	1.37127
SH2D3A	48	33	14	38	0.00285884	0.00343607	0.00276298	0.00323625		0.83201	0.85376
SH2D4B	0	0	0	0	0	0	0	0		#DIV/0!	#DIV/0!
SH3BGR;WRB-SH3BGR	0	0	0	0	0	0	0	0		#DIV/0!	#DIV/0!
SH3D21	0	0	0	0	0	0	0	0		#DIV/0!	#DIV/0!
SH3KBP1	2	3	2	5	0.000119119	0.00031237	0.000394711	0.000425822		0.381338	0.926939
SH3PXD2A	373	252	85	315	0.0222156	0.0262391	0.0167752	0.0268268		0.846661	0.625316
SH3PXD2B	16	9	2	11	0.000952948	0.00093711	0.000394711	0.000936808		1.0169	0.421336
SHANK3	0	0	0	0	0	0	0	0		#DIV/0!	#DIV/0!
SHC3	76	57	14	62	0.0045265	0.00593503	0.00276298	0.00528019		0.762676	0.523272
SHF	53	58	14	70	0.00315664	0.00603915	0.00276298	0.00596151		0.522696	0.46347
SHISA7	0	0	0	0	0	0	0	0		#DIV/0!	#DIV/0!
SHLD2	9	7	1	5	0.000536033	0.000728863	0.000197355	0.000425822		0.735438	0.46347
SHLD3	0	0	0	0	0	0	0	0		#DIV/0!	#DIV/0!
SHQ1	0	0	0	0	0	0	0	0		#DIV/0!	#DIV/0!
SHROOM2	0	0	0	0	0	0	0	0		#DIV/0!	#DIV/0!
SHROOM4	0	0	0	0	0	0	0	0		#DIV/0!	#DIV/0!
SIGLEC1	0	0	0	0	0	0	0	0		#DIV/0!	#DIV/0!
SIK3	0	0	0	0	0	0	0	0		#DIV/0!	#DIV/0!
SLAMF9	0	0	0	0	0	0	0	0		#DIV/0!	#DIV/0!
SLC10A1	0	0	0	0	0	0	0	0		#DIV/0!	#DIV/0!
SLC10A7	4	4	5	2	0.000238237	0.000416493	0.000986777	0.000170329		0.572007	5.79337
SLC11A2	308	127	72	180	0.0183443	0.0132237	0.0142096	0.0153296		1.38723	0.926939
SLC16A14	12	15	2	17	0.000714711	0.00156185	0.000394711	0.00144779		0.457606	0.272629
SLC16A2	13	12	18	48	0.00077427	0.00124948	0.0035524	0.00408789		0.619674	0.869005
SLC16A8	187	110	54	123	0.0111376	0.0114536	0.0106572	0.0104752		0.972412	1.01737
SLC17A1	0	0	0	0	0	0	0	0		#DIV/0!	#DIV/0!
SLC23A3	0	0	0	0	0	0	0	0		#DIV/0!	#DIV/0!
SLC25A14	1	2	0	8	5.95593e-05	0.000208247	0	0.000681315		0.286004	0
SLC25A34	0	0	0	0	0	0	0	0		#DIV/0!	#DIV/0!
SLC25A37	72	29	18	31	0.00428827	0.00301958	0.0035524	0.0026401		1.42016	1.34556
SLC25A42	93	44	19	79	0.00553901	0.00458142	0.00374975	0.00672799		1.20902	0.557337
SLC25A43	0	0	0	0	0	0	0	0		#DIV/0!	#DIV/0!
SLC25A45	0	0	0	0	0	0	0	0		#DIV/0!	#DIV/0!
SLC26A11	0	0	0	0	0	0	0	0		#DIV/0!	#DIV/0!
SLC26A3	0	0	0	0	0	0	0	0		#DIV/0!	#DIV/0!
SLC27A4	31	20	11	32	0.00184634	0.00208247	0.00217091	0.00272526		0.886611	0.796588
SLC28A1	0	0	0	0	0	0	0	0		#DIV/0!	#DIV/0!
SLC29A1	1	1	0	1	5.95593e-05	0.000104123	0	8.51644e-05		0.572007	0
SLC30A7	0	0	0	0	0	0	0	0		#DIV/0!	#DIV/0!
SLC35A3	0	0	0	0	0	0	0	0		#DIV/0!	#DIV/0!
SLC35D1	0	0	0	0	0	0	0	0		#DIV/0!	#DIV/0!
SLC35F2	0	0	0	0	0	0	0	0		#DIV/0!	#DIV/0!
SLC35G3	0	0	0	0	0	0	0	0		#DIV/0!	#DIV/0!
SLC35G4	0	0	0	0	0	0	0	0		#DIV/0!	#DIV/0!
SLC37A2	0	0	0	0	0	0	0	0		#DIV/0!	#DIV/0!
SLC3A2	126	70	44	109	0.00750447	0.00728863	0.00868364	0.00928292		1.02961	0.935443
SLC4A4	287	141	85	196	0.0170935	0.0146814	0.0167752	0.0166922		1.1643	1.00497
SLC6A13	0	0	0	0	0	0	0	0		#DIV/0!	#DIV/0!
SLC6A14	0	0	0	0	0	0	0	0		#DIV/0!	#DIV/0!
SLC7A13	0	0	0	0	0	0	0	0		#DIV/0!	#DIV/0!
SLCO1B1	0	0	0	0	0	0	0	0		#DIV/0!	#DIV/0!
SLFN5	0	0	0	0	0	0	0	0		#DIV/0!	#DIV/0!
SLIT1	241	133	56	178	0.0143538	0.0138484	0.0110519	0.0151593		1.03649	0.729053
SLITRK2	10	6	6	30	0.000595593	0.00062474	0.00118413	0.00255493		0.953345	0.46347
SMARCA1	4	5	8	29	0.000238237	0.000520616	0.00157884	0.00246977		0.457606	0.639268
SMARCA2	40	33	13	38	0.00238237	0.00343607	0.00256562	0.00323625		0.693342	0.792777
SMARCC2	68	67	22	69	0.00405003	0.00697626	0.00434182	0.00587634		0.580545	0.738864
SMARCE1	2	1	1	1	0.000119119	0.000104123	0.000197355	8.51644e-05		1.14401	2.31735
SMCHD1	21	15	11	19	0.00125074	0.00156185	0.00217091	0.00161812		0.80081	1.34162
SMIM8	0	0	0	0	0	0	0	0		#DIV/0!	#DIV/0!
SND1	53	47	22	62	0.00315664	0.00489379	0.00434182	0.00528019		0.645029	0.822285
SNRNP200	120	102	25	100	0.00714711	0.0106206	0.00493389	0.00851644		0.67295	0.579337
SNRPB	2	1	1	2	0.000119119	0.000104123	0.000197355	0.000170329		1.14401	1.15867
SNX21	163	89	56	128	0.00970816	0.00926697	0.0110519	0.010901		1.04761	1.01384
SOGA3	0	0	0	0	0	0	0	0		#DIV/0!	#DIV/0!
SOST	8	13	2	14	0.000476474	0.0013536	0.000394711	0.0011923		0.352004	0.33105
SOWAHB	0	0	0	0	0	0	0	0		#DIV/0!	#DIV/0!
SOWAHD	0	2	6	17	0	0.000208247	0.00118413	0.00144779		0	0.817887
SOX3	0	0	0	0	0	0	0	0		#DIV/0!	#DIV/0!
SPATA45	0	0	0	0	0	0	0	0		#DIV/0!	#DIV/0!
SPATA5	0	0	0	0	0	0	0	0		#DIV/0!	#DIV/0!
SPDYA	18	12	2	14	0.00107207	0.00124948	0.000394711	0.0011923		0.858011	0.33105
SPEGNB	0	0	0	0	0	0	0	0		#DIV/0!	#DIV/0!
SPEN	181	103	52	131	0.0107802	0.0107247	0.0102625	0.0111565		1.00518	0.919863
SPINK5	0	0	0	0	0	0	0	0		#DIV/0!	#DIV/0!
SPTAN1	120	94	40	108	0.00714711	0.00978759	0.00789422	0.00919775		0.730222	0.858277
SRPK3	0	0	0	0	0	0	0	0		#DIV/0!	#DIV/0!
SRPX	0	0	0	0	0	0	0	0		#DIV/0!	#DIV/0!
SRPX2	0	0	0	0	0	0	0	0		#DIV/0!	#DIV/0!
ST3GAL5	5	4	2	8	0.000297796	0.000416493	0.000394711	0.000681315		0.715009	0.579337
STAB1	11	9	1	6	0.000655152	0.00093711	0.000197355	0.000510986		0.69912	0.386225
STAB2	0	0	0	0	0	0	0	0		#DIV/0!	#DIV/0!
STAG3	57	29	14	46	0.00339488	0.00301958	0.00276298	0.00391756		1.12429	0.70528
STARD8	0	0	0	0	0	0	0	0		#DIV/0!	#DIV/0!
STAT6	31	29	10	22	0.00184634	0.00301958	0.00197355	0.00187362		0.611456	1.05334
STEAP1B	283	102	81	119	0.0168553	0.0106206	0.0159858	0.0101346		1.58704	1.57735
STEAP4	2	4	1	2	0.000119119	0.000416493	0.000197355	0.000170329		0.286004	1.15867
STS	4	2	0	4	0.000238237	0.000208247	0	0.000340657		1.14401	0
STX6	0	0	0	0	0	0	0	0		#DIV/0!	#DIV/0!
SUCLG2	0	0	0	0	0	0	0	0		#DIV/0!	#DIV/0!
SUGP2	0	0	0	0	0	0	0	0		#DIV/0!	#DIV/0!
SULT1B1	0	0	0	0	0	0	0	0		#DIV/0!	#DIV/0!
SULT1C3	0	0	0	0	0	0	0	0		#DIV/0!	#DIV/0!
SULT2A1	0	0	0	0	0	0	0	0		#DIV/0!	#DIV/0!
SUMF2	0	0	0	0	0	0	0	0		#DIV/0!	#DIV/0!
SUMO3	9	4	1	6	0.000536033	0.000416493	0.000197355	0.000510986		1.28702	0.386225
SURF1	0	0	0	0	0	0	0	0		#DIV/0!	#DIV/0!
SYCE1	0	0	0	0	0	0	0	0		#DIV/0!	#DIV/0!
SYNE1	0	0	0	0	0	0	0	0		#DIV/0!	#DIV/0!
SYNE3	0	0	0	0	0	0	0	0		#DIV/0!	#DIV/0!
SYNE4	0	0	0	0	0	0	0	0		#DIV/0!	#DIV/0!
SYNM	0	0	0	0	0	0	0	0		#DIV/0!	#DIV/0!
SYNPO2	0	0	0	0	0	0	0	0		#DIV/0!	#DIV/0!
SYPL2	0	0	0	0	0	0	0	0		#DIV/0!	#DIV/0!
SYT4	0	0	0	0	0	0	0	0		#DIV/0!	#DIV/0!
SYTL4	0	0	0	0	0	0	0	0		#DIV/0!	#DIV/0!
SZT2	165	130	56	141	0.00982728	0.013536	0.0110519	0.0120082		0.726009	0.920365
TAAR2	0	0	0	0	0	0	0	0		#DIV/0!	#DIV/0!
TAB3	3	2	5	11	0.000178678	0.000208247	0.000986777	0.000936808		0.858011	1.05334
TAC3	9	8	2	5	0.000536033	0.000832986	0.000394711	0.000425822		0.643508	0.926939
TAF1	4	5	3	19	0.000238237	0.000520616	0.000592066	0.00161812		0.457606	0.365897
TAF1C	0	0	0	0	0	0	0	0		#DIV/0!	#DIV/0!
TAF2	64	45	16	59	0.00381179	0.00468555	0.00315769	0.0050247		0.813521	0.628433
TAF7L	0	0	0	2	0	0	0	0.000170329		#DIV/0!	0
TANGO2	0	0	0	0	0	0	0	0		#DIV/0!	#DIV/0!
TAP2	75	35	24	46	0.00446694	0.00364431	0.00473653	0.00391756		1.22573	1.20905
TARBP1	622	248	146	346	0.0370459	0.0258226	0.0288139	0.0294669		1.43463	0.97784
TARS1	1	0	0	1	5.95593e-05	0	0	8.51644e-05		#DIV/0!	0
TBC1D26	50	20	9	22	0.00297796	0.00208247	0.0017762	0.00187362		1.43002	0.948006
TBC1D31	0	0	0	0	0	0	0	0		#DIV/0!	#DIV/0!
TBC1D8B	0	0	0	0	0	0	0	0		#DIV/0!	#DIV/0!
TBC1D9	96	60	32	80	0.00571769	0.0062474	0.00631537	0.00681315		0.915211	0.926939
TBKBP1	24	17	5	29	0.00142942	0.0017701	0.000986777	0.00246977		0.80754	0.399543
TBRG4	2	1	0	2	0.000119119	0.000104123	0	0.000170329		1.14401	0
TBX22	0	0	0	0	0	0	0	0		#DIV/0!	#DIV/0!
TCEAL4	0	0	1	4	0	0	0.000197355	0.000340657		#DIV/0!	0.579337
TCF4	42	20	14	50	0.00250149	0.00208247	0.00276298	0.00425822		1.20122	0.648857
TDRD12	0	0	0	0	0	0	0	0		#DIV/0!	#DIV/0!
TDRP	0	0	0	0	0	0	0	0		#DIV/0!	#DIV/0!
TEAD3	0	0	0	0	0	0	0	0		#DIV/0!	#DIV/0!
TENM1	26	19	25	89	0.00154854	0.00197834	0.00493389	0.00757963		0.782747	0.65094
TEX11	3	3	3	6	0.000178678	0.00031237	0.000592066	0.000510986		0.572007	1.15867
TEX13A	0	0	0	0	0	0	0	0		#DIV/0!	#DIV/0!
TEX22	0	0	0	0	0	0	0	0		#DIV/0!	#DIV/0!
TEX44	0	0	0	0	0	0	0	0		#DIV/0!	#DIV/0!
TFCP2L1	143	102	36	141	0.00851697	0.0106206	0.0071048	0.0120082		0.801932	0.591663
THBS2	173	93	61	153	0.0103038	0.00968347	0.0120387	0.0130301		1.06406	0.92391
THOC2	3	1	7	25	0.000178678	0.000104123	0.00138149	0.00212911		1.71602	0.648857
TICAM2;TMED7-TICAM2	2	1	0	0	0.000119119	0.000104123	0	0		1.14401	#DIV/0!
TIMD4	0	0	0	0	0	0	0	0		#DIV/0!	#DIV/0!
TJAP1	4	0	0	4	0.000238237	0	0	0.000340657		#DIV/0!	0
TJP2	0	0	0	0	0	0	0	0		#DIV/0!	#DIV/0!
TKTL1	0	0	0	0	0	0	0	0		#DIV/0!	#DIV/0!
TLCD3B	13	10	7	17	0.00077427	0.00104123	0.00138149	0.00144779		0.743609	0.954202
TLR7	2	4	3	18	0.000119119	0.000416493	0.000592066	0.00153296		0.286004	0.386225
TLR8	1	2	5	16	5.95593e-05	0.000208247	0.000986777	0.00136263		0.286004	0.724171
TMEM120B	61	30	16	32	0.00363311	0.0031237	0.00315769	0.00272526		1.16308	1.15867
TMEM130	0	0	0	0	0	0	0	0		#DIV/0!	#DIV/0!
TMEM164	0	2	1	3	0	0.000208247	0.000197355	0.000255493		0	0.772449
TMEM176A	364	135	97	209	0.0216796	0.0140566	0.0191435	0.0177994		1.5423	1.07552
TMEM183B	0	0	0	0	0	0	0	0		#DIV/0!	#DIV/0!
TMEM199	2	1	0	0	0.000119119	0.000104123	0	0		1.14401	#DIV/0!
TMEM201	21	16	6	22	0.00125074	0.00166597	0.00118413	0.00187362		0.750759	0.632004
TMEM210	0	0	0	0	0	0	0	0		#DIV/0!	#DIV/0!
TMEM232	0	0	0	0	0	0	0	0		#DIV/0!	#DIV/0!
TMEM241	0	0	0	0	0	0	0	0		#DIV/0!	#DIV/0!
TMEM25	0	0	0	0	0	0	0	0		#DIV/0!	#DIV/0!
TMEM250	4	1	2	12	0.000238237	0.000104123	0.000394711	0.00102197		2.28803	0.386225
TMEM255A	0	0	0	0	0	0	0	0		#DIV/0!	#DIV/0!
TMEM255B	0	0	0	0	0	0	0	0		#DIV/0!	#DIV/0!
TMEM45B	0	0	0	0	0	0	0	0		#DIV/0!	#DIV/0!
TMEM82	0	0	0	0	0	0	0	0		#DIV/0!	#DIV/0!
TMEM88B	0	0	0	0	0	0	0	0		#DIV/0!	#DIV/0!
TMEM8B	267	161	72	228	0.0159023	0.0167638	0.0142096	0.0194175		0.948608	0.731794
TMLHE	11	5	16	40	0.000655152	0.000520616	0.00315769	0.00340657		1.25842	0.926939
TMPRSS13	1	1	0	1	5.95593e-05	0.000104123	0	8.51644e-05		0.572007	0
TMPRSS2	0	0	0	0	0	0	0	0		#DIV/0!	#DIV/0!
TMPRSS3	0	0	0	0	0	0	0	0		#DIV/0!	#DIV/0!
TNFAIP2	64	66	23	76	0.00381179	0.00687214	0.00453918	0.00647249		0.554674	0.701303
TNFRSF13B	0	0	0	0	0	0	0	0		#DIV/0!	#DIV/0!
TNFRSF25	14	7	1	14	0.00083383	0.000728863	0.000197355	0.0011923		1.14401	0.165525
TNKS2	123	63	37	108	0.00732579	0.00655977	0.00730215	0.00919775		1.11678	0.793906
TNNI1	63	60	15	56	0.00375223	0.0062474	0.00296033	0.0047692		0.600608	0.620718
TNNI3	67	29	24	43	0.00399047	0.00301958	0.00473653	0.00366207		1.32153	1.2934
TNRC18	827	523	265	637	0.0492555	0.0544565	0.0522992	0.0542497		0.904493	0.964046
TOP3A	61	23	16	37	0.00363311	0.00239484	0.00315769	0.00315108		1.51706	1.0021
TOR4A	544	280	159	348	0.0324002	0.0291545	0.0313795	0.0296372		1.11133	1.05879
TOX2	138	87	45	98	0.00821918	0.00905873	0.00888099	0.00834611		0.907322	1.06409
TPD52	0	0	0	1	0	0	0	8.51644e-05		#DIV/0!	0
TPP2	37	32	4	31	0.00220369	0.00333195	0.000789422	0.0026401		0.661383	0.299013
TRAF5	0	0	0	0	0	0	0	0		#DIV/0!	#DIV/0!
TRAPPC4	10	10	3	11	0.000595593	0.00104123	0.000592066	0.000936808		0.572007	0.632004
TRAPPC8	0	0	0	0	0	0	0	0		#DIV/0!	#DIV/0!
TREM1	0	0	0	0	0	0	0	0		#DIV/0!	#DIV/0!
TREM2	0	0	0	0	0	0	0	0		#DIV/0!	#DIV/0!
TRERF1	326	182	102	237	0.0194163	0.0189504	0.0201303	0.020184		1.02458	0.997339
TREX2	0	0	0	0	0	0	0	0		#DIV/0!	#DIV/0!
TRIM22	0	0	0	0	0	0	0	0		#DIV/0!	#DIV/0!
TRIM25	311	112	61	159	0.0185229	0.0116618	0.0120387	0.0135411		1.58834	0.889045
TRIM65	0	0	0	0	0	0	0	0		#DIV/0!	#DIV/0!
TRIM69	0	0	0	0	0	0	0	0		#DIV/0!	#DIV/0!
TRMT10B	0	0	0	0	0	0	0	0		#DIV/0!	#DIV/0!
TRMU	0	0	0	0	0	0	0	0		#DIV/0!	#DIV/0!
TRO	0	0	0	0	0	0	0	0		#DIV/0!	#DIV/0!
TRPC5	7	6	13	54	0.000416915	0.00062474	0.00256562	0.00459888		0.667342	0.55788
TRPM4	297	198	80	214	0.0176891	0.0206164	0.0157884	0.0182252		0.858011	0.866298
TRPM8	0	0	0	0	0	0	0	0		#DIV/0!	#DIV/0!
TRRAP	208	147	57	180	0.0123883	0.0153061	0.0112493	0.0153296		0.809371	0.733827
TSBP1	41	23	11	23	0.00244193	0.00239484	0.00217091	0.00195878		1.01966	1.1083
TSNAXIP1	0	0	0	0	0	0	0	0		#DIV/0!	#DIV/0!
TSPAN19	0	0	0	0	0	0	0	0		#DIV/0!	#DIV/0!
TSPYL2	0	2	1	4	0	0.000208247	0.000197355	0.000340657		0	0.579337
TSPYL6	0	0	0	0	0	0	0	0		#DIV/0!	#DIV/0!
TTC16	0	0	0	0	0	0	0	0		#DIV/0!	#DIV/0!
TTC23L	0	0	0	0	0	0	0	0		#DIV/0!	#DIV/0!
TTC24	0	0	0	0	0	0	0	0		#DIV/0!	#DIV/0!
TTC29	0	0	0	0	0	0	0	0		#DIV/0!	#DIV/0!
TTF1	0	0	0	0	0	0	0	0		#DIV/0!	#DIV/0!
TTL	29	27	9	33	0.00172722	0.00281133	0.0017762	0.00281042		0.614378	0.632004
TTLL4	0	0	0	0	0	0	0	0		#DIV/0!	#DIV/0!
TTN	0	0	0	0	0	0	0	0		#DIV/0!	#DIV/0!
TUBA3E	0	0	0	0	0	0	0	0		#DIV/0!	#DIV/0!
TUFM	4	6	1	10	0.000238237	0.00062474	0.000197355	0.000851644		0.381338	0.231735
TULP2	159	61	46	84	0.00946992	0.00635152	0.00907835	0.00715381		1.49097	1.26902
TULP3	0	0	0	0	0	0	0	0		#DIV/0!	#DIV/0!
TUSC3	1	2	1	3	5.95593e-05	0.000208247	0.000197355	0.000255493		0.286004	0.772449
TVP23C	0	0	0	0	0	0	0	0		#DIV/0!	#DIV/0!
TXNDC8	0	0	0	0	0	0	0	0		#DIV/0!	#DIV/0!
TYW3	0	0	0	0	0	0	0	0		#DIV/0!	#DIV/0!
UBA1	24	16	21	62	0.00142942	0.00166597	0.00414446	0.00528019		0.858011	0.784908
UBAP1	0	0	0	0	0	0	0	0		#DIV/0!	#DIV/0!
UBASH3A	0	0	0	0	0	0	0	0		#DIV/0!	#DIV/0!
UBE2U	0	0	0	0	0	0	0	0		#DIV/0!	#DIV/0!
UBXN10	0	0	0	0	0	0	0	0		#DIV/0!	#DIV/0!
UGT1A4	0	0	0	0	0	0	0	0		#DIV/0!	#DIV/0!
UMODL1	0	0	0	0	0	0	0	0		#DIV/0!	#DIV/0!
UNC93A	3	0	2	6	0.000178678	0	0.000394711	0.000510986		#DIV/0!	0.772449
UNKL	8	12	6	13	0.000476474	0.00124948	0.00118413	0.00110714		0.381338	1.06955
UPF1	42	29	12	44	0.00250149	0.00301958	0.00236827	0.00374723		0.828424	0.632004
UPK2	0	0	0	0	0	0	0	0		#DIV/0!	#DIV/0!
UQCC1	21	16	5	17	0.00125074	0.00166597	0.000986777	0.00144779		0.750759	0.681573
USP11	16	5	10	37	0.000952948	0.000520616	0.00197355	0.00315108		1.83042	0.62631
USP26	0	0	0	0	0	0	0	0		#DIV/0!	#DIV/0!
USP43	259	160	70	240	0.0154258	0.0166597	0.0138149	0.0204394		0.925937	0.675893
USP50	0	0	0	0	0	0	0	0		#DIV/0!	#DIV/0!
USP6NL	0	0	0	0	0	0	0	0		#DIV/0!	#DIV/0!
USP9X	12	6	6	36	0.000714711	0.00062474	0.00118413	0.00306592		1.14401	0.386225
UTP14C	0	0	0	0	0	0	0	0		#DIV/0!	#DIV/0!
UTP15	95	53	30	55	0.00565813	0.00551853	0.00592066	0.00468404		1.0253	1.26401
UTP18	0	0	0	0	0	0	0	0		#DIV/0!	#DIV/0!
UTP23	2	0	0	2	0.000119119	0	0	0.000170329		#DIV/0!	0
UTS2B	0	0	0	0	0	0	0	0		#DIV/0!	#DIV/0!
UVSSA	0	0	0	0	0	0	0	0		#DIV/0!	#DIV/0!
VGLL1	4	2	3	10	0.000238237	0.000208247	0.000592066	0.000851644		1.14401	0.695204
VPS72	28	17	9	31	0.00166766	0.0017701	0.0017762	0.0026401		0.942129	0.672778
VPS8	0	0	0	0	0	0	0	0		#DIV/0!	#DIV/0!
VPS9D1	0	0	0	0	0	0	0	0		#DIV/0!	#DIV/0!
VSIG1	0	0	0	0	0	0	0	0		#DIV/0!	#DIV/0!
VSIG4	0	0	0	0	0	0	0	0		#DIV/0!	#DIV/0!
VWA5B1	0	0	0	0	0	0	0	0		#DIV/0!	#DIV/0!
VWDE	0	0	0	0	0	0	0	0		#DIV/0!	#DIV/0!
WDR24	57	58	17	46	0.00339488	0.00603915	0.00335504	0.00391756		0.562145	0.856411
WDR93	0	0	0	0	0	0	0	0		#DIV/0!	#DIV/0!
WDTC1	126	69	32	101	0.00750447	0.00718451	0.00631537	0.0086016		1.04453	0.734209
WFDC3	0	0	0	0	0	0	0	0		#DIV/0!	#DIV/0!
WFDC9	1	1	0	0	5.95593e-05	0.000104123	0	0		0.572007	#DIV/0!
WIF1	0	0	0	0	0	0	0	0		#DIV/0!	#DIV/0!
WNK3	2	1	0	4	0.000119119	0.000104123	0	0.000340657		1.14401	0
WNK4	1	1	1	0	5.95593e-05	0.000104123	0.000197355	0		0.572007	#DIV/0!
WTIP	38	29	11	30	0.00226325	0.00301958	0.00217091	0.00255493		0.749527	0.849694
WWC3	12	10	16	44	0.000714711	0.00104123	0.00315769	0.00374723		0.686409	0.842672
XAF1	0	0	0	0	0	0	0	0		#DIV/0!	#DIV/0!
XPNPEP2	0	0	0	0	0	0	0	0		#DIV/0!	#DIV/0!
ZBTB20	208	141	58	138	0.0123883	0.0146814	0.0114466	0.0117527		0.843812	0.973958
ZBTB7C	134	96	46	159	0.00798094	0.00999584	0.00907835	0.0135411		0.798427	0.670428
ZC3H11A	1	1	2	6	5.95593e-05	0.000104123	0.000394711	0.000510986		0.572007	0.772449
ZC3H12B	3	2	5	16	0.000178678	0.000208247	0.000986777	0.00136263		0.858011	0.724171
ZC3H12D	504	181	133	272	0.0300179	0.0188463	0.0262483	0.0231647		1.59277	1.13311
ZC3HAV1L	9	11	1	8	0.000536033	0.00114536	0.000197355	0.000681315		0.468006	0.289668
ZFP3	0	2	0	2	0	0.000208247	0	0.000170329		0	0
ZFP64	237	99	64	124	0.0141155	0.0103082	0.0126307	0.0105604		1.36935	1.19605
ZFP90	0	0	0	0	0	0	0	0		#DIV/0!	#DIV/0!
ZFPM1	251	172	71	216	0.0149494	0.0179092	0.0140122	0.0183955		0.834731	0.761721
ZFX	1	5	3	4	5.95593e-05	0.000520616	0.000592066	0.000340657		0.114401	1.73801
ZIM2	0	0	0	0	0	0	0	0		#DIV/0!	#DIV/0!
ZMAT1	0	0	0	0	0	0	0	0		#DIV/0!	#DIV/0!
ZMPSTE24	0	0	0	0	0	0	0	0		#DIV/0!	#DIV/0!
ZMYM1	0	0	0	0	0	0	0	0		#DIV/0!	#DIV/0!
ZMYM3	0	0	0	0	0	0	0	0		#DIV/0!	#DIV/0!
ZNF10	0	0	0	0	0	0	0	0		#DIV/0!	#DIV/0!
ZNF107	0	0	0	0	0	0	0	0		#DIV/0!	#DIV/0!
ZNF157	0	0	0	0	0	0	0	0		#DIV/0!	#DIV/0!
ZNF182	3	2	9	24	0.000178678	0.000208247	0.0017762	0.00204394		0.858011	0.869005
ZNF185	0	0	0	0	0	0	0	0		#DIV/0!	#DIV/0!
ZNF208	0	0	0	0	0	0	0	0		#DIV/0!	#DIV/0!
ZNF221	0	0	0	0	0	0	0	0		#DIV/0!	#DIV/0!
ZNF227	0	0	0	0	0	0	0	0		#DIV/0!	#DIV/0!
ZNF229	0	0	0	0	0	0	0	0		#DIV/0!	#DIV/0!
ZNF266	0	0	0	0	0	0	0	0		#DIV/0!	#DIV/0!
ZNF275	10	3	1	17	0.000595593	0.00031237	0.000197355	0.00144779		1.90669	0.136315
ZNF280C	2	5	4	16	0.000119119	0.000520616	0.000789422	0.00136263		0.228803	0.579337
ZNF281	27	28	9	23	0.0016081	0.00291545	0.0017762	0.00195878		0.551578	0.906788
ZNF330	5	0	1	2	0.000297796	0	0.000197355	0.000170329		#DIV/0!	1.15867
ZNF335	0	0	0	0	0	0	0	0		#DIV/0!	#DIV/0!
ZNF358	0	0	0	0	0	0	0	0		#DIV/0!	#DIV/0!
ZNF397;ZSCAN30	0	0	0	0	0	0	0	0		#DIV/0!	#DIV/0!
ZNF41	0	0	1	5	0	0	0.000197355	0.000425822		#DIV/0!	0.46347
ZNF439	0	0	0	0	0	0	0	0		#DIV/0!	#DIV/0!
ZNF45	0	0	0	0	0	0	0	0		#DIV/0!	#DIV/0!
ZNF467	293	215	84	245	0.0174509	0.0223865	0.0165779	0.0208653		0.779526	0.794519
ZNF468	0	0	0	0	0	0	0	0		#DIV/0!	#DIV/0!
ZNF469	0	0	0	0	0	0	0	0		#DIV/0!	#DIV/0!
ZNF547	0	0	0	0	0	0	0	0		#DIV/0!	#DIV/0!
ZNF551	0	0	0	0	0	0	0	0		#DIV/0!	#DIV/0!
ZNF559	0	0	0	0	0	0	0	0		#DIV/0!	#DIV/0!
ZNF566	0	0	0	0	0	0	0	0		#DIV/0!	#DIV/0!
ZNF599	0	0	0	0	0	0	0	0		#DIV/0!	#DIV/0!
ZNF614	0	0	0	0	0	0	0	0		#DIV/0!	#DIV/0!
ZNF616	0	0	0	0	0	0	0	0		#DIV/0!	#DIV/0!
ZNF624	35	26	10	21	0.00208457	0.00270721	0.00197355	0.00178845		0.77001	1.1035
ZNF628	0	0	0	0	0	0	0	0		#DIV/0!	#DIV/0!
ZNF630	0	0	0	0	0	0	0	0		#DIV/0!	#DIV/0!
ZNF678	0	0	0	0	0	0	0	0		#DIV/0!	#DIV/0!
ZNF681	0	0	0	0	0	0	0	0		#DIV/0!	#DIV/0!
ZNF750	2	3	0	1	0.000119119	0.00031237	0	8.51644e-05		0.381338	0
ZNF790	0	0	0	0	0	0	0	0		#DIV/0!	#DIV/0!
ZNF804B	0	0	0	0	0	0	0	0		#DIV/0!	#DIV/0!
ZNF808	0	0	0	0	0	0	0	0		#DIV/0!	#DIV/0!
ZNF843	0	0	0	0	0	0	0	0		#DIV/0!	#DIV/0!
ZNF860	0	0	0	0	0	0	0	0		#DIV/0!	#DIV/0!
ZNF90	0	0	0	0	0	0	0	0		#DIV/0!	#DIV/0!
ZNF93	0	0	0	0	0	0	0	0		#DIV/0!	#DIV/0!
ZNF98	8	8	3	11	0.000476474	0.000832986	0.000592066	0.000936808		0.572007	0.632004
ZNFX1	56	42	12	60	0.00333532	0.00437318	0.00236827	0.00510986		0.762676	0.46347
ZNHIT3	0	0	0	0	0	0	0	0		#DIV/0!	#DIV/0!
ZNRD2	10	4	2	7	0.000595593	0.000416493	0.000394711	0.000596151		1.43002	0.662099
ZPBP2	0	0	0	0	0	0	0	0		#DIV/0!	#DIV/0!
ZRANB3	0	0	0	0	0	0	0	0		#DIV/0!	#DIV/0!
ZSCAN10	73	67	22	65	0.00434783	0.00697626	0.00434182	0.00553568		0.623232	0.784333
ZSCAN26	0	0	0	0	0	0	0	0		#DIV/0!	#DIV/0!
ZSWIM4	68	32	13	49	0.00405003	0.00333195	0.00256562	0.00417305		1.21552	0.614806
ZSWIM8	243	150	58	208	0.0144729	0.0156185	0.0114466	0.0177142		0.926652	0.646183
ZYG11B	35	21	10	33	0.00208457	0.00218659	0.00197355	0.00281042		0.953345	0.702227

## Sheet: MisC
gene_name	count_male_cases	count_male_controls	count_female_cases	count_female_controls	male_cases	male_controls	female_cases	female_controls		prop male cases/control	prop female cases/control
A2ML1	1868	839	506	1193	0.111257	0.0873594	0.0998619	0.101601		1.27355	0.982882
A4GALT	280	108	78	171	0.0166766	0.0112453	0.0153937	0.0145631		1.48298	1.05704
AADACL3	543	222	118	320	0.0323407	0.0231154	0.0232879	0.0272526		1.3991	0.854522
AADACL4	109	69	27	107	0.00649196	0.00718451	0.0053286	0.00911259		0.903605	0.584751
AARS2	1203	510	354	741	0.0716498	0.0531029	0.0698638	0.0631068		1.34926	1.10707
ABCA12	2185	1374	635	1620	0.130137	0.143065	0.125321	0.137966		0.909633	0.908343
ABCA13	8828	4780	2528	6010	0.525789	0.497709	0.498915	0.511838		1.05642	0.974751
ABCA7	2157	1082	615	1293	0.128469	0.112661	0.121374	0.110118		1.14031	1.10222
ABCB4	487	296	125	368	0.0290054	0.0308205	0.0246694	0.0313405		0.941106	0.787143
ABCC12	1308	558	345	744	0.0779035	0.0581008	0.0680876	0.0633623		1.34083	1.07458
ABCC5	137	83	33	113	0.00815962	0.00864223	0.00651273	0.00962357		0.944156	0.676748
ABHD17A	118	44	36	63	0.00702799	0.00458142	0.0071048	0.00536536		1.53402	1.3242
AC015987.1	86	16	19	42	0.0051221	0.00166597	0.00374975	0.0035769		3.07454	1.04832
ACACB	1604	967	460	1213	0.0955331	0.100687	0.0907835	0.103304		0.94881	0.878796
ACBD7	85	60	22	72	0.00506254	0.0062474	0.00434182	0.00613183		0.810343	0.708078
ACD	264	171	62	172	0.0157236	0.0178051	0.012236	0.0146483		0.883099	0.835323
ACOT13	130	61	40	81	0.0077427	0.00635152	0.00789422	0.00689831		1.21903	1.14437
ACOT4	17	18	4	22	0.00101251	0.00187422	0.000789422	0.00187362		0.540229	0.421336
ACOT9	7	5	12	46	0.000416915	0.000520616	0.00236827	0.00391756		0.80081	0.604525
ACP4	135	91	38	102	0.0080405	0.00947522	0.00749951	0.00868677		0.848582	0.863326
ACSF2	510	179	134	275	0.0303752	0.0186381	0.0264456	0.0234202		1.62974	1.12918
ACSM5	118	62	20	74	0.00702799	0.00645564	0.00394711	0.00630216		1.08866	0.62631
ACTN1	67	34	13	49	0.00399047	0.00354019	0.00256562	0.00417305		1.12719	0.614806
ADA	179	86	51	111	0.0106611	0.0089546	0.0100651	0.00945324		1.19057	1.06473
ADAM18	1293	558	318	756	0.0770101	0.0581008	0.062759	0.0643843		1.32546	0.974757
ADAMTS13	1326	585	327	789	0.0789756	0.0609121	0.0645352	0.0671947		1.29655	0.960422
ADAMTS4	737	448	225	527	0.0438952	0.0466472	0.044405	0.0448816		0.941003	0.98938
ADAMTSL1	1025	678	313	855	0.0610482	0.0705956	0.0617723	0.0728155		0.86476	0.848339
ADARB2	387	189	115	273	0.0230494	0.0196793	0.0226959	0.0232499		1.17125	0.976172
ADCY9	506	290	156	331	0.030137	0.0301958	0.0307874	0.0281894		0.998054	1.09216
ADGB	955	475	225	628	0.0568791	0.0494586	0.044405	0.0534832		1.15004	0.83026
ADGRA2	1026	583	256	702	0.0611078	0.0607039	0.050523	0.0597854		1.00665	0.845073
ADGRB2	487	297	133	408	0.0290054	0.0309246	0.0262483	0.0347471		0.937938	0.75541
ADGRF3	1410	712	364	844	0.0839786	0.0741358	0.0718374	0.0718787		1.13277	0.999425
ADGRF4	732	327	116	412	0.0435974	0.0340483	0.0228932	0.0350877		1.28046	0.652457
ADGRG2	32	23	28	80	0.0019059	0.00239484	0.00552595	0.00681315		0.795836	0.811072
ADGRG4	149	111	169	469	0.00887433	0.0115577	0.0333531	0.0399421		0.767829	0.835036
ADHFE1	368	245	121	295	0.0219178	0.0255102	0.02388	0.0251235		0.859178	0.950505
ADM	421	152	108	229	0.0250744	0.0158267	0.0213144	0.0195026		1.58431	1.0929
ADNP	405	241	117	306	0.0241215	0.0250937	0.0230906	0.0260603		0.961257	0.886045
AFF2	41	34	48	144	0.00244193	0.00354019	0.00947306	0.0122637		0.689773	0.772449
AGAP6	534	242	146	313	0.0318046	0.0251978	0.0288139	0.0266564		1.2622	1.08094
AGPAT2	194	88	65	137	0.0115545	0.00916285	0.0128281	0.0116675		1.26102	1.09947
AGTR2	19	9	11	55	0.00113163	0.00093711	0.00217091	0.00468404		1.20757	0.46347
AHCTF1	48	58	11	60	0.00285884	0.00603915	0.00217091	0.00510986		0.473385	0.424847
AHNAK2	1661	976	475	1304	0.0989279	0.101624	0.0937438	0.111054		0.973467	0.844126
AIMP1	416	167	100	207	0.0247767	0.0173886	0.0197355	0.017629		1.42488	1.11949
AIP	204	111	54	128	0.0121501	0.0115577	0.0106572	0.010901		1.05126	0.977631
AKAP4	31	21	36	120	0.00184634	0.00218659	0.0071048	0.0102197		0.844392	0.695204
AKAP5	568	250	148	318	0.0338297	0.0260308	0.0292086	0.0270823		1.2996	1.07851
AKAP7	742	319	219	461	0.044193	0.0332153	0.0432208	0.0392608		1.3305	1.10087
AKNA	1869	898	544	1230	0.111316	0.0935027	0.107361	0.104752		1.19051	1.02491
AKR1B1	7	11	1	7	0.000416915	0.00114536	0.000197355	0.000596151		0.364005	0.33105
AKT2	28	31	13	25	0.00166766	0.00322782	0.00256562	0.00212911		0.516652	1.20502
ALDOB	187	157	55	174	0.0111376	0.0163474	0.0108545	0.0148186		0.681308	0.732495
ALG13	46	27	51	125	0.00273973	0.00281133	0.0100651	0.0106455		0.974531	0.945478
ALG1L	458	190	131	279	0.0272781	0.0197834	0.0258536	0.0237609		1.37884	1.08807
ALPK3	1663	881	463	1110	0.0990471	0.0917326	0.0913756	0.0945324		1.07974	0.966605
AMACR	518	218	139	296	0.0308517	0.0226989	0.0274324	0.0252087		1.35917	1.08821
AMBN	1067	463	290	572	0.0635497	0.0482091	0.0572331	0.048714		1.31821	1.17488
AMER1	45	28	61	163	0.00268017	0.00291545	0.0120387	0.0138818		0.919297	0.867228
AMIGO1	114	59	26	68	0.00678976	0.00614327	0.00513124	0.00579118		1.10523	0.886045
AMOT	25	27	43	120	0.00148898	0.00281133	0.00848628	0.0102197		0.529636	0.830383
AMZ1	1329	700	412	863	0.0791543	0.0728863	0.0813104	0.0734968		1.086	1.10631
ANAPC1	12	14	5	25	0.000714711	0.00145773	0.000986777	0.00212911		0.490292	0.46347
ANAPC13	12	7	2	12	0.000714711	0.000728863	0.000394711	0.00102197		0.980584	0.386225
ANAPC4	56	29	12	29	0.00333532	0.00301958	0.00236827	0.00246977		1.10457	0.958902
ANK1	1088	535	285	666	0.0648005	0.055706	0.0562463	0.0567195		1.16326	0.991658
ANKHD1-EIF4EBP3;EIF4EBP3	63	43	18	39	0.00375223	0.0044773	0.0035524	0.00332141		0.838057	1.06955
ANKK1	1620	716	438	939	0.096486	0.0745523	0.0864417	0.0799693		1.29421	1.08094
ANKLE1	1362	651	366	858	0.0811197	0.0677843	0.0722321	0.073071		1.19673	0.988519
ANKRD17	215	135	56	168	0.0128052	0.0140566	0.0110519	0.0143076		0.910974	0.772449
ANKRD22	394	150	117	211	0.0234663	0.0156185	0.0230906	0.0179697		1.50247	1.28497
ANKRD28	525	334	135	472	0.0312686	0.0347772	0.026643	0.0401976		0.899113	0.662801
ANKRD30B	36	41	10	30	0.00214413	0.00426905	0.00197355	0.00255493		0.50225	0.772449
ANKS3	916	419	299	604	0.0545563	0.0436277	0.0590093	0.0514393		1.2505	1.14716
ANP32C	912	378	246	497	0.054318	0.0393586	0.0485494	0.0423267		1.38008	1.14702
AOC2	625	408	185	481	0.0372245	0.0424823	0.0365108	0.0409641		0.876236	0.891288
AOC3	15	17	3	18	0.000893389	0.0017701	0.000592066	0.00153296		0.504712	0.386225
AP1G1	30	30	7	33	0.00178678	0.0031237	0.00138149	0.00281042		0.572007	0.491559
AP5M1	625	251	168	330	0.0372245	0.0261349	0.0331557	0.0281042		1.42432	1.17974
APBA1	80	47	19	59	0.00476474	0.00489379	0.00374975	0.0050247		0.973629	0.746264
APOB	4610	2403	1419	3104	0.274568	0.250208	0.280047	0.26435		1.09736	1.05938
APOBEC2	282	112	63	152	0.0167957	0.0116618	0.0124334	0.012945		1.44023	0.96048
APOBEC3H	55	30	19	42	0.00327576	0.0031237	0.00374975	0.0035769		1.04868	1.04832
APOOL	9	11	13	34	0.000536033	0.00114536	0.00256562	0.00289559		0.468006	0.886045
AR	20	17	16	59	0.00119119	0.0017701	0.00315769	0.0050247		0.67295	0.628433
ARHGAP17	327	178	95	258	0.0194759	0.0185339	0.0187488	0.0219724		1.05082	0.853287
ARHGAP36	7	7	8	30	0.000416915	0.000728863	0.00157884	0.00255493		0.572007	0.617959
ARHGAP4	47	36	72	151	0.00279929	0.00374844	0.0142096	0.0128598		0.746787	1.10496
ARHGAP40	1616	712	474	955	0.0962478	0.0741358	0.0935465	0.081332		1.29826	1.15018
ARHGEF6	8	6	8	40	0.000476474	0.00062474	0.00157884	0.00340657		0.762676	0.46347
ARL5C	479	187	128	273	0.0285289	0.0194711	0.0252615	0.0232499		1.46519	1.08652
ARMC2	275	166	72	209	0.0163788	0.0172845	0.0142096	0.0177994		0.947602	0.798321
ARMCX4	59	64	97	229	0.003514	0.00666389	0.0191435	0.0195026		0.527319	0.981584
ARMCX5	9	8	11	51	0.000536033	0.000832986	0.00217091	0.00434338		0.643508	0.49982
ARMH3	39	23	10	35	0.00232281	0.00239484	0.00197355	0.00298075		0.969925	0.662099
ARSF	31	9	23	100	0.00184634	0.00093711	0.00453918	0.00851644		1.97025	0.53299
ARSH	55	33	36	134	0.00327576	0.00343607	0.0071048	0.011412		0.953345	0.622571
ASAH1	417	223	152	321	0.0248362	0.0232195	0.029998	0.0273378		1.06963	1.09731
ASB12	47	24	43	139	0.00279929	0.00249896	0.00848628	0.0118378		1.12018	0.716877
ASB18	341	151	98	204	0.0203097	0.0157226	0.0193408	0.0173735		1.29175	1.11324
ASB6	198	87	45	121	0.0117927	0.00905873	0.00888099	0.0103049		1.30181	0.861823
ASCC1	449	191	112	234	0.0267421	0.0198875	0.0221038	0.0199285		1.34467	1.10916
ASTL	388	220	93	228	0.023109	0.0229071	0.0183541	0.0194175		1.00881	0.945234
ASXL1	1931	993	579	1228	0.115009	0.103394	0.114269	0.104582		1.11233	1.09263
ATE1	165	102	56	114	0.00982728	0.0106206	0.0110519	0.00970874		0.925306	1.13835
ATG4D	265	209	83	280	0.0157832	0.0217618	0.0163805	0.023846		0.725272	0.686928
ATOH7	3	5	1	7	0.000178678	0.000520616	0.000197355	0.000596151		0.343204	0.33105
ATP11AUN	266	88	69	151	0.0158428	0.00916285	0.0136175	0.0128598		1.72902	1.05892
ATP11C	12	13	22	39	0.000714711	0.0013536	0.00434182	0.00332141		0.528007	1.30722
ATP1B2	47	26	7	39	0.00279929	0.00270721	0.00138149	0.00332141		1.03401	0.415934
ATP2B3	36	19	34	91	0.00214413	0.00197834	0.00671008	0.00774996		1.0838	0.865822
ATP6V0D2	793	324	222	486	0.0472305	0.0337359	0.0438129	0.0413899		1.40001	1.05854
ATP6V1G3	189	55	53	108	0.0112567	0.00572678	0.0104598	0.00919775		1.96562	1.13722
ATP7A	62	45	74	201	0.00369267	0.00468555	0.0146043	0.017118		0.788099	0.853153
ATP8B4	1495	750	419	952	0.0890411	0.0780925	0.0826919	0.0810765		1.1402	1.01993
ATP9B	916	475	275	623	0.0545563	0.0494586	0.0542727	0.0530574		1.10307	1.02291
ATPAF1	133	63	48	74	0.00792138	0.00655977	0.00947306	0.00630216		1.20757	1.50314
ATRX	49	31	60	146	0.0029184	0.00322782	0.0118413	0.012434		0.90414	0.952335
ATXN2L	35	32	12	31	0.00208457	0.00333195	0.00236827	0.0026401		0.625633	0.897038
AVEN	380	156	98	216	0.0226325	0.0162432	0.0193408	0.0183955		1.39335	1.05139
B3GALNT1	356	139	104	166	0.0212031	0.0144731	0.020525	0.0141373		1.465	1.45183
B4GALNT4	890	358	229	509	0.0530077	0.0372761	0.0451944	0.0433487		1.42203	1.04258
B9D1	652	335	180	435	0.0388326	0.0348813	0.035524	0.0370465		1.11328	0.958902
BAAT	278	145	82	200	0.0165575	0.0150979	0.0161831	0.0170329		1.09668	0.950112
BANK1	496	195	142	302	0.0295414	0.020304	0.0280245	0.0257196		1.45495	1.08961
BAZ1B	340	232	107	278	0.0202501	0.0241566	0.021117	0.0236757		0.838286	0.891929
BBS12	1593	706	425	926	0.0948779	0.073511	0.0838761	0.0788622		1.29066	1.06358
BCAP29;DUS4L-BCAP29	405	173	104	272	0.0241215	0.0180133	0.020525	0.0231647		1.33909	0.886045
BCKDHA	82	55	29	69	0.00488386	0.00572678	0.00572331	0.00587634		0.852811	0.973958
BCL11B	51	35	17	32	0.00303752	0.00364431	0.00335504	0.00272526		0.833496	1.23109
BCL2L11	236	106	57	140	0.014056	0.0110371	0.0112493	0.011923		1.27353	0.943491
BCL7B	24	15	5	23	0.00142942	0.00156185	0.000986777	0.00195878		0.915211	0.503771
BCLAF3	16	11	19	59	0.000952948	0.00114536	0.00374975	0.0050247		0.83201	0.746264
BCOR	27	19	31	98	0.0016081	0.00197834	0.00611802	0.00834611		0.812852	0.733039
BCORL1	33	37	44	139	0.00196546	0.00385256	0.00868364	0.0118378		0.510169	0.733549
BDH1	198	97	63	127	0.0117927	0.0101	0.0124334	0.0108159		1.1676	1.14955
BECN2	197	120	83	142	0.0117332	0.0124948	0.0163805	0.0120933		0.939045	1.35451
BEST1	730	312	199	453	0.0434783	0.0324865	0.0392737	0.0385795		1.33835	1.018
BEST2	65	35	24	58	0.00387135	0.00364431	0.00473653	0.00493953		1.0623	0.958902
BET1L	39	46	9	40	0.00232281	0.00478967	0.0017762	0.00340657		0.484963	0.521403
BEX4	2	3	4	11	0.000119119	0.00031237	0.000789422	0.000936808		0.381338	0.842672
BFSP2	146	100	51	102	0.00869565	0.0104123	0.0100651	0.00868677		0.83513	1.15867
BGN	7	8	9	36	0.000416915	0.000832986	0.0017762	0.00306592		0.500506	0.579337
BICDL2	325	175	120	251	0.0193568	0.0182216	0.0236827	0.0213763		1.0623	1.1079
BIN1	474	206	114	260	0.0282311	0.0214494	0.0224985	0.0221427		1.31617	1.01607
BIRC7	1017	464	336	576	0.0605718	0.0483132	0.0663114	0.0490547		1.25373	1.35179
BLID	223	78	64	140	0.0132817	0.00812162	0.0126307	0.011923		1.63535	1.05936
BMP15	22	8	16	63	0.0013103	0.000832986	0.00315769	0.00536536		1.57302	0.588533
BMP7	55	30	20	35	0.00327576	0.0031237	0.00394711	0.00298075		1.04868	1.3242
BOLL	46	38	17	44	0.00273973	0.00395668	0.00335504	0.00374723		0.69243	0.895339
BOP1	672	383	199	490	0.0400238	0.0398792	0.0392737	0.0417305		1.00363	0.941127
BPIFB4	797	424	240	536	0.0474687	0.0441483	0.0473653	0.0456481		1.07521	1.03762
BRAP	74	42	23	66	0.00440739	0.00437318	0.00453918	0.00562085		1.00782	0.807561
BRD2	435	307	123	396	0.0259083	0.0319658	0.0242747	0.0337251		0.810499	0.719782
BRD9	349	224	88	338	0.0207862	0.0233236	0.0173673	0.0287856		0.891208	0.603333
BRMS1L	37	40	10	30	0.00220369	0.00416493	0.00197355	0.00255493		0.529107	0.772449
BRWD1	891	478	251	610	0.0530673	0.0497709	0.0495362	0.0519503		1.06623	0.953532
BRWD3	9	11	8	29	0.000536033	0.00114536	0.00157884	0.00246977		0.468006	0.639268
BTBD8	1269	561	374	831	0.0755807	0.0584132	0.0738109	0.0707716		1.2939	1.04295
BTK	0	0	0	0	0	0	0	0		#DIV/0!	#DIV/0!
BUD13	986	429	295	602	0.0587254	0.0446689	0.0582199	0.0512689		1.31468	1.13558
C10orf120	378	157	112	203	0.0225134	0.0163474	0.0221038	0.0172884		1.37719	1.27854
C11orf21	87	54	26	58	0.00518166	0.00562266	0.00513124	0.00493953		0.921567	1.03881
C11orf88	539	220	142	304	0.0321024	0.0229071	0.0280245	0.02589		1.40142	1.08245
C12orf4	25	25	3	28	0.00148898	0.00260308	0.000592066	0.0023846		0.572007	0.248287
C12orf54	88	48	20	59	0.00524122	0.00499792	0.00394711	0.0050247		1.04868	0.785542
C12orf66	61	34	18	36	0.00363311	0.00354019	0.0035524	0.00306592		1.02625	1.15867
C12orf80	152	52	44	82	0.00905301	0.00541441	0.00868364	0.00698348		1.67202	1.24345
C14orf180	649	271	163	377	0.038654	0.0282174	0.0321689	0.032107		1.36986	1.00193
C16orf54	35	19	8	34	0.00208457	0.00197834	0.00157884	0.00289559		1.0537	0.545258
C16orf95	232	120	62	143	0.0138177	0.0124948	0.012236	0.0121785		1.10588	1.00472
C17orf80	758	350	229	453	0.0451459	0.0364431	0.0451944	0.0385795		1.2388	1.17146
C19orf25	58	30	26	43	0.00345444	0.0031237	0.00513124	0.00366207		1.10588	1.40119
C19orf48	260	104	85	141	0.0154854	0.0108288	0.0167752	0.0120082		1.43002	1.39698
C1orf116	1637	680	447	941	0.0974985	0.0708038	0.0882179	0.0801397		1.37702	1.1008
C1orf122	7	0	0	2	0.000416915	0	0	0.000170329		#DIV/0!	0
C1orf141	98	68	17	67	0.00583681	0.00708038	0.00335504	0.00570601		0.824363	0.587984
C1orf158	843	435	247	537	0.0502085	0.0452936	0.0487468	0.0457333		1.10851	1.06589
C1orf189	20	18	8	21	0.00119119	0.00187422	0.00157884	0.00178845		0.635563	0.882799
C1orf56	249	111	71	153	0.0148303	0.0115577	0.0140122	0.0130301		1.28315	1.07537
C1QA	103	91	29	97	0.0061346	0.00947522	0.00572331	0.00826094		0.647437	0.692815
C1QL3	0	0	0	0	0	0	0	0		#DIV/0!	#DIV/0!
C1QTNF12	570	260	157	316	0.0339488	0.0270721	0.0309848	0.0269119		1.25402	1.15134
C20orf141	334	171	105	223	0.0198928	0.0178051	0.0207223	0.0189917		1.11725	1.09113
C2CD3	2601	1487	784	1858	0.154914	0.154831	0.154727	0.158235		1.00053	0.977826
C2orf16	932	448	240	584	0.0555092	0.0466472	0.0473653	0.049736		1.18998	0.952335
C2orf73	125	75	39	89	0.00744491	0.00780925	0.00769686	0.00757963		0.953345	1.01547
C2orf80	149	64	37	87	0.00887433	0.00666389	0.00730215	0.0074093		1.3317	0.985539
C3orf33	501	193	135	266	0.0298392	0.0200958	0.026643	0.0226537		1.48485	1.1761
C4orf17	245	146	65	189	0.014592	0.015202	0.0128281	0.0160961		0.959875	0.796971
C4orf33	75	35	18	50	0.00446694	0.00364431	0.0035524	0.00425822		1.22573	0.834245
C4orf54	1764	821	487	1131	0.105063	0.0854852	0.0961121	0.0963209		1.22901	0.997832
C5orf63	0	1	2	1	0	0.000104123	0.000394711	8.51644e-05		0	4.6347
C6orf201	544	227	142	291	0.0324002	0.023636	0.0280245	0.0247828		1.3708	1.1308
C8orf89	197	98	57	131	0.0117332	0.0102041	0.0112493	0.0111565		1.14985	1.00831
C9orf92	455	167	122	254	0.0270995	0.0173886	0.0240774	0.0216317		1.55846	1.11306
CA1	550	221	145	296	0.0327576	0.0230112	0.0286165	0.0252087		1.42355	1.13519
CA13	61	37	20	45	0.00363311	0.00385256	0.00394711	0.0038324		0.943039	1.02993
CABLES1	22	18	5	25	0.0013103	0.00187422	0.000986777	0.00212911		0.69912	0.46347
CABP1	46	29	12	29	0.00273973	0.00301958	0.00236827	0.00246977		0.907322	0.958902
CABP5	244	96	81	130	0.0145325	0.00999584	0.0159858	0.0110714		1.45385	1.44389
CACNA1F	89	54	88	262	0.00530077	0.00562266	0.0173673	0.0223131		0.942753	0.778346
CACNA1I	698	426	196	538	0.0415724	0.0443565	0.0386817	0.0458184		0.937232	0.844238
CACNA2D2	721	274	201	395	0.0429422	0.0285298	0.0396684	0.0336399		1.50517	1.17921
CADPS	315	208	76	219	0.0187612	0.0216576	0.014999	0.018651		0.866261	0.804194
CADPS2	666	350	203	431	0.0396665	0.0364431	0.0400632	0.0367058		1.08845	1.09147
CALU	17	8	5	17	0.00101251	0.000832986	0.000986777	0.00144779		1.21552	0.681573
CANT1	350	191	142	239	0.0208457	0.0198875	0.0280245	0.0203543		1.04818	1.37683
CAPN5	862	416	274	582	0.0513401	0.0433153	0.0540754	0.0495657		1.18526	1.09098
CAPN6	7	7	7	27	0.000416915	0.000728863	0.00138149	0.00229944		0.572007	0.600794
CAPS	393	175	119	234	0.0234068	0.0182216	0.0234853	0.0199285		1.28456	1.17848
CARD17	385	191	110	226	0.0229303	0.0198875	0.0217091	0.0192471		1.153	1.12791
CASP12	1795	786	511	972	0.106909	0.0818409	0.100849	0.0827798		1.3063	1.21828
CASP5	308	123	80	144	0.0183443	0.0128072	0.0157884	0.0122637		1.43234	1.28742
CASQ1	424	186	132	252	0.0252531	0.0193669	0.0260509	0.0214614		1.30393	1.21385
CATSPERD	761	342	194	463	0.0453246	0.0356102	0.038287	0.0394311		1.2728	0.970984
CAV1	28	15	9	19	0.00166766	0.00156185	0.0017762	0.00161812		1.06775	1.09769
CBFA2T2	253	149	80	196	0.0150685	0.0155144	0.0157884	0.0166922		0.97126	0.945856
CBWD5	13	7	3	8	0.00077427	0.000728863	0.000592066	0.000681315		1.0623	0.869005
CCDC115	34	24	15	34	0.00202501	0.00249896	0.00296033	0.00289559		0.810343	1.02236
CCDC116	1074	473	322	610	0.0639666	0.0492503	0.0635485	0.0519503		1.29881	1.22326
CCDC151	683	270	157	392	0.040679	0.0281133	0.0309848	0.0333844		1.44697	0.928121
CCDC153	440	182	117	264	0.0262061	0.0189504	0.0230906	0.0224834		1.38287	1.02701
CCDC158	1388	583	352	849	0.0826683	0.0607039	0.0694691	0.0723045		1.36183	0.960785
CCDC168	6264	3292	1848	4506	0.373079	0.342774	0.364713	0.383751		1.08841	0.95039
CCDC170	1057	500	297	629	0.0629541	0.0520616	0.0586146	0.0535684		1.20922	1.0942
CCDC180	1637	938	470	1215	0.0974985	0.0976676	0.0927571	0.103475		0.998268	0.896423
CCDC60	656	291	198	380	0.0390709	0.0302999	0.0390764	0.0323625		1.28947	1.20746
CCDC74B	3	3	1	4	0.000178678	0.00031237	0.000197355	0.000340657		0.572007	0.579337
CCDC90B	452	299	137	423	0.0269208	0.0311329	0.0270377	0.0360245		0.864706	0.750536
CCER1	329	156	94	173	0.019595	0.0162432	0.0185514	0.0147334		1.20635	1.25914
CCL27	276	103	88	145	0.0164384	0.0107247	0.0173673	0.0123488		1.53276	1.40639
CCNB3	38	30	61	125	0.00226325	0.0031237	0.0120387	0.0106455		0.724542	1.13087
CCNF	320	219	94	243	0.019059	0.022803	0.0185514	0.0206949		0.83581	0.896423
CCNH	410	179	123	226	0.0244193	0.0186381	0.0242747	0.0192471		1.31018	1.26121
CCNI2	67	46	16	54	0.00399047	0.00478967	0.00315769	0.00459888		0.833141	0.686621
CCNO	263	97	68	157	0.0156641	0.0101	0.0134202	0.0133708		1.55091	1.00369
CCNT2	35	23	8	28	0.00208457	0.00239484	0.00157884	0.0023846		0.870446	0.662099
CCR10	1	1	1	0	5.95593e-05	0.000104123	0.000197355	0		0.572007	#DIV/0!
CD248	314	208	95	225	0.0187016	0.0216576	0.0187488	0.019162		0.863511	0.978436
CD33	51	32	10	28	0.00303752	0.00333195	0.00197355	0.0023846		0.911636	0.827624
CD4	298	141	85	178	0.0177487	0.0146814	0.0167752	0.0151593		1.20892	1.1066
CD58	463	180	103	255	0.0275759	0.0187422	0.0203276	0.0217169		1.47133	0.936027
CD8A	36	17	4	25	0.00214413	0.0017701	0.000789422	0.00212911		1.21131	0.370776
CD99L2	16	16	13	55	0.000952948	0.00166597	0.00256562	0.00468404		0.572007	0.547737
CDC37	6	7	0	5	0.000357356	0.000728863	0	0.000425822		0.490292	0
CDCA7	31	20	3	37	0.00184634	0.00208247	0.000592066	0.00315108		0.886611	0.187893
CDH19	727	374	225	461	0.0432996	0.0389421	0.044405	0.0392608		1.1119	1.13103
CDHR5	948	502	267	659	0.0564622	0.0522699	0.0526939	0.0561233		1.0802	0.938895
CDK4	33	43	11	35	0.00196546	0.0044773	0.00217091	0.00298075		0.438982	0.728309
CDKL4	444	244	126	288	0.0264443	0.0254061	0.0248668	0.0245273		1.04087	1.01384
CDKL5	19	16	18	62	0.00113163	0.00166597	0.0035524	0.00528019		0.679258	0.672778
CDON	639	266	196	413	0.0380584	0.0276968	0.0386817	0.0351729		1.37411	1.09976
CDRT4	402	151	138	257	0.0239428	0.0157226	0.0272351	0.0218872		1.52283	1.24433
CEACAM4	231	106	65	160	0.0137582	0.0110371	0.0128281	0.0136263		1.24654	0.941422
CEBPE	185	138	51	199	0.0110185	0.014369	0.0100651	0.0169477		0.766821	0.593893
CEP104	739	406	194	475	0.0440143	0.0422741	0.038287	0.0404531		1.04117	0.946454
CEP170	27	26	10	29	0.0016081	0.00270721	0.00197355	0.00246977		0.594007	0.799085
CEP192	1658	836	445	1127	0.0987493	0.0870471	0.0878232	0.0959802		1.13444	0.915013
CEP72	780	382	192	522	0.0464562	0.0397751	0.0378922	0.0444558		1.16797	0.852358
CEPT1	93	67	26	73	0.00553901	0.00697626	0.00513124	0.006217		0.79398	0.825357
CFAP100	1189	543	321	740	0.070816	0.0565389	0.0633511	0.0630216		1.25252	1.00523
CFAP410	1358	594	372	875	0.0808815	0.0618492	0.0734162	0.0745188		1.30772	0.985204
CFAP46	2880	1603	850	2128	0.171531	0.16691	0.167752	0.18123		1.02769	0.925632
CFAP47	68	50	77	208	0.00405003	0.00520616	0.0151964	0.0177142		0.77793	0.857864
CFAP61	1645	803	485	1011	0.097975	0.083611	0.0957174	0.0861012		1.1718	1.11169
CHD7	816	585	246	661	0.0486004	0.0609121	0.0485494	0.0562936		0.797877	0.862432
CHIT1	866	448	242	589	0.0515783	0.0466472	0.04776	0.0501618		1.10571	0.952119
CHMP2B	101	47	23	57	0.00601549	0.00489379	0.00453918	0.00485437		1.22921	0.93507
CHRM5	586	251	152	342	0.0349017	0.0261349	0.029998	0.0291262		1.33544	1.02993
CHRNA5	309	127	112	180	0.0184038	0.0132237	0.0221038	0.0153296		1.39173	1.44191
CHST1	15	9	4	7	0.000893389	0.00093711	0.000789422	0.000596151		0.953345	1.3242
CHST12	881	377	263	481	0.0524717	0.0392545	0.0519045	0.0409641		1.33671	1.26707
CHST7	16	11	14	63	0.000952948	0.00114536	0.00276298	0.00536536		0.83201	0.514966
CHST8	226	187	63	217	0.0134604	0.0194711	0.0124334	0.0184807		0.691303	0.672778
CKAP2L	857	467	234	572	0.0510423	0.0486256	0.0461812	0.048714		1.0497	0.948006
CLCN6	112	60	27	82	0.00667064	0.0062474	0.0053286	0.00698348		1.06775	0.763029
CLCNKB	1016	423	280	573	0.0605122	0.0440441	0.0552595	0.0487992		1.3739	1.13239
CLDND2	688	306	184	379	0.0409768	0.0318617	0.0363134	0.0322773		1.28608	1.12504
CLEC1B	176	61	42	90	0.0104824	0.00635152	0.00828893	0.00766479		1.65038	1.08143
CLEC4C	193	73	53	90	0.0114949	0.007601	0.0104598	0.00766479		1.51229	1.36466
CLEC4F	1515	596	419	793	0.0902323	0.0620575	0.0826919	0.0675353		1.45401	1.22442
CLEC6A	199	86	56	109	0.0118523	0.0089546	0.0110519	0.00928292		1.3236	1.19056
CLIC6	588	308	147	377	0.0350208	0.03207	0.0290112	0.032107		1.09201	0.903581
CLIP1	176	132	46	155	0.0104824	0.0137443	0.00907835	0.0132005		0.762676	0.687729
CLIP4	505	373	146	483	0.0300774	0.038838	0.0288139	0.0411344		0.774433	0.700482
CMTM4	30	13	6	27	0.00178678	0.0013536	0.00118413	0.00229944		1.32002	0.514966
CMTM8	157	64	55	97	0.0093508	0.00666389	0.0108545	0.00826094		1.40321	1.31396
CMTR1	168	94	61	106	0.010006	0.00978759	0.0120387	0.00902742		1.02231	1.33357
CNDP1	597	284	174	362	0.0355569	0.029571	0.0343398	0.0308295		1.20242	1.11386
CNEP1R1	2	2	0	0	0.000119119	0.000208247	0	0		0.572007	#DIV/0!
CNGB1	1658	772	483	1025	0.0987493	0.0803832	0.0953227	0.0872935		1.22848	1.09198
CNGB3	664	350	205	472	0.0395473	0.0364431	0.0404579	0.0401976		1.08518	1.00648
CNKSR2	6	3	2	20	0.000357356	0.00031237	0.000394711	0.00170329		1.14401	0.231735
CNPY1	71	50	27	57	0.00422871	0.00520616	0.0053286	0.00485437		0.81225	1.09769
CNST	822	371	231	490	0.0489577	0.0386297	0.0455891	0.0417305		1.26736	1.09246
CNTNAP2	2126	1095	635	1413	0.126623	0.114015	0.125321	0.120337		1.11058	1.04141
COBL	931	442	291	604	0.0554497	0.0460225	0.0574304	0.0514393		1.20484	1.11647
COG8	422	195	123	265	0.025134	0.020304	0.0242747	0.0225686		1.23788	1.0756
COL16A1	1627	856	447	1073	0.0969029	0.0891295	0.0882179	0.0913814		1.08721	0.965382
COL21A1	902	414	233	552	0.0537225	0.043107	0.0459838	0.0470107		1.24626	0.978156
COL28A1	1706	927	453	1173	0.101608	0.0965223	0.089402	0.0998978		1.05269	0.894935
COL4A3	1201	604	328	820	0.0715307	0.0628905	0.0647326	0.0698348		1.13739	0.926939
COL4A4	1861	818	495	1096	0.11084	0.0851728	0.0976909	0.0933401		1.30135	1.04661
COL4A5	38	34	40	131	0.00226325	0.00354019	0.00789422	0.0111565		0.639302	0.707587
COL4A6	51	30	85	193	0.00303752	0.0031237	0.0167752	0.0164367		0.972412	1.02059
COL6A2	1926	1060	574	1384	0.114711	0.110371	0.113282	0.117867		1.03933	0.961096
COL7A1	1935	1051	541	1281	0.115247	0.109434	0.106769	0.109096		1.05312	0.978677
COPZ2	88	61	14	83	0.00524122	0.00635152	0.00276298	0.00706864		0.825191	0.390878
CORO2A	249	180	90	222	0.0148303	0.0187422	0.017762	0.0189065		0.791277	0.939465
CPA1	101	53	31	58	0.00601549	0.00551853	0.00611802	0.00493953		1.09005	1.23858
CPA2	502	207	131	301	0.0298987	0.0215535	0.0258536	0.0256345		1.38719	1.00855
CPNE7	600	315	176	404	0.0357356	0.0327988	0.0347346	0.0344064		1.08954	1.00954
CPT1C	422	305	139	330	0.025134	0.0317576	0.0274324	0.0281042		0.791433	0.976095
CPXM1	430	253	150	311	0.0256105	0.0263432	0.0296033	0.0264861		0.972186	1.11769
CRABP2	51	27	20	39	0.00303752	0.00281133	0.00394711	0.00332141		1.08046	1.18838
CREBRF	76	58	34	75	0.0045265	0.00603915	0.00671008	0.00638733		0.749527	1.05053
CRIP3	51	35	22	33	0.00303752	0.00364431	0.00434182	0.00281042		0.833496	1.5449
CRLS1	237	107	54	143	0.0141155	0.0111412	0.0106572	0.0121785		1.26697	0.875082
CRX	734	339	177	438	0.0437165	0.0352978	0.0349319	0.037302		1.23851	0.936462
CRYBG2	1892	953	555	1290	0.112686	0.0992295	0.109532	0.109862		1.13561	0.996998
CRYGN	574	258	151	323	0.034187	0.0268638	0.0298007	0.0275081		1.27261	1.08334
CSN1S1	139	69	59	77	0.00827874	0.00718451	0.011644	0.00655766		1.1523	1.77563
CSRNP3	75	35	22	57	0.00446694	0.00364431	0.00434182	0.00485437		1.22573	0.894415
CSTB	53	43	15	42	0.00315664	0.0044773	0.00296033	0.0035769		0.705032	0.827624
CT47B1	3	7	1	15	0.000178678	0.000728863	0.000197355	0.00127747		0.245146	0.15449
CTC-338M12.4	0	0	0	1	0	0	0	8.51644e-05		#DIV/0!	0
CTC-441N14.4	575	262	160	327	0.0342466	0.0272803	0.0315769	0.0278487		1.25536	1.13387
CTH	228	181	59	245	0.0135795	0.0188463	0.011644	0.0208653		0.720539	0.558055
CTU1	0	0	0	0	0	0	0	0		#DIV/0!	#DIV/0!
CUL4B	6	7	10	18	0.000357356	0.000728863	0.00197355	0.00153296		0.490292	1.28742
CXorf66	17	17	18	58	0.00101251	0.0017701	0.0035524	0.00493953		0.572007	0.719177
CYB5R4	760	334	216	406	0.045265	0.0347772	0.0426288	0.0345767		1.30157	1.23287
CYP2B6	22	8	2	16	0.0013103	0.000832986	0.000394711	0.00136263		1.57302	0.289668
CYP2D6	451	159	111	217	0.0268612	0.0165556	0.0219065	0.0184807		1.62249	1.18537
CYP4B1	1123	437	313	616	0.0668851	0.0455019	0.0617723	0.0524613		1.46994	1.17748
CYP4F22	852	338	243	458	0.0507445	0.0351937	0.0479574	0.0390053		1.44186	1.22951
CYP4F3	49	28	15	37	0.0029184	0.00291545	0.00296033	0.00315108		1.00101	0.939465
CYP8B1	861	404	235	521	0.0512805	0.0420658	0.0463785	0.0443706		1.21905	1.04525
CYSLTR1	11	9	15	48	0.000655152	0.00093711	0.00296033	0.00408789		0.69912	0.724171
DACH2	27	26	33	87	0.0016081	0.00270721	0.00651273	0.0074093		0.594007	0.878994
DAOA	265	113	62	132	0.0157832	0.0117659	0.012236	0.0112417		1.34143	1.08845
DBX2	505	279	162	363	0.0300774	0.0290504	0.0319716	0.0309147		1.03535	1.03419
DCAF4L2	91	88	17	92	0.00541989	0.00916285	0.00335504	0.00783512		0.591507	0.428206
DCAF8L1	2	3	3	16	0.000119119	0.00031237	0.000592066	0.00136263		0.381338	0.434503
DCLRE1A	930	407	264	559	0.0553901	0.0423782	0.0521018	0.0476069		1.30704	1.09442
DCPS	206	150	82	179	0.0122692	0.0156185	0.0161831	0.0152444		0.785556	1.06158
DDR1	392	226	126	306	0.0233472	0.0235319	0.0248668	0.0260603		0.992154	0.954202
DDX11	44	29	14	46	0.00262061	0.00301958	0.00276298	0.00391756		0.867873	0.70528
DDX19B	137	50	45	92	0.00815962	0.00520616	0.00888099	0.00783512		1.5673	1.13349
DDX31	1144	479	312	708	0.0681358	0.0498751	0.0615749	0.0602964		1.36613	1.0212
DDX41	70	48	17	69	0.00416915	0.00499792	0.00335504	0.00587634		0.834177	0.570941
DDX49	389	174	92	218	0.0231686	0.0181175	0.0181567	0.0185658		1.2788	0.977963
DDX53	37	26	30	95	0.00220369	0.00270721	0.00592066	0.00809061		0.81401	0.731794
DDX60	686	346	194	459	0.0408577	0.0360267	0.038287	0.0390904		1.1341	0.979445
DEF6	60	34	24	52	0.00357356	0.00354019	0.00473653	0.00442855		1.00942	1.06955
DENND4C	2087	854	561	1265	0.1243	0.0889213	0.110716	0.107733		1.39787	1.02769
DEPDC7	301	175	96	196	0.0179273	0.0182216	0.0189461	0.0166922		0.983852	1.13503
DERL3	127	69	39	91	0.00756403	0.00718451	0.00769686	0.00774996		1.05282	0.993149
DES	128	65	23	65	0.00762359	0.00676801	0.00453918	0.00553568		1.12641	0.819985
DGAT2L6	15	12	7	45	0.000893389	0.00124948	0.00138149	0.0038324		0.715009	0.360476
DGKK	31	24	32	119	0.00184634	0.00249896	0.00631537	0.0101346		0.738843	0.623152
DGKZ	1173	465	300	681	0.069863	0.0484173	0.0592066	0.0579969		1.44293	1.02086
DHRS1	112	74	32	88	0.00667064	0.00770512	0.00631537	0.00749446		0.865741	0.842672
DIP2A	782	525	252	615	0.0465753	0.0546647	0.0497336	0.0523761		0.852018	0.949547
DIS3L2	340	251	80	316	0.0202501	0.0261349	0.0157884	0.0269119		0.77483	0.58667
DISP2	339	234	111	278	0.0201906	0.0243648	0.0219065	0.0236757		0.828677	0.925272
DISP3	648	288	181	402	0.0385944	0.0299875	0.0357213	0.0342361		1.28702	1.04338
DLC1	1055	617	310	707	0.062835	0.0642441	0.0611802	0.0602112		0.978067	1.01609
DLGAP3	117	76	35	116	0.00696843	0.00791337	0.00690744	0.00987907		0.88059	0.6992
DLL3	212	118	65	155	0.0126266	0.0122865	0.0128281	0.0132005		1.02767	0.971791
DLX6	32	32	12	38	0.0019059	0.00333195	0.00236827	0.00323625		0.572007	0.731794
DMAC2	699	391	216	488	0.0416319	0.0407122	0.0426288	0.0415602		1.02259	1.02571
DMC1	298	115	102	162	0.0177487	0.0119742	0.0201303	0.0137966		1.48224	1.45907
DMD	183	100	199	587	0.0108993	0.0104123	0.0392737	0.0499915		1.04677	0.785608
DMGDH	410	285	128	325	0.0244193	0.0296751	0.0252615	0.0276784		0.822887	0.912678
DMTF1	251	107	69	145	0.0149494	0.0111412	0.0136175	0.0123488		1.34181	1.10274
DMXL2	1622	877	464	1149	0.0966051	0.0913161	0.0915729	0.0978539		1.05792	0.935813
DNAH10	5227	2825	1481	3430	0.311316	0.294148	0.292283	0.292114		1.05837	1.00058
DNAH14	4225	2152	1304	2797	0.251638	0.224073	0.257351	0.238205		1.12302	1.08038
DNAH9	3839	1915	1118	2468	0.228648	0.199396	0.220643	0.210186		1.1467	1.04975
DNAJC1	141	93	41	120	0.00839786	0.00968347	0.00809157	0.0102197		0.867237	0.79176
DNAJC12	515	204	128	265	0.030673	0.0212411	0.0252615	0.0225686		1.44404	1.11932
DNAJC24	34	12	8	15	0.00202501	0.00124948	0.00157884	0.00127747		1.62069	1.23592
DNASE1L1	7	5	9	33	0.000416915	0.000520616	0.0017762	0.00281042		0.80081	0.632004
DOCK11	11	10	15	37	0.000655152	0.00104123	0.00296033	0.00315108		0.629208	0.939465
DOCK9	394	240	115	317	0.0234663	0.0249896	0.0226959	0.0269971		0.939045	0.840678
DPP3	450	170	121	240	0.0268017	0.017701	0.02388	0.0204394		1.51414	1.16833
DPP7	881	531	271	614	0.0524717	0.0552895	0.0534833	0.0522909		0.949036	1.0228
DPPA2	1	6	0	7	5.95593e-05	0.00062474	0	0.000596151		0.0953345	0
DPYSL2	40	35	17	40	0.00238237	0.00364431	0.00335504	0.00340657		0.653722	0.984873
DRD4	487	247	130	301	0.0290054	0.0257185	0.0256562	0.0256345		1.1278	1.00085
DRD5	19	31	5	19	0.00113163	0.00322782	0.000986777	0.00161812		0.350585	0.609828
DROSHA	306	172	90	203	0.0182251	0.0179092	0.017762	0.0172884		1.01764	1.0274
DRP2	14	12	16	57	0.00083383	0.00124948	0.00315769	0.00485437		0.667342	0.650484
DTNBP1	601	312	181	417	0.0357951	0.0324865	0.0357213	0.0355135		1.10185	1.00585
DUSP15	690	303	212	414	0.0410959	0.0315494	0.0418394	0.035258		1.30259	1.18666
DUT	15	10	5	13	0.000893389	0.00104123	0.000986777	0.00110714		0.858011	0.891288
DUXA	6	5	2	8	0.000357356	0.000520616	0.000394711	0.000681315		0.686409	0.579337
DYDC2	111	64	22	69	0.00661108	0.00666389	0.00434182	0.00587634		0.992075	0.738864
DYNAP	75	48	27	60	0.00446694	0.00499792	0.0053286	0.00510986		0.893761	1.04281
DYNC1H1	56	33	26	35	0.00333532	0.00343607	0.00513124	0.00298075		0.970679	1.72146
DYNC2LI1	565	248	151	302	0.033651	0.0258226	0.0298007	0.0257196		1.30316	1.15867
DZIP1	264	187	76	253	0.0157236	0.0194711	0.014999	0.0215466		0.80754	0.69612
ECRG4	336	128	94	176	0.0200119	0.0133278	0.0185514	0.0149889		1.50152	1.23767
ECT2L	1633	712	488	1060	0.0972603	0.0741358	0.0963095	0.0902742		1.31192	1.06685
EEF1D	1214	556	367	744	0.0723049	0.0578925	0.0724294	0.0633623		1.24895	1.1431
EFCAB12	1087	489	309	634	0.0647409	0.0509163	0.0609828	0.0539942		1.27152	1.12943
EFCAB7	804	360	247	488	0.0478856	0.0374844	0.0487468	0.0415602		1.27748	1.17292
EFHC2	32	20	47	126	0.0019059	0.00208247	0.00927571	0.0107307		0.915211	0.864407
EGF	1077	444	280	625	0.0641453	0.0462307	0.0552595	0.0532277		1.3875	1.03817
EGFLAM	799	439	227	490	0.0475878	0.0457101	0.0447997	0.0417305		1.04108	1.07355
EHHADH	1015	419	231	573	0.0604527	0.0436277	0.0455891	0.0487992		1.38565	0.934219
EID2	197	158	56	188	0.0117332	0.0164515	0.0110519	0.0160109		0.713199	0.690274
EID2B	64	66	13	78	0.00381179	0.00687214	0.00256562	0.00664282		0.554674	0.386225
EIF2A	71	73	19	62	0.00422871	0.007601	0.00374975	0.00528019		0.556336	0.710155
EIF2AK2	72	46	23	52	0.00428827	0.00478967	0.00453918	0.00442855		0.895316	1.02498
EIF3C	0	0	0	0	0	0	0	0		#DIV/0!	#DIV/0!
ELF4	21	23	24	72	0.00125074	0.00239484	0.00473653	0.00613183		0.522267	0.772449
ELOVL5	116	85	36	99	0.00690887	0.00885048	0.0071048	0.00843127		0.780622	0.842672
EMB	65	62	18	91	0.00387135	0.00645564	0.0035524	0.00774996		0.599685	0.458376
EMC7	343	192	109	251	0.0204288	0.0199917	0.0215117	0.0213763		1.02187	1.00634
EME1	854	390	221	560	0.0508636	0.0406081	0.0436156	0.047692		1.25255	0.914525
EML5	449	223	120	332	0.0267421	0.0232195	0.0236827	0.0282746		1.15171	0.837595
EP300	1124	794	327	884	0.0669446	0.0826739	0.0645352	0.0752853		0.809743	0.857209
EPB41L1	406	281	112	329	0.0241811	0.0292586	0.0221038	0.0280191		0.826459	0.788884
EPHB2	188	115	65	117	0.0111971	0.0119742	0.0128281	0.00996423		0.935107	1.28742
EPS8L1	452	226	140	296	0.0269208	0.0235319	0.0276298	0.0252087		1.14401	1.09604
EPX	603	299	144	414	0.0359142	0.0311329	0.0284192	0.035258		1.15358	0.806034
ERC2	260	144	64	198	0.0154854	0.0149938	0.0126307	0.0168625		1.03279	0.749042
ERCC2	261	211	101	234	0.015545	0.02197	0.0199329	0.0199285		0.707554	1.00022
ERCC6L	11	10	21	65	0.000655152	0.00104123	0.00414446	0.00553568		0.629208	0.748682
ERICH3	1912	909	570	1222	0.113877	0.0946481	0.112493	0.104071		1.20317	1.08092
ERICH6	908	371	234	513	0.0540798	0.0386297	0.0461812	0.0436893		1.39995	1.05704
ERICH6B	785	324	232	404	0.046754	0.0337359	0.0457865	0.0344064		1.38588	1.33075
ERMP1	780	423	225	552	0.0464562	0.0440441	0.044405	0.0470107		1.05476	0.944571
ERN2	623	325	190	461	0.0371054	0.0338401	0.0374975	0.0392608		1.09649	0.955089
ESYT3	861	498	255	590	0.0512805	0.0518534	0.0503256	0.050247		0.988952	1.00157
ETV1	51	39	14	52	0.00303752	0.00406081	0.00276298	0.00442855		0.748009	0.623901
EXOC3L4	628	373	199	479	0.0374032	0.038838	0.0392737	0.0407937		0.963058	0.962739
EXPH5	1932	941	589	1236	0.115068	0.09798	0.116242	0.105263		1.17441	1.1043
EXTL1	893	412	275	578	0.0531864	0.0428988	0.0542727	0.049225		1.23981	1.10254
F8	48	24	60	152	0.00285884	0.00249896	0.0118413	0.012945		1.14401	0.914742
FAAH2	32	16	39	127	0.0019059	0.00166597	0.00769686	0.0108159		1.14401	0.711626
FAH	195	101	67	138	0.0116141	0.0105165	0.0132228	0.0117527		1.10437	1.12509
FAM117B	73	50	20	72	0.00434783	0.00520616	0.00394711	0.00613183		0.83513	0.643708
FAM120C	3	4	7	25	0.000178678	0.000416493	0.00138149	0.00212911		0.429005	0.648857
FAM122B	6	5	5	20	0.000357356	0.000520616	0.000986777	0.00170329		0.686409	0.579337
FAM122C	9	9	19	62	0.000536033	0.00093711	0.00374975	0.00528019		0.572007	0.710155
FAM124A	374	169	111	253	0.0222752	0.0175968	0.0219065	0.0215466		1.26586	1.0167
FAM136A	373	170	88	181	0.0222156	0.017701	0.0173673	0.0154148		1.25505	1.12667
FAM13A	409	239	126	276	0.0243597	0.0248855	0.0248668	0.0235054		0.978874	1.05792
FAM155B	43	24	29	78	0.00256105	0.00249896	0.00572331	0.00664282		1.02485	0.861578
FAM178B	579	284	187	385	0.0344848	0.029571	0.0369055	0.0327883		1.16617	1.12557
FAM180B	47	24	13	33	0.00279929	0.00249896	0.00256562	0.00281042		1.12018	0.912894
FAM217A	932	425	265	597	0.0555092	0.0442524	0.0522992	0.0508431		1.25438	1.02864
FAM221A	215	118	56	142	0.0128052	0.0122865	0.0110519	0.0120933		1.04222	0.913884
FAM237A	174	114	51	123	0.0103633	0.0118701	0.0100651	0.0104752		0.873064	0.960851
FAM25G	4	4	0	2	0.000238237	0.000416493	0	0.000170329		0.572007	0
FAM47B	5	8	8	33	0.000297796	0.000832986	0.00157884	0.00281042		0.357504	0.561781
FAM53A	956	443	263	618	0.0569387	0.0461266	0.0519045	0.0526316		1.2344	0.986185
FAM83C	617	394	168	515	0.0367481	0.0410246	0.0331557	0.0438596		0.895757	0.75595
FAN1	983	560	274	738	0.0585468	0.058309	0.0540754	0.0628513		1.00408	0.86037
FANCB	44	28	52	143	0.00262061	0.00291545	0.0102625	0.0121785		0.898868	0.842672
FANCD2OS	548	188	158	364	0.0326385	0.0195752	0.0311822	0.0309998		1.66734	1.00588
FARSA	238	156	85	222	0.0141751	0.0162432	0.0167752	0.0189065		0.872678	0.887273
FAT2	4194	2184	1145	2777	0.249792	0.227405	0.225972	0.236501		1.09844	0.955478
FBRS	147	109	38	152	0.00875521	0.0113494	0.00749951	0.012945		0.771422	0.579337
FBXL17	696	314	175	419	0.0414532	0.0326947	0.0345372	0.0356839		1.26789	0.967866
FBXO2	129	97	44	157	0.00768314	0.0101	0.00868364	0.0133708		0.760711	0.649448
FBXO27	25	20	6	29	0.00148898	0.00208247	0.00118413	0.00246977		0.715009	0.479451
FBXO36	243	144	80	174	0.0144729	0.0149938	0.0157884	0.0148186		0.965262	1.06545
FBXO38	255	139	65	206	0.0151876	0.0144731	0.0128281	0.0175439		1.04937	0.731202
FBXO4	145	104	57	130	0.00863609	0.0108288	0.0112493	0.0110714		0.79751	1.01607
FCN1	267	96	75	130	0.0159023	0.00999584	0.0148017	0.0110714		1.59089	1.33693
FCRL6	491	190	140	273	0.0292436	0.0197834	0.0276298	0.0232499		1.47819	1.18838
FCRLA	534	196	132	274	0.0318046	0.0204082	0.0260509	0.023335		1.55843	1.11639
FDFT1	681	404	211	461	0.0405599	0.0420658	0.041642	0.0392608		0.9642	1.06065
FECH	167	92	47	123	0.0099464	0.00957934	0.00927571	0.0104752		1.03832	0.885491
FER1L5	1061	610	301	775	0.0631924	0.0635152	0.059404	0.0660024		0.994917	0.900028
FETUB	581	253	158	345	0.0346039	0.0263432	0.0311822	0.0293817		1.31358	1.06128
FGD1	16	10	17	46	0.000952948	0.00104123	0.00335504	0.00391756		0.915211	0.856411
FGF7	4	2	2	4	0.000238237	0.000208247	0.000394711	0.000340657		1.14401	1.15867
FGFR1OP	712	326	202	386	0.0424062	0.0339442	0.0398658	0.0328734		1.24929	1.21271
FGFR3	628	416	159	497	0.0374032	0.0433153	0.0313795	0.0423267		0.863511	0.741365
FHAD1	1766	809	472	992	0.105182	0.0842357	0.0931518	0.0844831		1.24866	1.10261
FKBP15	639	300	162	363	0.0380584	0.031237	0.0319716	0.0309147		1.21838	1.03419
FLNA	58	49	54	190	0.00345444	0.00510204	0.0106572	0.0161812		0.67707	0.658615
FLOT2	91	58	25	63	0.00541989	0.00603915	0.00493389	0.00536536		0.897459	0.919582
FMNL2	607	309	162	421	0.0361525	0.0321741	0.0319716	0.0358542		1.12365	0.891711
FMO2	984	546	300	660	0.0586063	0.0568513	0.0592066	0.0562085		1.03087	1.05334
FOCAD	1735	1008	492	1241	0.103335	0.104956	0.0970989	0.105689		0.984556	0.918723
FOLH1	278	92	83	142	0.0165575	0.00957934	0.0163805	0.0120933		1.72846	1.35451
FOXC1	103	84	26	101	0.0061346	0.00874636	0.00513124	0.0086016		0.70139	0.596545
FOXD4L5	23	14	7	19	0.00136986	0.00145773	0.00138149	0.00161812		0.939726	0.85376
FOXL2NB	307	115	89	171	0.0182847	0.0119742	0.0175646	0.0145631		1.52701	1.2061
FOXO4	10	13	12	44	0.000595593	0.0013536	0.00236827	0.00374723		0.440005	0.632004
FOXR1	221	82	62	112	0.0131626	0.00853811	0.012236	0.00953841		1.54163	1.28282
FOXR2	13	7	10	42	0.00077427	0.000728863	0.00197355	0.0035769		1.0623	0.551749
FOXRED2	850	433	251	526	0.0506254	0.0450854	0.0495362	0.0447965		1.12288	1.10581
FRAS1	5660	2782	1617	3506	0.337105	0.289671	0.319124	0.298586		1.16375	1.06878
FRAT2	4	3	0	4	0.000238237	0.00031237	0	0.000340657		0.762676	0
FREM2	2401	1224	689	1540	0.143002	0.127447	0.135978	0.131153		1.12205	1.03679
FREM3	2200	1053	678	1370	0.13103	0.109642	0.133807	0.116675		1.19508	1.14683
FRMD4B	950	559	280	630	0.0565813	0.0582049	0.0552595	0.0536536		0.972105	1.02993
FRMPD2	963	649	309	811	0.0573556	0.067576	0.0609828	0.0690683		0.848756	0.882935
FRMPD3	133	74	126	352	0.00792138	0.00770512	0.0248668	0.0299779		1.02807	0.829505
FRMPD4	49	28	70	187	0.0029184	0.00291545	0.0138149	0.0159257		1.00101	0.867456
FSCN3	1125	523	340	688	0.0670042	0.0544565	0.0671008	0.0585931		1.23042	1.1452
FSTL5	695	339	198	411	0.0413937	0.0352978	0.0390764	0.0350026		1.1727	1.11639
FTMT	214	130	63	183	0.0127457	0.013536	0.0124334	0.0155851		0.941612	0.797775
G6PD	26	18	15	65	0.00154854	0.00187422	0.00296033	0.00553568		0.826233	0.534773
GAB3	14	11	14	45	0.00083383	0.00114536	0.00276298	0.0038324		0.728009	0.720953
GABBR2	35	17	10	29	0.00208457	0.0017701	0.00197355	0.00246977		1.17766	0.799085
GABRE	21	18	29	83	0.00125074	0.00187422	0.00572331	0.00706864		0.667342	0.809676
GABRQ	32	21	25	78	0.0019059	0.00218659	0.00493389	0.00664282		0.87163	0.74274
GAD1	72	46	20	67	0.00428827	0.00478967	0.00394711	0.00570601		0.895316	0.691746
GAL3ST2	114	85	40	94	0.00678976	0.00885048	0.00789422	0.00800545		0.767163	0.986105
GALNT3	429	304	113	348	0.0255509	0.0316535	0.0223012	0.0296372		0.807207	0.752472
GANC	955	497	292	666	0.0568791	0.0517493	0.0576278	0.0567195		1.09913	1.01601
GASK1A	625	348	198	443	0.0372245	0.0362349	0.0390764	0.0377278		1.02731	1.03574
GATA4	337	179	89	227	0.0200715	0.0186381	0.0175646	0.0193323		1.07691	0.908564
GATA6	388	278	102	387	0.023109	0.0289463	0.0201303	0.0329586		0.798341	0.610774
GCM2	724	306	216	443	0.0431209	0.0318617	0.0426288	0.0377278		1.35338	1.1299
GDA	76	49	16	52	0.0045265	0.00510204	0.00315769	0.00442855		0.887195	0.71303
GDF11	2	3	1	1	0.000119119	0.00031237	0.000197355	8.51644e-05		0.381338	2.31735
GDPD2	22	14	14	53	0.0013103	0.00145773	0.00276298	0.00451371		0.898868	0.61213
GDPGP1	841	340	265	455	0.0500893	0.0354019	0.0522992	0.0387498		1.41488	1.34966
GFM1	369	149	93	212	0.0219774	0.0155144	0.0183541	0.0180548		1.41658	1.01657
GIMAP4	140	83	49	99	0.0083383	0.00864223	0.00967042	0.00843127		0.964831	1.14697
GIMAP7	84	52	32	87	0.00500298	0.00541441	0.00631537	0.0074093		0.924012	0.852358
GJA4	351	149	102	199	0.0209053	0.0155144	0.0201303	0.0169477		1.34748	1.18779
GJB3	501	213	144	290	0.0298392	0.0221783	0.0284192	0.0246977		1.34543	1.15068
GJB7	272	110	74	161	0.0162001	0.0114536	0.0146043	0.0137115		1.41442	1.06512
GJC3	6	7	0	7	0.000357356	0.000728863	0	0.000596151		0.490292	0
GLG1	142	114	38	113	0.00845742	0.0118701	0.00749951	0.00962357		0.7125	0.779285
GLP2R	828	352	216	498	0.0493151	0.0366514	0.0426288	0.0424119		1.34552	1.00511
GLS2	58	41	10	42	0.00345444	0.00426905	0.00197355	0.0035769		0.809181	0.551749
GNAS	1364	661	376	863	0.0812388	0.0688255	0.0742056	0.0734968		1.18036	1.00964
GOLGA6L9	296	161	80	210	0.0176295	0.0167638	0.0157884	0.0178845		1.05164	0.882799
GOPC	47	26	15	40	0.00279929	0.00270721	0.00296033	0.00340657		1.03401	0.869005
GPATCH2L	155	97	56	131	0.00923169	0.0101	0.0110519	0.0111565		0.914032	0.990622
GPATCH4	353	160	103	174	0.0210244	0.0166597	0.0203276	0.0148186		1.26199	1.37176
GPBP1L1	470	218	136	278	0.0279929	0.0226989	0.0268403	0.0236757		1.23323	1.13367
GPC4	5	2	2	23	0.000297796	0.000208247	0.000394711	0.00195878		1.43002	0.201508
GPKOW	37	21	26	106	0.00220369	0.00218659	0.00513124	0.00902742		1.00782	0.568406
GPR101	21	10	8	43	0.00125074	0.00104123	0.00157884	0.00366207		1.20122	0.431134
GPR135	411	212	104	261	0.0244789	0.0220741	0.020525	0.0222279		1.10894	0.923388
GPR153	553	267	162	291	0.0329363	0.0278009	0.0319716	0.0247828		1.18472	1.29007
GPR173	2	3	6	21	0.000119119	0.00031237	0.00118413	0.00178845		0.381338	0.662099
GPR34	3	0	4	11	0.000178678	0	0.000789422	0.000936808		#DIV/0!	0.842672
GPR50	30	21	33	99	0.00178678	0.00218659	0.00651273	0.00843127		0.817153	0.772449
GPR55	363	157	110	215	0.02162	0.0163474	0.0217091	0.0183103		1.32254	1.18562
GPRASP1	48	29	38	148	0.00285884	0.00301958	0.00749951	0.0126043		0.94677	0.594995
GPRIN3	1445	687	405	859	0.0860631	0.0715327	0.079929	0.0731562		1.20313	1.09258
GPX4	759	322	213	435	0.0452055	0.0335277	0.0420367	0.0370465		1.3483	1.1347
GRIA3	14	8	8	48	0.00083383	0.000832986	0.00157884	0.00408789		1.00101	0.386225
GRIA4	43	38	15	68	0.00256105	0.00395668	0.00296033	0.00579118		0.647271	0.51118
GRIK4	659	334	175	395	0.0392496	0.0347772	0.0345372	0.0336399		1.1286	1.02667
GRIN3B	2044	955	542	1201	0.121739	0.0994377	0.106967	0.102282		1.22427	1.0458
GRIP1	691	398	202	555	0.0411554	0.0414411	0.0398658	0.0472662		0.993108	0.843431
GRIPAP1	16	14	20	59	0.000952948	0.00145773	0.00394711	0.0050247		0.653722	0.785542
GRK1	383	190	98	219	0.0228112	0.0197834	0.0193408	0.018651		1.15305	1.03699
GSC	3	0	1	3	0.000178678	0	0.000197355	0.000255493		#DIV/0!	0.772449
GSDME	260	125	58	161	0.0154854	0.0130154	0.0114466	0.0137115		1.18977	0.834821
GSPT2	4	1	2	21	0.000238237	0.000104123	0.000394711	0.00178845		2.28803	0.2207
GSTP1	102	59	36	71	0.00607504	0.00614327	0.0071048	0.00604667		0.988894	1.17499
GSX1	33	24	6	33	0.00196546	0.00249896	0.00118413	0.00281042		0.78651	0.421336
GTF3C1	524	296	131	401	0.0312091	0.0308205	0.0258536	0.0341509		1.01261	0.757039
GTPBP2	6	9	1	4	0.000357356	0.00093711	0.000197355	0.000340657		0.381338	0.579337
GUCY2F	33	28	54	133	0.00196546	0.00291545	0.0106572	0.0113269		0.674151	0.940878
H2BFWT	10	8	6	27	0.000595593	0.000832986	0.00118413	0.00229944		0.715009	0.514966
HAPLN2	170	61	47	85	0.0101251	0.00635152	0.00927571	0.00723897		1.59412	1.28136
HASPIN	662	336	203	494	0.0394282	0.0349854	0.0400632	0.0420712		1.12699	0.95227
HAUS6	35	27	7	31	0.00208457	0.00281133	0.00138149	0.0026401		0.741491	0.523272
HAUS7	47	25	39	102	0.00279929	0.00260308	0.00769686	0.00868677		1.07537	0.886045
HCFC1	20	19	27	88	0.00119119	0.00197834	0.0053286	0.00749446		0.602113	0.711004
HCN2	4	8	2	7	0.000238237	0.000832986	0.000394711	0.000596151		0.286004	0.662099
HDAC10	481	273	118	317	0.028648	0.0284257	0.0232879	0.0269971		1.00782	0.862609
HDAC6	15	15	15	39	0.000893389	0.00156185	0.00296033	0.00332141		0.572007	0.891288
HDHD5	408	184	121	243	0.0243002	0.0191587	0.02388	0.0206949		1.26836	1.15391
HDX	21	19	19	55	0.00125074	0.00197834	0.00374975	0.00468404		0.632218	0.800538
HEATR1	1677	990	449	1293	0.0998809	0.103082	0.0886126	0.110118		0.968945	0.804709
HEATR4	1304	588	378	785	0.0776653	0.0612245	0.0746004	0.066854		1.26853	1.11587
HELQ	1356	607	400	847	0.0807624	0.0632028	0.0789422	0.0721342		1.27783	1.09438
HEMGN	111	70	34	97	0.00661108	0.00728863	0.00671008	0.00826094		0.90704	0.812266
HEPACAM2	610	313	191	414	0.0363311	0.0325906	0.0376949	0.035258		1.11477	1.06911
HEPH	82	34	67	183	0.00488386	0.00354019	0.0132228	0.0155851		1.37955	0.848428
HERC6	1033	454	241	614	0.0615247	0.047272	0.0475627	0.0522909		1.30151	0.909578
HHIPL2	1141	630	305	794	0.0679571	0.0655977	0.0601934	0.0676205		1.03597	0.890165
HIC2	97	80	25	111	0.00577725	0.00832986	0.00493389	0.00945324		0.693559	0.521925
HLA-DPA1	648	281	163	377	0.0385944	0.0292586	0.0321689	0.032107		1.31908	1.00193
HNF4A	102	67	27	102	0.00607504	0.00697626	0.0053286	0.00868677		0.870817	0.613416
HNRNPCL1	21	9	4	16	0.00125074	0.00093711	0.000789422	0.00136263		1.33468	0.579337
HOMER2	535	226	133	301	0.0318642	0.0235319	0.0262483	0.0256345		1.35409	1.02394
HOXA1	12	5	4	7	0.000714711	0.000520616	0.000789422	0.000596151		1.37282	1.3242
HP	151	94	38	131	0.00899345	0.00978759	0.00749951	0.0111565		0.918863	0.672208
HPR	41	30	21	43	0.00244193	0.0031237	0.00414446	0.00366207		0.781743	1.13173
HS3ST5	297	242	108	308	0.0176891	0.0251978	0.0213144	0.0262306		0.702009	0.812576
HS3ST6	652	377	184	452	0.0388326	0.0392545	0.0363134	0.0384943		0.989254	0.943345
HS6ST2	51	34	46	96	0.00303752	0.00354019	0.00907835	0.00817578		0.858011	1.1104
HSD11B1L	199	115	53	146	0.0118523	0.0119742	0.0104598	0.012434		0.989821	0.841229
HSPBAP1	302	160	88	251	0.0179869	0.0166597	0.0173673	0.0213763		1.07966	0.812457
HTATSF1	21	15	30	72	0.00125074	0.00156185	0.00592066	0.00613183		0.80081	0.965561
HTR1E	25	23	7	20	0.00148898	0.00239484	0.00138149	0.00170329		0.621747	0.811072
HTR2A	131	69	39	81	0.00780226	0.00718451	0.00769686	0.00689831		1.08598	1.11576
HTR2B	835	325	209	445	0.049732	0.0338401	0.0412473	0.0378981		1.46962	1.08837
HTR3A	376	268	96	351	0.0223943	0.027905	0.0189461	0.0298927		0.802517	0.633804
HTR3C	24	14	6	18	0.00142942	0.00145773	0.00118413	0.00153296		0.980584	0.772449
HTR4	680	267	175	388	0.0405003	0.0278009	0.0345372	0.0330438		1.4568	1.0452
HUWE1	16	8	19	59	0.000952948	0.000832986	0.00374975	0.0050247		1.14401	0.746264
HYOU1	348	242	122	282	0.0207266	0.0251978	0.0240774	0.0240164		0.822556	1.00254
HYPK	121	36	44	79	0.00720667	0.00374844	0.00868364	0.00672799		1.92258	1.29067
IBA57	162	112	43	146	0.0096486	0.0116618	0.00848628	0.012434		0.827367	0.682506
IDH1	6	9	1	6	0.000357356	0.00093711	0.000197355	0.000510986		0.381338	0.386225
IFIT2	207	156	55	204	0.0123288	0.0162432	0.0108545	0.0173735		0.759009	0.624775
IFRD1	200	107	53	135	0.0119119	0.0111412	0.0104598	0.0114972		1.06917	0.909773
IGFBPL1	192	92	48	126	0.0114354	0.00957934	0.00947306	0.0107307		1.19375	0.882799
IGFL4	18	6	3	12	0.00107207	0.00062474	0.000592066	0.00102197		1.71602	0.579337
IGHMBP2	1263	755	365	925	0.0752233	0.0786131	0.0720347	0.078777		0.956881	0.914413
IGLON5	4	7	3	6	0.000238237	0.000728863	0.000592066	0.000510986		0.326861	1.15867
IGSF1	71	55	67	189	0.00422871	0.00572678	0.0132228	0.0160961		0.738409	0.821494
IGSF21	659	283	160	385	0.0392496	0.0294669	0.0315769	0.0327883		1.33199	0.963054
IL17RC	669	363	208	531	0.0398451	0.0377968	0.0410499	0.0452223		1.05419	0.907737
IL18BP	438	176	144	248	0.026087	0.0183257	0.0284192	0.0211208		1.42352	1.34556
IL1RL2	614	362	190	490	0.0365694	0.0376926	0.0374975	0.0417305		0.9702	0.898563
IL6ST	132	82	30	118	0.00786182	0.00853811	0.00592066	0.0100494		0.920792	0.589156
IMMP2L	56	34	10	43	0.00333532	0.00354019	0.00197355	0.00366207		0.942129	0.538918
INCENP	1269	546	329	736	0.0755807	0.0568513	0.0649299	0.062681		1.32945	1.03588
INMT	203	94	68	121	0.0120905	0.00978759	0.0134202	0.0103049		1.23529	1.30231
INO80E	163	120	46	159	0.00970816	0.0124948	0.00907835	0.0135411		0.776976	0.670428
IQCF2	321	128	78	177	0.0191185	0.0133278	0.0153937	0.0150741		1.43449	1.0212
IQSEC2	3	3	4	16	0.000178678	0.00031237	0.000789422	0.00136263		0.572007	0.579337
IRAG2	769	444	230	533	0.0458011	0.0462307	0.0453918	0.0453926		0.990706	0.999981
IRAK1	16	11	16	45	0.000952948	0.00114536	0.00315769	0.0038324		0.83201	0.823946
IRS4	21	21	28	105	0.00125074	0.00218659	0.00552595	0.00894226		0.572007	0.617959
IRX4	132	70	25	92	0.00786182	0.00728863	0.00493389	0.00783512		1.07864	0.629714
ISM2	918	426	245	560	0.0546754	0.0443565	0.0483521	0.047692		1.23264	1.01384
ITGB1	40	30	7	38	0.00238237	0.0031237	0.00138149	0.00323625		0.762676	0.42688
ITIH6	88	55	79	251	0.00524122	0.00572678	0.0155911	0.0213763		0.915211	0.729364
ITPR2	1037	595	271	763	0.061763	0.0619534	0.0534833	0.0649804		0.996927	0.823068
ITPRID2	987	456	259	602	0.058785	0.0474802	0.0511151	0.0512689		1.23809	0.996998
IVL	951	416	270	591	0.0566409	0.0433153	0.053286	0.0503321		1.30764	1.05869
IWS1	394	175	101	196	0.0234663	0.0182216	0.0199329	0.0166922		1.28783	1.19414
IYD	527	230	127	309	0.0313877	0.0239484	0.0250641	0.0263158		1.31064	0.952437
IZUMO3	420	174	151	273	0.0250149	0.0181175	0.0298007	0.0232499		1.38071	1.28176
JPH1	647	271	188	372	0.0385348	0.0282174	0.0371028	0.0316811		1.36564	1.17113
KALRN	962	520	282	675	0.057296	0.0541441	0.0556542	0.0574859		1.05821	0.968136
KAT2A	37	27	13	37	0.00220369	0.00281133	0.00256562	0.00315108		0.783862	0.814203
KATNB1	828	359	243	472	0.0493151	0.0373803	0.0479574	0.0401976		1.31928	1.19304
KBTBD3	254	169	87	175	0.0151281	0.0175968	0.0171699	0.0149038		0.859703	1.15205
KBTBD6	0	0	1	1	0	0	0.000197355	8.51644e-05		#DIV/0!	2.31735
KBTBD7	15	13	4	13	0.000893389	0.0013536	0.000789422	0.00110714		0.660008	0.71303
KCNA10	265	147	68	179	0.0157832	0.0153061	0.0134202	0.0152444		1.03117	0.880333
KCND1	12	12	12	46	0.000714711	0.00124948	0.00236827	0.00391756		0.572007	0.604525
KCNH5	117	64	30	93	0.00696843	0.00666389	0.00592066	0.00792029		1.0457	0.747531
KCNIP3	84	43	18	59	0.00500298	0.0044773	0.0035524	0.0050247		1.11741	0.706987
KCNK17	452	228	128	259	0.0269208	0.0237401	0.0252615	0.0220576		1.13398	1.14525
KCNK7	370	142	97	203	0.0220369	0.0147855	0.0191435	0.0172884		1.49044	1.1073
KDM4E	7	7	1	14	0.000416915	0.000728863	0.000197355	0.0011923		0.572007	0.165525
KHDRBS1	3	4	3	1	0.000178678	0.000416493	0.000592066	8.51644e-05		0.429005	6.95204
KIAA0513	184	144	61	159	0.0109589	0.0149938	0.0120387	0.0135411		0.730898	0.889045
KIAA0753	1456	606	382	795	0.0867183	0.0630987	0.0753898	0.0677057		1.37433	1.11349
KIAA1210	73	50	60	228	0.00434783	0.00520616	0.0118413	0.0194175		0.83513	0.609828
KIAA1211	1099	544	289	663	0.0654556	0.0566431	0.0570357	0.056464		1.15558	1.01013
KIAA1211L	888	384	247	529	0.0528886	0.0399833	0.0487468	0.045052		1.32277	1.08201
KIF21A	425	250	118	343	0.0253127	0.0260308	0.0232879	0.0292114		0.972412	0.797222
KIF22	589	258	182	339	0.0350804	0.0268638	0.0359187	0.0288707		1.30586	1.24412
KIF25	1268	472	373	678	0.0755211	0.0491462	0.0736136	0.0577414		1.53666	1.27488
KLF9	0	0	0	0	0	0	0	0		#DIV/0!	#DIV/0!
KLHDC4	991	482	299	645	0.0590232	0.0501874	0.0590093	0.054931		1.17606	1.07424
KLHL31	542	240	144	336	0.0322811	0.0249896	0.0284192	0.0286152		1.29178	0.993149
KLHL34	12	5	18	52	0.000714711	0.000520616	0.0035524	0.00442855		1.37282	0.802159
KLHL4	13	14	20	49	0.00077427	0.00145773	0.00394711	0.00417305		0.531149	0.945856
KLHL8	95	48	32	76	0.00565813	0.00499792	0.00631537	0.00647249		1.1321	0.975725
KLK4	135	88	42	104	0.0080405	0.00916285	0.00828893	0.00885709		0.877511	0.935852
KLLN	438	308	125	362	0.026087	0.03207	0.0246694	0.0308295		0.813439	0.800189
KLRC3	2	5	1	4	0.000119119	0.000520616	0.000197355	0.000340657		0.228803	0.579337
KLRG2	173	80	47	103	0.0103038	0.00832986	0.00927571	0.00877193		1.23697	1.05743
KMT2D	2042	1298	654	1693	0.12162	0.135152	0.12907	0.144183		0.899876	0.895183
KPTN	178	100	40	125	0.0106015	0.0104123	0.00789422	0.0106455		1.01817	0.741551
KRBA2	679	282	167	430	0.0404407	0.0293628	0.0329584	0.0366207		1.37728	0.899993
KREMEN2	84	50	27	77	0.00500298	0.00520616	0.0053286	0.00655766		0.960972	0.812576
KRT32	846	340	222	526	0.0503871	0.0354019	0.0438129	0.0447965		1.42329	0.978044
KRT7	999	481	292	591	0.0594997	0.0500833	0.0576278	0.0503321		1.18801	1.14495
KRTAP10-9	1473	671	436	838	0.0877308	0.0698667	0.086047	0.0713677		1.25569	1.20568
KRTAP13-1	9	6	2	4	0.000536033	0.00062474	0.000394711	0.000340657		0.858011	1.15867
KRTAP19-3	10	5	2	11	0.000595593	0.000520616	0.000394711	0.000936808		1.14401	0.421336
KRTAP29-1	245	133	53	167	0.014592	0.0138484	0.0104598	0.0142224		1.0537	0.735446
KRTAP4-1	341	125	90	186	0.0203097	0.0130154	0.017762	0.0158406		1.56044	1.1213
KRTAP6-2	2	2	0	2	0.000119119	0.000208247	0	0.000170329		0.572007	0
KYAT1	675	437	216	592	0.0402025	0.0455019	0.0426288	0.0504173		0.883535	0.845519
L1CAM	17	11	18	54	0.00101251	0.00114536	0.0035524	0.00459888		0.884011	0.772449
L3HYPDH	582	292	192	351	0.0346635	0.030404	0.0378922	0.0298927		1.1401	1.26761
LAIR1	161	68	41	94	0.00958904	0.00708038	0.00809157	0.00800545		1.35431	1.01076
LAMA2	2365	1115	606	1446	0.140858	0.116097	0.119597	0.123148		1.21327	0.971171
LAMB2	992	555	291	686	0.0590828	0.0577884	0.0574304	0.0584228		1.0224	0.983015
LAMP2	12	7	10	43	0.000714711	0.000728863	0.00197355	0.00366207		0.980584	0.538918
LARP6	268	205	95	248	0.0159619	0.0213453	0.0187488	0.0211208		0.747795	0.887694
LCE3A	197	77	44	102	0.0117332	0.00801749	0.00868364	0.00868677		1.46345	0.99964
LCE4A	38	25	9	32	0.00226325	0.00260308	0.0017762	0.00272526		0.869451	0.651754
LEKR1	560	227	141	328	0.0333532	0.023636	0.0278271	0.0279339		1.41112	0.996177
LEMD1	168	148	50	169	0.010006	0.0154102	0.00986777	0.0143928		0.649305	0.685606
LEMD2	51	28	15	35	0.00303752	0.00291545	0.00296033	0.00298075		1.04187	0.993149
LEP	321	134	97	191	0.0191185	0.0139525	0.0191435	0.0162664		1.37026	1.17687
LEXM	936	423	258	554	0.0557475	0.0440441	0.0509177	0.0471811		1.26572	1.0792
LGALSL	22	13	5	14	0.0013103	0.0013536	0.000986777	0.0011923		0.968012	0.827624
LGI4	622	263	191	356	0.0370459	0.0273844	0.0376949	0.0303185		1.35281	1.2433
LHX5	25	32	9	26	0.00148898	0.00333195	0.0017762	0.00221427		0.446881	0.802159
LILRB3	139	69	53	115	0.00827874	0.00718451	0.0104598	0.0097939		1.1523	1.06799
LIM2	55	59	20	68	0.00327576	0.00614327	0.00394711	0.00579118		0.533227	0.681573
LINS1	563	236	161	343	0.0335319	0.0245731	0.0317742	0.0292114		1.36458	1.08773
LIPE	1538	610	406	877	0.0916021	0.0635152	0.0801263	0.0746892		1.44221	1.0728
LLGL1	810	510	224	660	0.048243	0.0531029	0.0442076	0.0562085		0.908482	0.786494
LMF1	1078	523	337	669	0.0642049	0.0544565	0.0665088	0.056975		1.17901	1.16733
LMO2	21	22	8	32	0.00125074	0.00229071	0.00157884	0.00272526		0.546007	0.579337
LMOD3	679	312	189	393	0.0404407	0.0324865	0.0373002	0.0334696		1.24485	1.11445
LNX1	311	186	81	230	0.0185229	0.0193669	0.0159858	0.0195878		0.956421	0.816109
LONRF3	34	17	28	67	0.00202501	0.0017701	0.00552595	0.00570601		1.14401	0.968444
LPAR5	146	75	34	108	0.00869565	0.00780925	0.00671008	0.00919775		1.11351	0.729535
LRCH2	13	7	14	54	0.00077427	0.000728863	0.00276298	0.00459888		1.0623	0.600794
LRMP	470	204	144	269	0.0279929	0.0212411	0.0284192	0.0229092		1.31786	1.24051
LRRC24	625	283	171	384	0.0372245	0.0294669	0.0337478	0.0327031		1.26327	1.03194
LRRC25	127	83	40	104	0.00756403	0.00864223	0.00789422	0.00885709		0.87524	0.891288
LRRC3	429	175	129	258	0.0255509	0.0182216	0.0254589	0.0219724		1.40223	1.15867
LRRC38	105	87	27	116	0.00625372	0.00905873	0.0053286	0.00987907		0.690353	0.539383
LRRC4B	41	20	6	20	0.00244193	0.00208247	0.00118413	0.00170329		1.17261	0.695204
LRRC75B	1431	700	424	899	0.0852293	0.0728863	0.0836787	0.0765628		1.16935	1.09294
LTB4R2	262	128	73	166	0.0156045	0.0133278	0.0144069	0.0141373		1.17083	1.01907
LTBP2	1244	721	375	891	0.0740917	0.0750729	0.0740083	0.0758815		0.986931	0.975315
LTN1	776	323	247	501	0.046218	0.0336318	0.0487468	0.0426673		1.37423	1.14248
LXN	931	426	249	545	0.0554497	0.0443565	0.0491415	0.0464146		1.25009	1.05875
LY86	343	133	113	194	0.0204288	0.0138484	0.0223012	0.0165219		1.47518	1.3498
MAATS1	1219	520	299	678	0.0726027	0.0541441	0.0590093	0.0577414		1.34092	1.02196
MAEL	162	144	51	147	0.0096486	0.0149938	0.0100651	0.0125192		0.643508	0.803978
MAGEA3	18	18	14	50	0.00107207	0.00187422	0.00276298	0.00425822		0.572007	0.648857
MAGEB16	8	6	5	39	0.000476474	0.00062474	0.000986777	0.00332141		0.762676	0.297096
MAGEB17	12	12	14	47	0.000714711	0.00124948	0.00276298	0.00400273		0.572007	0.690274
MAGEB2	6	4	9	30	0.000357356	0.000416493	0.0017762	0.00255493		0.858011	0.695204
MAGEC3	9	8	17	48	0.000536033	0.000832986	0.00335504	0.00408789		0.643508	0.820727
MAGED1	30	24	21	74	0.00178678	0.00249896	0.00414446	0.00630216		0.715009	0.657626
MAGED2	5	6	2	22	0.000297796	0.00062474	0.000394711	0.00187362		0.476673	0.210668
MAGEE1	34	29	31	94	0.00202501	0.00301958	0.00611802	0.00800545		0.670629	0.764232
MAGEE2	26	18	20	81	0.00154854	0.00187422	0.00394711	0.00689831		0.826233	0.572185
MAGI1	955	645	285	776	0.0568791	0.0671595	0.0562463	0.0660875		0.846925	0.851088
MAGIX	31	16	31	81	0.00184634	0.00166597	0.00611802	0.00689831		1.10826	0.886886
MALRD1	3414	1615	905	2155	0.203335	0.168159	0.178607	0.183529		1.20918	0.973178
MAMLD1	35	18	36	121	0.00208457	0.00187422	0.0071048	0.0103049		1.11224	0.689459
MAMSTR	99	59	22	88	0.00589637	0.00614327	0.00434182	0.00749446		0.959809	0.579337
MAN2B2	2262	1020	627	1405	0.134723	0.106206	0.123742	0.119656		1.26851	1.03415
MAP10	1538	709	433	890	0.0916021	0.0738234	0.0854549	0.0757963		1.24083	1.12743
MAP11	46	45	14	44	0.00273973	0.00468555	0.00276298	0.00374723		0.584718	0.737338
MAP1A	1291	813	417	1004	0.076891	0.0846522	0.0822972	0.085505		0.908316	0.962484
MAP3K15	71	60	86	261	0.00422871	0.0062474	0.0169726	0.0222279		0.676875	0.76357
MAP3K4	695	431	195	545	0.0413937	0.0448771	0.0384843	0.0464146		0.922378	0.829143
MAP7D2	33	28	47	129	0.00196546	0.00291545	0.00927571	0.0109862		0.674151	0.844305
MAP7D3	32	22	37	124	0.0019059	0.00229071	0.00730215	0.0105604		0.83201	0.691467
MAPK12	248	140	75	195	0.0147707	0.0145773	0.0148017	0.0166071		1.01327	0.891288
MAPRE2	11	11	6	15	0.000655152	0.00114536	0.00118413	0.00127747		0.572007	0.926939
2023-03-01	247	199	78	283	0.0147111	0.0207205	0.0153937	0.0241015		0.709979	0.638704
MAST2	947	579	293	749	0.0564026	0.0602874	0.0578251	0.0637881		0.935563	0.906519
MATN4	561	237	149	315	0.0334127	0.0246772	0.029406	0.0268268		1.35399	1.09614
MBD1	459	240	112	334	0.0273377	0.0249896	0.0221038	0.0284449		1.09396	0.777075
MBLAC1	101	64	25	107	0.00601549	0.00666389	0.00493389	0.00911259		0.902699	0.541436
MC4R	311	236	64	298	0.0185229	0.0245731	0.0126307	0.025379		0.753789	0.497685
MCEMP1	382	137	94	190	0.0227516	0.0142649	0.0185514	0.0161812		1.59494	1.14648
MCF2	32	27	23	105	0.0019059	0.00281133	0.00453918	0.00894226		0.677934	0.507609
MCF2L2	666	334	189	433	0.0396665	0.0347772	0.0373002	0.0368762		1.14059	1.0115
MCM7	504	271	118	318	0.0300179	0.0282174	0.0232879	0.0270823		1.06381	0.859896
MCMDC2	708	294	199	417	0.042168	0.0306122	0.0392737	0.0355135		1.37749	1.10588
MCPH1-AS1	52	20	15	44	0.00309708	0.00208247	0.00296033	0.00374723		1.48722	0.790005
MDGA2	419	192	133	245	0.0249553	0.0199917	0.0262483	0.0208653		1.24829	1.25799
MEA1	66	55	11	70	0.00393091	0.00572678	0.00217091	0.00596151		0.686409	0.364155
MECP2	73	35	81	172	0.00434783	0.00364431	0.0159858	0.0146483		1.19304	1.09131
MED12	7	8	13	37	0.000416915	0.000832986	0.00256562	0.00315108		0.500506	0.814203
MED14	17	7	14	40	0.00101251	0.000728863	0.00276298	0.00340657		1.38916	0.811072
MED23	65	33	12	51	0.00387135	0.00343607	0.00236827	0.00434338		1.12668	0.545258
MEI1	966	422	304	573	0.0575342	0.04394	0.0599961	0.0487992		1.30938	1.22945
METTL24	896	373	246	525	0.0533651	0.038838	0.0485494	0.0447113		1.37404	1.08584
MEX3C	453	186	112	239	0.0269803	0.0193669	0.0221038	0.0203543		1.39311	1.08595
MFSD2B	1042	511	302	622	0.0620608	0.053207	0.0596013	0.0529722		1.1664	1.12514
MFSD6L	1214	710	354	876	0.0723049	0.0739275	0.0698638	0.074604		0.978052	0.936462
MGMT	89	55	38	76	0.00530077	0.00572678	0.00749951	0.00647249		0.925612	1.15867
MICU3	432	251	105	286	0.0257296	0.0261349	0.0207223	0.024357		0.98449	0.850774
MIEN1	28	25	11	29	0.00166766	0.00260308	0.00217091	0.00246977		0.640648	0.878994
MIF4GD	35	25	10	48	0.00208457	0.00260308	0.00197355	0.00408789		0.80081	0.482781
MIIP	558	308	186	380	0.0332341	0.03207	0.0367081	0.0323625		1.0363	1.13428
MITF	224	133	69	164	0.0133413	0.0138484	0.0136175	0.013967		0.96338	0.974982
MLH3	1426	683	407	904	0.0849315	0.0711162	0.0803237	0.0769886		1.19426	1.04332
MMP10	33	23	6	18	0.00196546	0.00239484	0.00118413	0.00153296		0.820706	0.772449
MMP11	413	277	127	337	0.024598	0.0288421	0.0250641	0.0287004		0.852848	0.873303
MMP8	695	307	176	386	0.0413937	0.0319658	0.0347346	0.0328734		1.29493	1.05661
MMP9	523	271	170	366	0.0311495	0.0282174	0.0335504	0.0311702		1.10391	1.07636
MMRN2	764	345	208	427	0.0455033	0.0359225	0.0410499	0.0363652		1.26671	1.12883
MORC4	10	15	20	61	0.000595593	0.00156185	0.00394711	0.00519503		0.381338	0.759786
MORN1	752	502	216	619	0.0447886	0.0522699	0.0426288	0.0527167		0.856871	0.808638
MOSPD2	17	9	26	66	0.00101251	0.00093711	0.00513124	0.00562085		1.08046	0.912894
MOV10L1	533	371	181	440	0.0317451	0.0386297	0.0357213	0.0374723		0.821778	0.953273
MPDZ	2411	1312	713	1637	0.143597	0.13661	0.140714	0.139414		1.05115	1.00933
MPP2	59	34	16	57	0.003514	0.00354019	0.00315769	0.00485437		0.992601	0.650484
MPZL3	522	181	121	296	0.0310899	0.0188463	0.02388	0.0252087		1.64966	0.947294
MRC2	900	498	241	590	0.0536033	0.0518534	0.0475627	0.050247		1.03375	0.946578
MRPL58	131	64	38	87	0.00780226	0.00666389	0.00749951	0.0074093		1.17083	1.01217
MRPS24;URGCP-MRPS24	259	89	44	120	0.0154258	0.00926697	0.00868364	0.0102197		1.66461	0.849694
MRPS27	291	164	81	194	0.0173317	0.0170762	0.0159858	0.0165219		1.01496	0.967552
MRPS28	402	156	128	217	0.0239428	0.0162432	0.0252615	0.0184807		1.47402	1.36691
MRTFB	365	254	103	322	0.0217391	0.0264473	0.0203276	0.0274229		0.821979	0.741263
MS4A2	328	126	86	169	0.0195354	0.0131195	0.0169726	0.0143928		1.48903	1.17924
MSTN	581	254	181	333	0.0346039	0.0264473	0.0357213	0.0283597		1.30841	1.25958
MTCL1	1645	937	456	1198	0.097975	0.0975635	0.0899941	0.102027		1.00422	0.882062
MTMR8	29	19	43	106	0.00172722	0.00197834	0.00848628	0.00902742		0.873064	0.940056
MTTP	312	187	87	197	0.0185825	0.0194711	0.0171699	0.0167774		0.954365	1.0234
MVB12A	270	161	65	173	0.016081	0.0167638	0.0128281	0.0147334		0.959267	0.87068
MX2	508	265	125	349	0.0302561	0.0275927	0.0246694	0.0297224		1.09653	0.829996
MXRA5	17	20	27	86	0.00101251	0.00208247	0.0053286	0.00732414		0.486206	0.727539
MYBL2	451	177	111	250	0.0268612	0.0184298	0.0219065	0.0212911		1.45749	1.0289
MYCBP2	563	343	176	500	0.0335319	0.0357143	0.0347346	0.0425822		0.938892	0.815706
MYCBPAP	1475	694	429	897	0.0878499	0.0722616	0.0846655	0.0763924		1.21572	1.1083
MYH7	12	8	3	10	0.000714711	0.000832986	0.000592066	0.000851644		0.858011	0.695204
N6AMT1	321	120	83	167	0.0191185	0.0124948	0.0163805	0.0142224		1.53012	1.15174
NAA10	3	6	2	13	0.000178678	0.00062474	0.000394711	0.00110714		0.286004	0.356515
NAA38	29	29	8	31	0.00172722	0.00301958	0.00157884	0.0026401		0.572007	0.598025
NAAA	707	249	201	401	0.0421084	0.0259267	0.0396684	0.0341509		1.62413	1.16156
NACAD	1186	571	360	704	0.0706373	0.0594544	0.071048	0.0599557		1.18809	1.18501
NANOS1	152	149	48	165	0.00905301	0.0155144	0.00947306	0.0140521		0.583524	0.674137
NAP1L2	11	8	16	55	0.000655152	0.000832986	0.00315769	0.00468404		0.78651	0.674137
NDE1	117	77	24	80	0.00696843	0.00801749	0.00473653	0.00681315		0.869154	0.695204
NDFIP2	144	81	55	106	0.00857653	0.00843399	0.0108545	0.00902742		1.0169	1.2024
NDUFB11	4	2	4	14	0.000238237	0.000208247	0.000789422	0.0011923		1.14401	0.662099
NECTIN1	904	397	258	444	0.0538416	0.0413369	0.0509177	0.037813		1.3025	1.34657
NEFM	454	291	135	367	0.0270399	0.0302999	0.026643	0.0312553		0.89241	0.85243
NEK6	85	56	29	57	0.00506254	0.0058309	0.00572331	0.00485437		0.868225	1.179
NEU1	42	37	20	36	0.00250149	0.00385256	0.00394711	0.00306592		0.649305	1.28742
NEXMIF	31	13	36	126	0.00184634	0.0013536	0.0071048	0.0107307		1.36402	0.662099
NFAM1	495	177	121	280	0.0294818	0.0184298	0.02388	0.023846		1.59968	1.00143
NFIB	271	115	76	121	0.0161406	0.0119742	0.014999	0.0103049		1.34795	1.45552
NFU1	146	52	32	84	0.00869565	0.00541441	0.00631537	0.00715381		1.60602	0.882799
NHS	38	21	49	167	0.00226325	0.00218659	0.00967042	0.0142224		1.03506	0.67994
NINL	1718	841	511	1105	0.102323	0.0875677	0.100849	0.0941066		1.1685	1.07164
NISCH	668	371	184	445	0.0397856	0.0386297	0.0363134	0.0378981		1.02992	0.958184
NKAP	5	4	5	12	0.000297796	0.000416493	0.000986777	0.00102197		0.715009	0.965561
NKRF	4	3	0	7	0.000238237	0.00031237	0	0.000596151		0.762676	0
NKX2-5	92	61	33	83	0.00547945	0.00635152	0.00651273	0.00706864		0.862699	0.921355
NLGN3	8	9	9	28	0.000476474	0.00093711	0.0017762	0.0023846		0.508451	0.744862
NLRC4	687	399	187	484	0.0409172	0.0415452	0.0369055	0.0412196		0.984884	0.895339
NLRP7	217	128	58	158	0.0129244	0.0133278	0.0114466	0.013456		0.969731	0.850672
NOA1	806	352	242	451	0.0480048	0.0366514	0.04776	0.0384091		1.30977	1.24345
NOD2	1595	840	473	1096	0.094997	0.0874636	0.0933491	0.0933401		1.08613	1.0001
NOL4	86	60	26	59	0.0051221	0.0062474	0.00513124	0.0050247		0.819877	1.0212
NOSTRIN	531	318	123	467	0.031626	0.0331112	0.0242747	0.0397718		0.955144	0.610351
NOTCH3	1120	589	326	736	0.0667064	0.0613286	0.0643379	0.062681		1.08769	1.02643
NOTUM	112	75	30	90	0.00667064	0.00780925	0.00592066	0.00766479		0.854197	0.772449
NOX1	17	9	37	80	0.00101251	0.00093711	0.00730215	0.00681315		1.08046	1.07177
NPFF	223	83	61	109	0.0132817	0.00864223	0.0120387	0.00928292		1.53684	1.29686
NPHP4	2031	1104	594	1433	0.120965	0.114952	0.117229	0.122041		1.05231	0.960575
NPVF	47	26	13	35	0.00279929	0.00270721	0.00256562	0.00298075		1.03401	0.860729
NRG4	176	54	49	88	0.0104824	0.00562266	0.00967042	0.00749446		1.86432	1.29034
NRK	69	43	75	216	0.00410959	0.0044773	0.0148017	0.0183955		0.917872	0.804635
NRN1	49	18	14	25	0.0029184	0.00187422	0.00276298	0.00212911		1.55713	1.29771
NSUN6	161	89	41	140	0.00958904	0.00926697	0.00809157	0.011923		1.03475	0.678652
NT5C	38	23	9	36	0.00226325	0.00239484	0.0017762	0.00306592		0.945055	0.579337
NUDT12	236	199	69	190	0.014056	0.0207205	0.0136175	0.0161812		0.67836	0.841563
NUP155	284	172	97	234	0.0169148	0.0179092	0.0191435	0.0199285		0.944477	0.96061
NUP37	56	55	21	53	0.00333532	0.00572678	0.00414446	0.00451371		0.582407	0.918194
NUP85	228	148	57	162	0.0135795	0.0154102	0.0112493	0.0137966		0.8812	0.815363
NUP93	247	124	65	162	0.0147111	0.0129113	0.0128281	0.0137966		1.1394	0.9298
NWD1	2965	1428	809	1851	0.176593	0.148688	0.159661	0.157639		1.18768	1.01282
NXNL1	605	255	165	353	0.0360334	0.0265514	0.0325636	0.030063		1.35711	1.08318
OARD1	50	37	13	45	0.00297796	0.00385256	0.00256562	0.0038324		0.772983	0.669456
OCRL	15	10	7	45	0.000893389	0.00104123	0.00138149	0.0038324		0.858011	0.360476
ODF3L2	471	226	136	287	0.0280524	0.0235319	0.0268403	0.0244422		1.1921	1.09812
OGFOD3	135	85	36	113	0.0080405	0.00885048	0.0071048	0.00962357		0.908482	0.73827
OMA1	417	371	96	491	0.0248362	0.0386297	0.0189461	0.0418157		0.64293	0.453086
OPHN1	6	4	13	33	0.000357356	0.000416493	0.00256562	0.00281042		0.858011	0.912894
OPLAH	1427	826	454	1016	0.0849911	0.0860058	0.0895994	0.086527		0.988201	1.03551
OR10G3	350	217	98	253	0.0208457	0.0225948	0.0193408	0.0215466		0.922592	0.897629
OR10R2	850	371	228	511	0.0506254	0.0386297	0.044997	0.043519		1.31053	1.03396
OR10S1	409	187	117	258	0.0243597	0.0194711	0.0230906	0.0219724		1.25107	1.05089
OR10T2	847	347	209	469	0.0504467	0.0361308	0.0412473	0.0399421		1.39622	1.03268
OR10Z1	449	150	121	255	0.0267421	0.0156185	0.02388	0.0217169		1.71221	1.0996
OR11G2	41	31	19	44	0.00244193	0.00322782	0.00374975	0.00374723		0.756526	1.00067
OR12D2	447	176	135	280	0.026623	0.0183257	0.026643	0.023846		1.45277	1.11729
OR13A1	576	262	162	347	0.0343061	0.0272803	0.0319716	0.029552		1.25754	1.08187
OR13C2	229	97	61	140	0.0136391	0.0101	0.0120387	0.011923		1.35041	1.0097
OR13D1	10	10	6	11	0.000595593	0.00104123	0.00118413	0.000936808		0.572007	1.26401
OR13F1	522	237	130	289	0.0310899	0.0246772	0.0256562	0.0246125		1.25986	1.04241
OR13G1	353	137	98	202	0.0210244	0.0142649	0.0193408	0.0172032		1.47386	1.12426
OR14A16	579	260	163	321	0.0344848	0.0270721	0.0321689	0.0273378		1.27382	1.17672
OR1L3	658	229	160	367	0.03919	0.0238442	0.0315769	0.0312553		1.64358	1.01029
OR2A5	7	5	3	12	0.000416915	0.000520616	0.000592066	0.00102197		0.80081	0.579337
OR2AP1	774	313	242	397	0.0460989	0.0325906	0.04776	0.0338103		1.41448	1.41259
OR2G3	667	289	192	379	0.039726	0.0300916	0.0378922	0.0322773		1.32017	1.17396
OR2G6	569	215	144	293	0.0338892	0.0223865	0.0284192	0.0249532		1.51382	1.1389
OR2M3	14	8	4	15	0.00083383	0.000832986	0.000789422	0.00127747		1.00101	0.617959
OR2W3	913	357	244	510	0.0543776	0.037172	0.0481547	0.0434338		1.46286	1.10869
OR2W5	386	164	116	214	0.0229899	0.0170762	0.0228932	0.0182252		1.34631	1.25613
OR2Y1	875	313	222	530	0.0521144	0.0325906	0.0438129	0.0451371		1.59906	0.970663
OR4A47	11	5	2	20	0.000655152	0.000520616	0.000394711	0.00170329		1.25842	0.231735
OR4B1	581	235	141	361	0.0346039	0.024469	0.0278271	0.0307443		1.4142	0.905114
OR4C15	589	304	187	410	0.0350804	0.0316535	0.0369055	0.0349174		1.10826	1.05694
OR4D5	459	224	128	263	0.0273377	0.0233236	0.0252615	0.0223982		1.1721	1.12783
OR4D6	609	279	186	370	0.0362716	0.0290504	0.0367081	0.0315108		1.24857	1.16494
OR4K5	691	277	182	366	0.0411554	0.0288421	0.0359187	0.0311702		1.42692	1.15234
OR4S2	301	119	73	160	0.0179273	0.0123907	0.0144069	0.0136263		1.44684	1.05729
OR51E1	539	387	151	473	0.0321024	0.0402957	0.0298007	0.0402827		0.796671	0.739787
OR52A1	193	97	48	145	0.0114949	0.0101	0.00947306	0.0123488		1.13812	0.767122
OR52R1	387	154	103	227	0.0230494	0.016035	0.0203276	0.0193323		1.43745	1.05148
OR56B1	901	390	196	549	0.0536629	0.0406081	0.0386817	0.0467552		1.32148	0.827323
OR5B21	527	227	148	305	0.0313877	0.023636	0.0292086	0.0259751		1.32796	1.12448
OR5D16	109	49	30	77	0.00649196	0.00510204	0.00592066	0.00655766		1.27242	0.902863
OR5H15	110	57	26	67	0.00655152	0.00593503	0.00513124	0.00570601		1.10387	0.899269
OR6A2	350	161	100	200	0.0208457	0.0167638	0.0197355	0.0170329		1.24349	1.15867
OR6K3	390	151	105	206	0.0232281	0.0157226	0.0207223	0.0175439		1.47737	1.18117
OR6P1	978	389	266	595	0.058249	0.040504	0.0524965	0.0506728		1.43811	1.03599
OR6V1	1073	406	265	581	0.0639071	0.0422741	0.0522992	0.0494805		1.51173	1.05697
OR7G2	487	196	143	266	0.0290054	0.0204082	0.0282218	0.0226537		1.42126	1.24579
OR7G3	381	155	109	246	0.0226921	0.0161391	0.0215117	0.0209504		1.40603	1.02679
OR8B12	142	50	30	65	0.00845742	0.00520616	0.00592066	0.00553568		1.6245	1.06955
OR8D4	579	263	176	340	0.0344848	0.0273844	0.0347346	0.0289559		1.25929	1.19957
ORC4	142	106	42	118	0.00845742	0.0110371	0.00828893	0.0100494		0.766274	0.824819
OTOF	2458	1306	669	1640	0.146397	0.135985	0.132031	0.13967		1.07656	0.945308
OTOG	4759	2262	1249	3044	0.283443	0.235527	0.246497	0.25924		1.20344	0.950843
OTUD5	1	0	1	2	5.95593e-05	0	0.000197355	0.000170329		#DIV/0!	1.15867
OTULIN	406	168	113	208	0.0241811	0.0174927	0.0223012	0.0177142		1.38235	1.25894
OVOL1	170	142	33	196	0.0101251	0.0147855	0.00651273	0.0166922		0.684797	0.390166
OXGR1	127	86	42	112	0.00756403	0.0089546	0.00828893	0.00953841		0.844708	0.869005
P2RY4	17	19	20	58	0.00101251	0.00197834	0.00394711	0.00493953		0.511796	0.799085
P2RY6	71	62	16	70	0.00422871	0.00645564	0.00315769	0.00596151		0.65504	0.529679
P3H4	179	148	47	207	0.0106611	0.0154102	0.00927571	0.017629		0.691819	0.526161
PADI3	1333	664	381	813	0.0793925	0.0691379	0.0751924	0.0692386		1.14832	1.08599
PAK1IP1	221	77	52	125	0.0131626	0.00801749	0.0102625	0.0106455		1.64173	0.964017
PAK3	4	3	2	7	0.000238237	0.00031237	0.000394711	0.000596151		0.762676	0.662099
PALMD	754	332	209	442	0.0449077	0.0345689	0.0412473	0.0376427		1.29908	1.09576
PANX1	556	259	133	296	0.0331149	0.0269679	0.0262483	0.0252087		1.22794	1.04124
PARP15	1084	481	321	590	0.0645622	0.0500833	0.0633511	0.050247		1.2891	1.26079
PASD1	27	22	49	143	0.0016081	0.00229071	0.00967042	0.0121785		0.702009	0.794056
PCBP4	199	151	67	193	0.0118523	0.0157226	0.0132228	0.0164367		0.753837	0.804468
PCDH19	17	10	9	46	0.00101251	0.00104123	0.0017762	0.00391756		0.972412	0.453394
PCDHA11	744	373	194	477	0.0443121	0.038838	0.038287	0.0406234		1.14095	0.942485
PCDHA12	938	523	228	651	0.0558666	0.0544565	0.044997	0.055442		1.02589	0.811606
PCDHAC1	1070	509	286	653	0.0637284	0.0529988	0.0564437	0.0556123		1.20245	1.01495
PCDHB13	45	29	11	38	0.00268017	0.00301958	0.00217091	0.00323625		0.887597	0.670811
PCNT	3680	2010	1091	2593	0.219178	0.209288	0.215315	0.220831		1.04726	0.97502
PCSK5	1273	596	369	839	0.0758189	0.0620575	0.0728242	0.0714529		1.22175	1.01919
PCSK6	991	597	277	781	0.0590232	0.0621616	0.0546675	0.0665134		0.949513	0.821902
PCSK9	696	278	183	421	0.0414532	0.0289463	0.036116	0.0358542		1.43208	1.0073
PDE1C	951	573	292	617	0.0566409	0.0596626	0.0576278	0.0525464		0.949352	1.0967
PDE7A	351	132	95	174	0.0209053	0.0137443	0.0187488	0.0148186		1.52102	1.26522
PDIK1L	23	14	9	16	0.00136986	0.00145773	0.0017762	0.00136263		0.939726	1.30351
PDS5B	70	73	22	58	0.00416915	0.007601	0.00434182	0.00493953		0.5485	0.878994
PDX1	101	94	28	111	0.00601549	0.00978759	0.00552595	0.00945324		0.614603	0.584556
PDZD4	23	12	18	49	0.00136986	0.00124948	0.0035524	0.00417305		1.09635	0.851271
PDZK1IP1	171	84	50	155	0.0101846	0.00874636	0.00986777	0.0132005		1.16444	0.747531
PDZRN3	483	375	136	468	0.0287671	0.0390462	0.0268403	0.0398569		0.736745	0.673417
PEX6	673	349	188	462	0.0400834	0.036339	0.0371028	0.0393459		1.10304	0.94299
PFKFB1	30	18	34	89	0.00178678	0.00187422	0.00671008	0.00757963		0.953345	0.885279
PGAM1	146	50	46	76	0.00869565	0.00520616	0.00907835	0.00647249		1.67026	1.40261
PGPEP1L	242	117	74	151	0.0144133	0.0121824	0.0146043	0.0128598		1.18313	1.13565
PHETA2	66	29	21	48	0.00393091	0.00301958	0.00414446	0.00408789		1.30181	1.01384
PHF19	56	41	23	55	0.00333532	0.00426905	0.00453918	0.00468404		0.781278	0.969073
PHF8	15	11	10	42	0.000893389	0.00114536	0.00197355	0.0035769		0.78001	0.551749
PHKA1	23	24	38	119	0.00136986	0.00249896	0.00749951	0.0101346		0.548174	0.739993
PHKA2	45	20	33	112	0.00268017	0.00208247	0.00651273	0.00953841		1.28702	0.68279
PIEZO1	4928	2727	1417	3459	0.293508	0.283944	0.279653	0.294584		1.03368	0.949315
PIF1	757	348	188	409	0.0450864	0.0362349	0.0371028	0.0348322		1.24428	1.06519
PIGP	224	73	67	97	0.0133413	0.007601	0.0132228	0.00826094		1.7552	1.60064
PIH1D2	222	205	56	240	0.0132222	0.0213453	0.0110519	0.0204394		0.619442	0.540714
PIK3C2B	1027	596	300	734	0.0611674	0.0620575	0.0592066	0.0625106		0.985657	0.947145
PINX1	387	175	100	233	0.0230494	0.0182216	0.0197355	0.0198433		1.26495	0.99457
PIP	389	178	114	235	0.0231686	0.0185339	0.0224985	0.0200136		1.25006	1.12416
PIP5KL1	145	91	29	99	0.00863609	0.00947522	0.00572331	0.00843127		0.91144	0.678819
PITHD1	10	8	3	12	0.000595593	0.000832986	0.000592066	0.00102197		0.715009	0.579337
PJA1	27	16	25	86	0.0016081	0.00166597	0.00493389	0.00732414		0.965262	0.673648
PKD1	1042	729	301	834	0.0620608	0.0759059	0.059404	0.0710271		0.817601	0.836357
PKD1L2	5653	2672	1612	3653	0.336689	0.278217	0.318137	0.311105		1.21016	1.0226
PKD1L3	983	608	335	747	0.0585468	0.063307	0.0661141	0.0636178		0.924808	1.03924
PKDREJ	2483	1352	726	1676	0.147886	0.140775	0.14328	0.142735		1.05051	1.00382
PKHD1L1	4084	1995	1155	2608	0.24324	0.207726	0.227946	0.222109		1.17097	1.02628
PKN1	261	154	85	210	0.015545	0.016035	0.0167752	0.0178845		0.969441	0.937974
PLA1A	547	204	145	300	0.0325789	0.0212411	0.0286165	0.0255493		1.53376	1.12005
PLA2G4E	1092	483	251	572	0.0650387	0.0502915	0.0495362	0.048714		1.29323	1.01688
PLAAT5	657	260	157	369	0.0391304	0.0270721	0.0309848	0.0314257		1.44542	0.985972
PLCB4	253	141	78	193	0.0150685	0.0146814	0.0153937	0.0164367		1.02637	0.936545
PLD6	47	39	15	51	0.00279929	0.00406081	0.00296033	0.00434338		0.689342	0.681573
PLEKHB1	217	103	68	134	0.0129244	0.0107247	0.0134202	0.011412		1.2051	1.17597
PLEKHN1	1304	634	351	815	0.0776653	0.0660142	0.0692718	0.069409		1.17649	0.998023
PLIN4	1706	788	488	989	0.101608	0.0820491	0.0963095	0.0842276		1.23838	1.14344
PLK5	568	290	164	398	0.0338297	0.0301958	0.0323663	0.0338954		1.12035	0.954887
PLPPR4	441	216	119	297	0.0262656	0.0224906	0.0234853	0.0252938		1.16785	0.9285
PLS3	7	4	4	18	0.000416915	0.000416493	0.000789422	0.00153296		1.00101	0.514966
PLXNA3	125	92	131	361	0.00744491	0.00957934	0.0258536	0.0307443		0.777184	0.840921
PLXNB2	1075	577	344	743	0.0640262	0.0600791	0.0678903	0.0632771		1.0657	1.0729
PLXNB3	177	112	188	481	0.010542	0.0116618	0.0371028	0.0409641		0.903976	0.905741
PMVK	211	134	61	154	0.012567	0.0139525	0.0120387	0.0131153		0.900698	0.91791
PNMA3	9	11	22	66	0.000536033	0.00114536	0.00434182	0.00562085		0.468006	0.772449
PNMA5	36	19	21	102	0.00214413	0.00197834	0.00414446	0.00868677		1.0838	0.477101
PNPLA3	751	400	267	476	0.044729	0.0416493	0.0526939	0.0405382		1.07394	1.29986
PNPLA7	1685	805	436	1006	0.100357	0.0838192	0.086047	0.0856754		1.19731	1.00434
POGZ	279	154	82	200	0.016617	0.016035	0.0161831	0.0170329		1.0363	0.950112
POLA1	20	16	25	86	0.00119119	0.00166597	0.00493389	0.00732414		0.715009	0.673648
POLR1B	657	272	193	357	0.0391304	0.0283215	0.0380896	0.0304037		1.38165	1.2528
POLR1E	533	231	136	311	0.0317451	0.0240525	0.0268403	0.0264861		1.31983	1.01337
POLR3GL	32	27	7	31	0.0019059	0.00281133	0.00138149	0.0026401		0.677934	0.523272
POLRMT	74	55	21	86	0.00440739	0.00572678	0.00414446	0.00732414		0.76961	0.565864
POM121L12	538	234	155	287	0.0320429	0.0243648	0.0305901	0.0244422		1.31513	1.25153
POMT1	559	274	151	383	0.0332936	0.0285298	0.0298007	0.032618		1.16698	0.913628
POMT2	253	128	90	185	0.0150685	0.0133278	0.017762	0.0157554		1.13061	1.12736
PORCN	8	3	9	25	0.000476474	0.00031237	0.0017762	0.00212911		1.52535	0.834245
POTEC	17	11	4	19	0.00101251	0.00114536	0.000789422	0.00161812		0.884011	0.487863
PPFIBP1	656	367	206	430	0.0390709	0.0382132	0.0406552	0.0366207		1.02244	1.11017
PPIL6	121	82	40	109	0.00720667	0.00853811	0.00789422	0.00928292		0.844059	0.850403
PPP1R1A	264	101	64	138	0.0157236	0.0105165	0.0126307	0.0117527		1.49515	1.07471
PPP1R3A	1384	637	389	816	0.08243	0.0663265	0.0767713	0.0694941		1.24279	1.10472
PPP1R3F	28	14	22	83	0.00166766	0.00145773	0.00434182	0.00706864		1.14401	0.614237
PPP3CC	582	269	163	316	0.0346635	0.0280092	0.0321689	0.0269119		1.23758	1.19534
PPRC1	1250	680	319	899	0.0744491	0.0708038	0.0629564	0.0765628		1.05148	0.822285
PRAMEF1	34	18	12	25	0.00202501	0.00187422	0.00236827	0.00212911		1.08046	1.11233
PRDX1	26	11	3	8	0.00154854	0.00114536	0.000592066	0.000681315		1.35202	0.869005
PRICKLE3	62	35	48	119	0.00369267	0.00364431	0.00947306	0.0101346		1.01327	0.934728
PRKAG2	154	94	46	156	0.00917213	0.00978759	0.00907835	0.0132856		0.937118	0.68332
PRND	179	158	54	201	0.0106611	0.0164515	0.0106572	0.017118		0.648033	0.622571
PROK1	276	104	72	150	0.0164384	0.0108288	0.0142096	0.0127747		1.51802	1.11233
PRPF40A	70	65	29	82	0.00416915	0.00676801	0.00572331	0.00698348		0.616008	0.81955
PRPF8	67	31	14	46	0.00399047	0.00322782	0.00276298	0.00391756		1.23627	0.70528
PRR16	309	211	86	271	0.0184038	0.02197	0.0169726	0.0230795		0.837679	0.735394
PRR23C	4	3	0	5	0.000238237	0.00031237	0	0.000425822		0.762676	0
PRR25	968	403	263	584	0.0576534	0.0419617	0.0519045	0.049736		1.37395	1.0436
PRR36	1285	744	352	869	0.0765337	0.0774677	0.0694691	0.0740078		0.987942	0.938672
PRRG3	18	14	14	59	0.00107207	0.00145773	0.00276298	0.0050247		0.735438	0.549879
PRRT3	291	194	98	238	0.0173317	0.0201999	0.0193408	0.0202691		0.858011	0.954202
PRSS16	70	34	11	56	0.00416915	0.00354019	0.00217091	0.0047692		1.17766	0.455193
PRUNE1	297	123	79	160	0.0176891	0.0128072	0.0155911	0.0136263		1.38119	1.14419
PRUNE2	2931	1481	831	1902	0.174568	0.154207	0.164002	0.161983		1.13204	1.01247
PSMB10	85	51	25	52	0.00506254	0.00531029	0.00493389	0.00442855		0.953345	1.11411
PTCHD3	591	260	157	339	0.0351995	0.0270721	0.0309848	0.0288707		1.30022	1.07323
PTCHD4	300	247	77	308	0.0178678	0.0257185	0.0151964	0.0262306		0.694746	0.579337
PTDSS1	266	100	85	144	0.0158428	0.0104123	0.0167752	0.0122637		1.52154	1.36788
PTGDR	303	175	90	200	0.0180465	0.0182216	0.017762	0.0170329		0.99039	1.04281
PTGER3	119	87	32	87	0.00708755	0.00905873	0.00631537	0.0074093		0.782401	0.852358
PTGES	162	53	37	87	0.0096486	0.00551853	0.00730215	0.0074093		1.7484	0.985539
PTGES3L;PTGES3L-AARSD1	316	123	80	181	0.0188207	0.0128072	0.0157884	0.0154148		1.46955	1.02424
PTGES3L	146	51	31	67	0.00869565	0.00531029	0.00611802	0.00570601		1.63751	1.07221
PTGFRN	476	221	154	245	0.0283502	0.0230112	0.0303927	0.0208653		1.23202	1.45662
PTGS2	201	89	59	99	0.0119714	0.00926697	0.011644	0.00843127		1.29184	1.38105
PTK7	275	213	82	288	0.0163788	0.0221783	0.0161831	0.0245273		0.738507	0.6598
PTPN12	363	209	91	258	0.02162	0.0217618	0.0179593	0.0219724		0.993486	0.817359
PTPN14	1043	525	291	704	0.0621203	0.0546647	0.0574304	0.0599557		1.13639	0.957881
PTPN7	698	352	203	425	0.0415724	0.0366514	0.0400632	0.0361949		1.13426	1.10687
PTPRJ	1471	713	427	873	0.0876117	0.0742399	0.0842708	0.0743485		1.18012	1.13346
PTPRM	232	154	75	183	0.0138177	0.016035	0.0148017	0.0155851		0.861725	0.949733
PTPRO	290	196	96	252	0.0172722	0.0204082	0.0189461	0.0214614		0.846337	0.882799
PTPRZ1	591	366	164	451	0.0351995	0.0381091	0.0323663	0.0384091		0.923651	0.842672
PTTG1	3	4	0	5	0.000178678	0.000416493	0	0.000425822		0.429005	0
PTX3	798	355	211	455	0.0475283	0.0369638	0.041642	0.0387498		1.28581	1.07464
PTX4	1144	519	304	687	0.0681358	0.05404	0.0599961	0.0585079		1.26084	1.02543
PWWP3A	345	207	96	263	0.0205479	0.0215535	0.0189461	0.0223982		0.953345	0.845876
PWWP3B	23	17	30	88	0.00136986	0.0017701	0.00592066	0.00749446		0.773892	0.790005
PXDNL	1496	706	411	929	0.0891007	0.073511	0.0811131	0.0791177		1.21207	1.02522
PXMP2	187	121	50	163	0.0111376	0.0125989	0.00986777	0.0138818		0.884011	0.710843
PYCR2	28	24	7	16	0.00166766	0.00249896	0.00138149	0.00136263		0.667342	1.01384
PYGL	701	356	223	453	0.041751	0.0370679	0.0440103	0.0385795		1.12634	1.14077
QARS	142	79	44	99	0.00845742	0.00822574	0.00868364	0.00843127		1.02816	1.02993
QRICH1	18	20	7	17	0.00107207	0.00208247	0.00138149	0.00144779		0.514806	0.954202
RAB11FIP1	1369	621	384	861	0.0815366	0.0646606	0.0757845	0.0733265		1.26099	1.03352
RAB3GAP2	305	214	92	258	0.0181656	0.0222824	0.0181567	0.0219724		0.815244	0.826341
RAB41	9	7	16	47	0.000536033	0.000728863	0.00315769	0.00400273		0.735438	0.788884
RAB44	1466	707	415	913	0.0873139	0.0736152	0.0819025	0.0777551		1.18609	1.05334
RAB4B	48	34	8	37	0.00285884	0.00354019	0.00157884	0.00315108		0.80754	0.501048
RABL2A	8	8	2	7	0.000476474	0.000832986	0.000394711	0.000596151		0.572007	0.662099
RADX	2	6	11	21	0.000119119	0.00062474	0.00217091	0.00178845		0.190669	1.21385
RAI1	907	602	251	763	0.0540203	0.0626822	0.0495362	0.0649804		0.861811	0.762325
RAI2	25	13	11	67	0.00148898	0.0013536	0.00217091	0.00570601		1.10001	0.38046
RAMP3	360	125	74	180	0.0214413	0.0130154	0.0146043	0.0153296		1.64738	0.952687
RANBP3	246	129	59	193	0.0146516	0.0134319	0.011644	0.0164367		1.0908	0.708412
RASGRP2	74	51	27	57	0.00440739	0.00531029	0.0053286	0.00485437		0.829971	1.09769
RASSF5	436	188	115	281	0.0259678	0.0195752	0.0226959	0.0239312		1.32657	0.948381
RAVER1	327	224	80	286	0.0194759	0.0233236	0.0157884	0.024357		0.835028	0.648209
RBBP8NL	1004	484	275	635	0.0597975	0.0503957	0.0542727	0.0540794		1.18656	1.00358
RBFA	430	202	135	241	0.0256105	0.0210329	0.026643	0.0205246		1.21764	1.2981
RBM19	864	468	285	586	0.0514592	0.0487297	0.0562463	0.0499063		1.05601	1.12704
RBM28	614	347	164	511	0.0365694	0.0361308	0.0323663	0.043519		1.01214	0.743728
RBM47	54	31	13	51	0.0032162	0.00322782	0.00256562	0.00434338		0.9964	0.590696
RBM4B	8	7	1	16	0.000476474	0.000728863	0.000197355	0.00136263		0.653722	0.144834
RBMXL3	189	119	183	521	0.0112567	0.0123907	0.036116	0.0443706		0.908482	0.813963
RBP5	156	56	36	72	0.00929124	0.0058309	0.0071048	0.00613183		1.59345	1.15867
RELN	2333	1180	722	1519	0.138952	0.122865	0.142491	0.129365		1.13093	1.10146
RELT	438	245	133	334	0.026087	0.0255102	0.0262483	0.0284449		1.02261	0.922776
REN	261	118	76	138	0.015545	0.0122865	0.014999	0.0117527		1.2652	1.27622
REPS2	22	26	36	79	0.0013103	0.00270721	0.0071048	0.00672799		0.484006	1.05601
RESF1	1359	621	385	837	0.080941	0.0646606	0.0759818	0.0712826		1.25178	1.06592
RETNLB	56	40	11	52	0.00333532	0.00416493	0.00217091	0.00442855		0.80081	0.490208
RFNG	323	130	89	152	0.0192376	0.013536	0.0175646	0.012945		1.42122	1.35687
RFX8	1148	526	327	692	0.068374	0.0547688	0.0645352	0.0589337		1.24841	1.09505
RGN	13	8	20	54	0.00077427	0.000832986	0.00394711	0.00459888		0.929512	0.858277
RGS13	347	129	79	177	0.0206671	0.0134319	0.0155911	0.0150741		1.53865	1.0343
RGS6	476	275	142	333	0.0283502	0.0286339	0.0280245	0.0283597		0.990092	0.988178
RHBDF1	241	131	70	141	0.0143538	0.0136401	0.0138149	0.0120082		1.05232	1.15046
RHBDL3	91	67	16	88	0.00541989	0.00697626	0.00315769	0.00749446		0.776905	0.421336
RIN2	1163	562	327	724	0.0692674	0.0585173	0.0645352	0.061659		1.18371	1.04665
RINL	162	95	62	123	0.0096486	0.00989171	0.012236	0.0104752		0.975423	1.16809
RNF128	10	5	13	61	0.000595593	0.000520616	0.00256562	0.00519503		1.14401	0.493861
RNF169	811	341	206	500	0.0483026	0.035506	0.0406552	0.0425822		1.3604	0.954747
RNF213	4405	2200	1213	2829	0.262359	0.229071	0.239392	0.24093		1.14531	0.993617
RNF217	616	278	186	358	0.0366885	0.0289463	0.0367081	0.0304888		1.26747	1.20399
RP11-402P6.15	63	45	71	148	0.00375223	0.00468555	0.0140122	0.0126043		0.80081	1.1117
RPAP1	1346	735	399	953	0.0801668	0.0765306	0.0787448	0.0811616		1.04751	0.970222
RPF2	309	97	97	180	0.0184038	0.0101	0.0191435	0.0153296		1.82217	1.24879
RPL28	734	282	172	422	0.0437165	0.0293628	0.0339451	0.0359394		1.48884	0.944511
RPRD2	477	314	139	373	0.0284098	0.0326947	0.0274324	0.0317663		0.868941	0.863569
RPS3	1	2	2	0	5.95593e-05	0.000208247	0.000394711	0		0.286004	#DIV/0!
RPUSD1	826	379	222	509	0.0491959	0.0394627	0.0438129	0.0433487		1.24664	1.01071
RRP1B	228	202	80	237	0.0135795	0.0210329	0.0157884	0.020184		0.645632	0.782227
RSBN1L	419	187	105	224	0.0249553	0.0194711	0.0207223	0.0190768		1.28166	1.08626
RSRP1	48	36	16	47	0.00285884	0.00374844	0.00315769	0.00400273		0.762676	0.788884
RTCB	91	54	26	65	0.00541989	0.00562266	0.00513124	0.00553568		0.963938	0.926939
RTL3	33	16	32	91	0.00196546	0.00166597	0.00631537	0.00774996		1.17976	0.814891
RTL4	22	11	17	52	0.0013103	0.00114536	0.00335504	0.00442855		1.14401	0.757594
RTL5	18	15	31	64	0.00107207	0.00156185	0.00611802	0.00545052		0.686409	1.12247
RTL9	139	73	116	289	0.00827874	0.007601	0.0228932	0.0246125		1.08916	0.930146
RTP5	1148	549	331	671	0.068374	0.0571637	0.0653246	0.0571453		1.19611	1.14313
RUNDC3A	87	46	21	61	0.00518166	0.00478967	0.00414446	0.00519503		1.08184	0.797775
RUSC1	509	229	145	314	0.0303157	0.0238442	0.0286165	0.0267416		1.2714	1.07011
RXRA	24	15	8	24	0.00142942	0.00156185	0.00157884	0.00204394		0.915211	0.772449
S100A5	224	88	74	127	0.0133413	0.00916285	0.0146043	0.0108159		1.45602	1.35027
S100A8	265	96	65	137	0.0157832	0.00999584	0.0128281	0.0116675		1.57898	1.09947
SAAL1	601	254	167	327	0.0357951	0.0264473	0.0329584	0.0278487		1.35345	1.18348
SAGE1	6	7	6	22	0.000357356	0.000728863	0.00118413	0.00187362		0.490292	0.632004
SAMD9L	291	195	100	244	0.0173317	0.020304	0.0197355	0.0207801		0.853611	0.949733
SARS2	515	347	153	418	0.030673	0.0361308	0.0301954	0.0355987		0.848944	0.848216
SATL1	35	35	27	91	0.00208457	0.00364431	0.0053286	0.00774996		0.572007	0.687565
SBSPON	105	72	36	82	0.00625372	0.00749688	0.0071048	0.00698348		0.834177	1.01737
SCARA3	341	222	98	289	0.0203097	0.0231154	0.0193408	0.0246125		0.878624	0.785813
SCLY	838	370	227	480	0.0499107	0.0385256	0.0447997	0.0408789		1.29552	1.09591
SCN2A	137	78	45	107	0.00815962	0.00812162	0.00888099	0.00911259		1.00468	0.974585
SCOC	21	10	3	11	0.00125074	0.00104123	0.000592066	0.000936808		1.20122	0.632004
SCRN2	800	345	230	469	0.0476474	0.0359225	0.0453918	0.0399421		1.32639	1.13644
SDR9C7	520	197	143	314	0.0309708	0.0205123	0.0282218	0.0267416		1.50987	1.05535
SEC14L4	69	34	15	41	0.00410959	0.00354019	0.00296033	0.00349174		1.16084	0.84781
SEC61A2	12	6	2	15	0.000714711	0.00062474	0.000394711	0.00127747		1.14401	0.30898
SELENOK	71	52	19	74	0.00422871	0.00541441	0.00374975	0.00630216		0.78101	0.594995
SELENON	860	409	215	568	0.051221	0.0425864	0.0424314	0.0483734		1.20275	0.877165
SELENOO	1999	966	545	1268	0.119059	0.100583	0.107559	0.107988		1.18369	0.996021
SELENOS	374	143	86	202	0.0222752	0.0148896	0.0169726	0.0172032		1.49602	0.986594
SEMA3C	440	244	110	301	0.0262061	0.0254061	0.0217091	0.0256345		1.03149	0.846871
SERPINA7	15	9	13	50	0.000893389	0.00093711	0.00256562	0.00425822		0.953345	0.60251
SERPINA9	147	89	45	146	0.00875521	0.00926697	0.00888099	0.012434		0.944776	0.714251
SERPINF1	268	144	74	174	0.0159619	0.0149938	0.0146043	0.0148186		1.06457	0.985539
SETDB1	337	184	93	245	0.0200715	0.0191587	0.0183541	0.0208653		1.04764	0.879646
SETDB2	306	182	76	222	0.0182251	0.0189504	0.014999	0.0189065		0.961726	0.793326
SFSWAP	974	592	280	784	0.0580107	0.061641	0.0552595	0.0667689		0.941106	0.827624
SGSH	669	319	185	429	0.0398451	0.0332153	0.0365108	0.0365355		1.1996	0.999322
SH2B2	224	138	70	181	0.0133413	0.014369	0.0138149	0.0154148		0.928475	0.896212
SH2D3A	786	432	229	498	0.0468136	0.0449813	0.0451944	0.0424119		1.04074	1.06561
SH2D4B	1098	454	293	619	0.0653961	0.047272	0.0578251	0.0527167		1.3834	1.0969
SH3BGR;WRB-SH3BGR	108	31	37	66	0.0064324	0.00322782	0.00730215	0.00562085		1.9928	1.29912
SH3D21	1457	644	419	874	0.0867778	0.0670554	0.0826919	0.0744337		1.29412	1.11095
SH3KBP1	24	17	27	62	0.00142942	0.0017701	0.0053286	0.00528019		0.80754	1.00917
SH3PXD2A	529	308	156	367	0.0315068	0.03207	0.0307874	0.0312553		0.982441	0.985031
SH3PXD2B	665	299	224	419	0.0396069	0.0311329	0.0442076	0.0356839		1.27219	1.23887
SHANK3	558	350	167	434	0.0332341	0.0364431	0.0329584	0.0369613		0.911943	0.891698
SHC3	233	119	67	137	0.0138773	0.0123907	0.0132228	0.0116675		1.11998	1.1333
SHF	267	160	67	210	0.0159023	0.0166597	0.0132228	0.0178845		0.954537	0.739344
SHISA7	113	81	20	104	0.0067302	0.00843399	0.00394711	0.00885709		0.797985	0.445644
SHLD2	26	20	10	27	0.00154854	0.00208247	0.00197355	0.00229944		0.743609	0.858277
SHLD3	391	151	86	190	0.0232877	0.0157226	0.0169726	0.0161812		1.48116	1.0489
SHQ1	469	189	144	249	0.0279333	0.0196793	0.0284192	0.0212059		1.41943	1.34015
SHROOM2	35	25	56	139	0.00208457	0.00260308	0.0110519	0.0118378		0.80081	0.933608
SHROOM4	73	41	80	222	0.00434783	0.00426905	0.0157884	0.0189065		1.01845	0.83508
SIGLEC1	1335	794	415	1008	0.0795116	0.0826739	0.0819025	0.0858457		0.96175	0.954067
SIK3	1145	544	284	696	0.0681954	0.0566431	0.0560489	0.0592744		1.20395	0.945584
SLAMF9	641	260	175	362	0.0381775	0.0270721	0.0345372	0.0308295		1.41022	1.12026
SLC10A1	257	143	85	199	0.0153067	0.0148896	0.0167752	0.0169477		1.02801	0.989822
SLC10A7	515	249	110	332	0.030673	0.0259267	0.0217091	0.0282746		1.18307	0.767796
SLC11A2	138	68	43	85	0.00821918	0.00708038	0.00848628	0.00723897		1.16084	1.17231
SLC16A14	20	14	5	18	0.00119119	0.00145773	0.000986777	0.00153296		0.817153	0.643708
SLC16A2	6	2	6	14	0.000357356	0.000208247	0.00118413	0.0011923		1.71602	0.993149
SLC16A8	207	123	57	135	0.0123288	0.0128072	0.0112493	0.0114972		0.962646	0.978436
SLC17A1	455	219	121	291	0.0270995	0.022803	0.02388	0.0247828		1.18842	0.963571
SLC23A3	306	122	80	149	0.0182251	0.012703	0.0157884	0.0126895		1.43471	1.24421
SLC25A14	1	0	1	5	5.95593e-05	0	0.000197355	0.000425822		#DIV/0!	0.46347
SLC25A34	394	168	112	247	0.0234663	0.0174927	0.0221038	0.0210356		1.34149	1.05078
SLC25A37	25	15	6	18	0.00148898	0.00156185	0.00118413	0.00153296		0.953345	0.772449
SLC25A42	56	45	25	47	0.00333532	0.00468555	0.00493389	0.00400273		0.711831	1.23263
SLC25A43	11	6	13	46	0.000655152	0.00062474	0.00256562	0.00391756		1.04868	0.654903
SLC25A45	832	364	219	505	0.0495533	0.0379009	0.0432208	0.043008		1.30744	1.00495
SLC26A11	1301	578	330	752	0.0774866	0.0601833	0.0651273	0.0640436		1.28751	1.01692
SLC26A3	650	277	153	366	0.0387135	0.0288421	0.0301954	0.0311702		1.34226	0.968727
SLC27A4	166	120	59	143	0.00988684	0.0124948	0.011644	0.0121785		0.791277	0.956108
SLC28A1	614	336	181	422	0.0365694	0.0349854	0.0357213	0.0359394		1.04527	0.993933
SLC29A1	165	129	74	204	0.00982728	0.0134319	0.0146043	0.0173735		0.731637	0.840606
SLC30A7	163	114	43	99	0.00970816	0.0118701	0.00848628	0.00843127		0.81787	1.00652
SLC35A3	305	111	80	159	0.0181656	0.0115577	0.0157884	0.0135411		1.57173	1.16596
SLC35D1	130	91	40	92	0.0077427	0.00947522	0.00789422	0.00783512		0.817153	1.00754
SLC35F2	411	186	115	221	0.0244789	0.0193669	0.0226959	0.0188213		1.26395	1.20586
SLC35G3	29	16	8	20	0.00172722	0.00166597	0.00157884	0.00170329		1.03676	0.926939
SLC35G4	244	100	59	116	0.0145325	0.0104123	0.011644	0.00987907		1.3957	1.17865
SLC37A2	503	206	133	307	0.0299583	0.0214494	0.0262483	0.0261455		1.3967	1.00393
SLC3A2	427	246	133	326	0.0254318	0.0256143	0.0262483	0.0277636		0.992874	0.945421
SLC4A4	372	244	127	280	0.022156	0.0254061	0.0250641	0.023846		0.872076	1.05108
SLC6A13	457	256	109	343	0.0272186	0.0266556	0.0215117	0.0292114		1.02112	0.736417
SLC6A14	6	6	7	26	0.000357356	0.00062474	0.00138149	0.00221427		0.572007	0.623901
SLC7A13	518	311	133	415	0.0308517	0.0323823	0.0262483	0.0353432		0.952732	0.742668
SLCO1B1	153	75	50	102	0.00911257	0.00780925	0.00986777	0.00868677		1.16689	1.13595
SLFN5	415	186	111	246	0.0247171	0.0193669	0.0219065	0.0209504		1.27625	1.04563
SLIT1	124	96	39	127	0.00738535	0.00999584	0.00769686	0.0108159		0.738843	0.711626
SLITRK2	11	11	11	42	0.000655152	0.00114536	0.00217091	0.0035769		0.572007	0.606924
SMARCA1	10	10	15	38	0.000595593	0.00104123	0.00296033	0.00323625		0.572007	0.914742
SMARCA2	147	83	54	144	0.00875521	0.00864223	0.0106572	0.0122637		1.01307	0.869005
SMARCC2	109	54	35	71	0.00649196	0.00562266	0.00690744	0.00604667		1.15461	1.14235
SMARCE1	6	5	3	9	0.000357356	0.000520616	0.000592066	0.000766479		0.686409	0.772449
SMCHD1	252	160	82	179	0.0150089	0.0166597	0.0161831	0.0152444		0.900911	1.06158
SMIM8	308	131	95	166	0.0183443	0.0136401	0.0187488	0.0141373		1.34487	1.32619
SND1	191	122	72	162	0.0113758	0.012703	0.0142096	0.0137966		0.895519	1.02993
SNRNP200	240	116	68	175	0.0142942	0.0120783	0.0134202	0.0149038		1.18346	0.900455
SNRPB	55	38	17	52	0.00327576	0.00395668	0.00335504	0.00442855		0.827905	0.757594
SNX21	452	251	141	317	0.0269208	0.0261349	0.0278271	0.0269971		1.03007	1.03074
SOGA3	136	116	41	128	0.00810006	0.0120783	0.00809157	0.010901		0.670629	0.742275
SOST	14	10	10	25	0.00083383	0.00104123	0.00197355	0.00212911		0.80081	0.926939
SOWAHB	354	193	98	235	0.021084	0.0200958	0.0193408	0.0200136		1.04917	0.966383
SOWAHD	1	4	8	16	5.95593e-05	0.000416493	0.00157884	0.00136263		0.143002	1.15867
SOX3	15	15	17	45	0.000893389	0.00156185	0.00335504	0.0038324		0.572007	0.875442
SPATA45	29	16	5	27	0.00172722	0.00166597	0.000986777	0.00229944		1.03676	0.429138
SPATA5	359	279	85	352	0.0213818	0.0290504	0.0167752	0.0299779		0.736024	0.559587
SPDYA	161	75	52	100	0.00958904	0.00780925	0.0102625	0.00851644		1.22791	1.20502
SPEGNB	571	227	141	333	0.0340083	0.023636	0.0278271	0.0283597		1.43884	0.981219
SPEN	2027	1031	583	1253	0.120727	0.107351	0.115058	0.106711		1.1246	1.07822
SPINK5	1280	569	365	791	0.0762359	0.0592461	0.0720347	0.067365		1.28676	1.06932
SPTAN1	287	209	82	225	0.0170935	0.0217618	0.0161831	0.019162		0.785483	0.844544
SRPK3	30	25	24	98	0.00178678	0.00260308	0.00473653	0.00834611		0.686409	0.567514
SRPX	31	12	36	102	0.00184634	0.00124948	0.0071048	0.00868677		1.47769	0.817887
SRPX2	30	31	32	106	0.00178678	0.00322782	0.00631537	0.00902742		0.553555	0.699577
ST3GAL5	119	102	30	138	0.00708755	0.0106206	0.00592066	0.0117527		0.667342	0.503771
STAB1	2037	1212	587	1592	0.121322	0.126197	0.115848	0.135582		0.961368	0.854449
STAB2	2333	1497	724	1712	0.138952	0.155873	0.142885	0.145801		0.891445	0.98
STAG3	198	113	55	151	0.0117927	0.0117659	0.0108545	0.0128598		1.00228	0.844067
STARD8	81	44	67	234	0.0048243	0.00458142	0.0132228	0.0199285		1.05301	0.663514
STAT6	273	199	73	207	0.0162597	0.0207205	0.0144069	0.017629		0.784713	0.817229
STEAP1B	18	8	5	19	0.00107207	0.000832986	0.000986777	0.00161812		1.28702	0.609828
STEAP4	277	196	68	260	0.0164979	0.0204082	0.0134202	0.0221427		0.808398	0.606076
STS	15	4	20	54	0.000893389	0.000416493	0.00394711	0.00459888		2.14503	0.858277
STX6	67	44	21	65	0.00399047	0.00458142	0.00414446	0.00553568		0.871011	0.748682
SUCLG2	114	72	36	92	0.00678976	0.00749688	0.0071048	0.00783512		0.905678	0.906788
SUGP2	1381	597	364	839	0.0822513	0.0621616	0.0718374	0.0714529		1.32319	1.00538
SULT1B1	425	199	104	222	0.0253127	0.0207205	0.020525	0.0189065		1.22162	1.0856
SULT1C3	630	281	178	348	0.0375223	0.0292586	0.0351293	0.0296372		1.28244	1.18531
SULT2A1	573	202	171	271	0.0341275	0.0210329	0.0337478	0.0230795		1.62257	1.46224
SUMF2	359	213	72	227	0.0213818	0.0221783	0.0142096	0.0193323		0.964087	0.735018
SUMO3	354	174	108	274	0.021084	0.0181175	0.0213144	0.023335		1.16374	0.913407
SURF1	183	147	58	191	0.0108993	0.0153061	0.0114466	0.0162664		0.712091	0.703697
SYCE1	682	247	180	388	0.0406194	0.0257185	0.035524	0.0330438		1.57939	1.07506
SYNE1	6491	3514	1791	4392	0.386599	0.365889	0.353464	0.374042		1.0566	0.944984
SYNE3	1415	595	395	887	0.0842764	0.0619534	0.0779554	0.0755408		1.36032	1.03196
SYNE4	602	310	150	317	0.0358547	0.0322782	0.0296033	0.0269971		1.1108	1.09654
SYNM	1815	1000	565	1279	0.1081	0.104123	0.111506	0.108925		1.03819	1.02369
SYNPO2	1097	443	266	709	0.0653365	0.0461266	0.0524965	0.0603815		1.41646	0.869414
SYPL2	744	320	199	446	0.0443121	0.0333195	0.0392737	0.0379833		1.32992	1.03397
SYT4	458	178	116	238	0.0272781	0.0185339	0.0228932	0.0202691		1.47179	1.12946
SYTL4	18	13	30	59	0.00107207	0.0013536	0.00592066	0.0050247		0.79201	1.17831
SZT2	1378	772	386	964	0.0820727	0.0803832	0.0761792	0.0820985		1.02102	0.927901
TAAR2	566	250	152	317	0.0337105	0.0260308	0.029998	0.0269971		1.29502	1.11116
TAB3	11	7	9	44	0.000655152	0.000728863	0.0017762	0.00374723		0.898868	0.474003
TAC3	296	104	83	154	0.0176295	0.0108288	0.0163805	0.0131153		1.62802	1.24896
TAF1	8	4	1	21	0.000476474	0.000416493	0.000197355	0.00178845		1.14401	0.11035
TAF1C	1144	701	329	913	0.0681358	0.0729904	0.0649299	0.0777551		0.93349	0.835057
TAF2	132	87	47	115	0.00786182	0.00905873	0.00927571	0.0097939		0.867873	0.94709
TAF7L	21	8	13	66	0.00125074	0.000832986	0.00256562	0.00562085		1.50152	0.456447
TANGO2	599	236	170	325	0.035676	0.0245731	0.0335504	0.0276784		1.45183	1.21215
TAP2	902	425	215	514	0.0537225	0.0442524	0.0424314	0.0437745		1.214	0.969319
TARBP1	858	451	261	581	0.0511018	0.0469596	0.0515098	0.0494805		1.08821	1.04101
TARS1	741	327	199	476	0.0441334	0.0340483	0.0392737	0.0405382		1.2962	0.968807
TBC1D26	99	50	42	59	0.00589637	0.00520616	0.00828893	0.0050247		1.13257	1.64964
TBC1D31	1198	567	341	775	0.071352	0.0590379	0.0672982	0.0660024		1.20858	1.01963
TBC1D8B	46	23	43	168	0.00273973	0.00239484	0.00848628	0.0143076		1.14401	0.593131
TBC1D9	163	106	50	143	0.00970816	0.0110371	0.00986777	0.0121785		0.879596	0.810261
TBKBP1	491	245	145	346	0.0292436	0.0255102	0.0286165	0.0294669		1.14635	0.971143
TBRG4	315	188	102	235	0.0187612	0.0195752	0.0201303	0.0200136		0.958416	1.00583
TBX22	21	10	16	58	0.00125074	0.00104123	0.00315769	0.00493953		1.20122	0.639268
TCEAL4	4	2	12	53	0.000238237	0.000208247	0.00236827	0.00451371		1.14401	0.524682
TCF4	68	44	12	53	0.00405003	0.00458142	0.00236827	0.00451371		0.884011	0.524682
TDRD12	1307	631	361	866	0.077844	0.0657018	0.0712453	0.0737523		1.18481	0.966007
TDRP	398	157	111	200	0.0237046	0.0163474	0.0219065	0.0170329		1.45006	1.28613
TEAD3	236	159	65	191	0.014056	0.0165556	0.0128281	0.0162664		0.849017	0.788626
TENM1	49	31	63	164	0.0029184	0.00322782	0.0124334	0.013967		0.90414	0.890201
TEX11	33	14	15	76	0.00196546	0.00145773	0.00296033	0.00647249		1.3483	0.457371
TEX13A	38	17	25	98	0.00226325	0.0017701	0.00493389	0.00834611		1.2786	0.59116
TEX22	109	51	34	67	0.00649196	0.00531029	0.00671008	0.00570601		1.22253	1.17597
TEX44	1024	454	315	667	0.0609887	0.047272	0.062167	0.0568046		1.29017	1.0944
TFCP2L1	249	141	58	165	0.0148303	0.0146814	0.0114466	0.0140521		1.01014	0.814583
THBS2	912	384	242	536	0.054318	0.0399833	0.04776	0.0456481		1.35852	1.04627
THOC2	7	8	7	24	0.000416915	0.000832986	0.00138149	0.00204394		0.500506	0.675893
TICAM2;TMED7-TICAM2	188	92	65	130	0.0111971	0.00957934	0.0128281	0.0110714		1.16888	1.15867
TIMD4	556	229	146	319	0.0331149	0.0238442	0.0288139	0.0271674		1.3888	1.0606
TJAP1	13	10	8	18	0.00077427	0.00104123	0.00157884	0.00153296		0.743609	1.02993
TJP2	1209	520	319	728	0.0720071	0.0541441	0.0629564	0.0619997		1.32992	1.01543
TKTL1	34	30	36	102	0.00202501	0.0031237	0.0071048	0.00868677		0.648275	0.817887
TLCD3B	48	21	16	34	0.00285884	0.00218659	0.00315769	0.00289559		1.30744	1.09052
TLR7	9	10	10	33	0.000536033	0.00104123	0.00197355	0.00281042		0.514806	0.702227
TLR8	9	6	14	35	0.000536033	0.00062474	0.00276298	0.00298075		0.858011	0.926939
TMEM120B	207	141	49	194	0.0123288	0.0146814	0.00967042	0.0165219		0.839755	0.585309
TMEM130	224	167	52	213	0.0133413	0.0173886	0.0102625	0.01814		0.767243	0.565737
TMEM164	0	0	3	13	0	0	0.000592066	0.00110714		#DIV/0!	0.534773
TMEM176A	554	290	163	360	0.0329958	0.0301958	0.0321689	0.0306592		1.09273	1.04924
TMEM183B	480	212	162	285	0.0285884	0.0220741	0.0319716	0.0242718		1.29511	1.31723
TMEM199	636	236	183	335	0.0378797	0.0245731	0.036116	0.0285301		1.54151	1.26589
TMEM201	725	344	196	423	0.0431805	0.0358184	0.0386817	0.0360245		1.20554	1.07376
TMEM210	203	185	50	219	0.0120905	0.0192628	0.00986777	0.018651		0.627662	0.529075
TMEM232	1845	814	504	1074	0.109887	0.0847564	0.0994671	0.0914665		1.2965	1.08747
TMEM241	507	203	131	265	0.0301965	0.021137	0.0258536	0.0225686		1.42861	1.14556
TMEM25	330	251	97	312	0.0196546	0.0261349	0.0191435	0.0265713		0.752041	0.720457
TMEM250	2	1	0	2	0.000119119	0.000104123	0	0.000170329		1.14401	0
TMEM255A	21	10	24	71	0.00125074	0.00104123	0.00473653	0.00604667		1.20122	0.783329
TMEM255B	614	322	157	376	0.0365694	0.0335277	0.0309848	0.0320218		1.09072	0.967616
TMEM45B	362	137	97	219	0.0215605	0.0142649	0.0191435	0.018651		1.51143	1.02641
TMEM82	840	387	232	524	0.0500298	0.0402957	0.0457865	0.0446261		1.24157	1.026
TMEM88B	395	167	116	222	0.0235259	0.0173886	0.0228932	0.0189065		1.35295	1.21087
TMEM8B	617	269	194	370	0.0367481	0.0280092	0.038287	0.0315108		1.312	1.21504
TMLHE	4	5	7	54	0.000238237	0.000520616	0.00138149	0.00459888		0.457606	0.300397
TMPRSS13	702	273	200	398	0.0418106	0.0284257	0.0394711	0.0338954		1.47088	1.1645
TMPRSS2	338	234	101	301	0.020131	0.0243648	0.0199329	0.0256345		0.826233	0.777582
TMPRSS3	321	182	107	230	0.0191185	0.0189504	0.021117	0.0195878		1.00887	1.07807
TNFAIP2	587	269	152	336	0.0349613	0.0280092	0.029998	0.0286152		1.24821	1.04832
TNFRSF13B	499	358	157	427	0.0297201	0.0372761	0.0309848	0.0363652		0.797295	0.852046
TNFRSF25	444	187	116	281	0.0264443	0.0194711	0.0228932	0.0239312		1.35813	0.956627
TNKS2	113	56	28	78	0.0067302	0.0058309	0.00552595	0.00664282		1.15423	0.831868
TNNI1	77	42	21	48	0.00458606	0.00437318	0.00414446	0.00408789		1.04868	1.01384
TNNI3	334	138	81	181	0.0198928	0.014369	0.0159858	0.0154148		1.38442	1.03705
TNRC18	420	283	113	312	0.0250149	0.0294669	0.0223012	0.0265713		0.848915	0.839296
TOP3A	1250	606	354	794	0.0744491	0.0630987	0.0698638	0.0676205		1.17988	1.03318
TOR4A	16	4	6	13	0.000952948	0.000416493	0.00118413	0.00110714		2.28803	1.06955
TOX2	483	245	117	314	0.0287671	0.0255102	0.0230906	0.0267416		1.12767	0.86347
TPD52	273	208	72	223	0.0162597	0.0216576	0.0142096	0.0189917		0.750759	0.748202
TPP2	240	134	68	172	0.0142942	0.0139525	0.0134202	0.0146483		1.02449	0.916161
TRAF5	350	180	102	222	0.0208457	0.0187422	0.0201303	0.0189065		1.11224	1.06473
TRAPPC4	182	55	60	103	0.0108398	0.00572678	0.0118413	0.00877193		1.89282	1.34991
TRAPPC8	1470	635	379	930	0.0875521	0.0661183	0.0747977	0.0792029		1.32417	0.944381
TREM1	396	166	122	246	0.0235855	0.0172845	0.0240774	0.0209504		1.36455	1.14925
TREM2	973	534	269	608	0.0579512	0.0556018	0.0530886	0.0517799		1.04225	1.02527
TRERF1	1028	450	317	634	0.0612269	0.0468555	0.0625617	0.0539942		1.30672	1.15867
TREX2	54	39	31	113	0.0032162	0.00406081	0.00611802	0.00962357		0.79201	0.635733
TRIM22	758	400	230	449	0.0451459	0.0416493	0.0453918	0.0382388		1.08395	1.18706
TRIM25	438	206	103	290	0.026087	0.0214494	0.0203276	0.0246977		1.21621	0.823058
TRIM65	739	384	245	472	0.0440143	0.0399833	0.0483521	0.0401976		1.10082	1.20286
TRIM69	526	210	169	318	0.0313282	0.0218659	0.0333531	0.0270823		1.43274	1.23155
TRMT10B	508	225	134	295	0.0302561	0.0234277	0.0264456	0.0251235		1.29147	1.05263
TRMU	790	321	250	446	0.0470518	0.0334236	0.0493389	0.0379833		1.40774	1.29896
TRO	36	36	73	181	0.00214413	0.00374844	0.0144069	0.0154148		0.572007	0.934621
TRPC5	1	3	9	22	5.95593e-05	0.00031237	0.0017762	0.00187362		0.190669	0.948006
TRPM4	315	236	98	261	0.0187612	0.0245731	0.0193408	0.0222279		0.763484	0.870115
TRPM8	472	289	146	317	0.028112	0.0300916	0.0288139	0.0269971		0.934212	1.0673
TRRAP	239	133	71	168	0.0142347	0.0138484	0.0140122	0.0143076		1.02789	0.979355
TSBP1	212	114	63	143	0.0126266	0.0118701	0.0124334	0.0121785		1.06373	1.02093
TSNAXIP1	690	494	192	572	0.0410959	0.0514369	0.0378922	0.048714		0.798957	0.777851
TSPAN19	70	27	14	54	0.00416915	0.00281133	0.00276298	0.00459888		1.48298	0.600794
TSPYL2	35	26	49	142	0.00208457	0.00270721	0.00967042	0.0120933		0.77001	0.799648
TSPYL6	681	279	166	378	0.0405599	0.0290504	0.032761	0.0321921		1.39619	1.01767
TTC16	1594	762	450	1039	0.0949375	0.0793419	0.0888099	0.0884858		1.19656	1.00366
TTC23L	965	392	239	531	0.0574747	0.0408163	0.0471679	0.0452223		1.40813	1.04302
TTC24	775	361	216	460	0.0461584	0.0375885	0.0426288	0.0391756		1.22799	1.08815
TTC29	755	337	212	441	0.0449672	0.0350895	0.0418394	0.0375575		1.2815	1.11401
TTF1	882	364	233	530	0.0525313	0.0379009	0.0459838	0.0451371		1.38602	1.01876
TTL	266	153	82	208	0.0158428	0.0159309	0.0161831	0.0177142		0.99447	0.91357
TTLL4	1864	939	568	1178	0.111018	0.0977718	0.112098	0.100324		1.13549	1.11736
TTN	26828	14369	7916	18817	1.59786	1.49615	1.56227	1.60254		1.06798	0.97487
TUBA3E	26	21	5	40	0.00154854	0.00218659	0.000986777	0.00340657		0.708199	0.289668
TUFM	10	5	2	7	0.000595593	0.000520616	0.000394711	0.000596151		1.14401	0.662099
TULP2	447	270	143	313	0.026623	0.0281133	0.0282218	0.0266564		0.94699	1.05872
TULP3	471	242	120	331	0.0280524	0.0251978	0.0236827	0.0281894		1.11329	0.840126
TUSC3	92	61	33	55	0.00547945	0.00635152	0.00651273	0.00468404		0.862699	1.39041
TVP23C	708	334	210	464	0.042168	0.0347772	0.0414446	0.0395163		1.21252	1.0488
TXNDC8	210	109	57	125	0.0125074	0.0113494	0.0112493	0.0106455		1.10203	1.05671
TYW3	455	203	115	270	0.0270995	0.021137	0.0226959	0.0229944		1.28208	0.987018
UBA1	13	12	14	32	0.00077427	0.00124948	0.00276298	0.00272526		0.619674	1.01384
UBAP1	171	139	59	164	0.0101846	0.0144731	0.011644	0.013967		0.703692	0.83368
UBASH3A	376	229	116	309	0.0223943	0.0238442	0.0228932	0.0263158		0.939191	0.869943
UBE2U	569	237	136	341	0.0338892	0.0246772	0.0268403	0.029041		1.3733	0.924221
UBXN10	71	47	22	48	0.00422871	0.00489379	0.00434182	0.00408789		0.864096	1.06212
UGT1A4	624	309	168	398	0.037165	0.0321741	0.0331557	0.0338954		1.15512	0.978177
UMODL1	2014	1063	544	1302	0.119952	0.110683	0.107361	0.110884		1.08375	0.968231
UNC93A	839	436	257	525	0.0499702	0.0453978	0.0507203	0.0447113		1.10072	1.1344
UNKL	1122	594	305	798	0.0668255	0.0618492	0.0601934	0.0679612		1.08046	0.885703
UPF1	7	2	0	5	0.000416915	0.000208247	0	0.000425822		2.00203	0
UPK2	586	256	154	324	0.0349017	0.0266556	0.0303927	0.0275933		1.30936	1.10146
UQCC1	232	90	73	131	0.0138177	0.0093711	0.0144069	0.0111565		1.47451	1.29135
USP11	6	6	3	22	0.000357356	0.00062474	0.000592066	0.00187362		0.572007	0.316002
USP26	19	18	43	105	0.00113163	0.00187422	0.00848628	0.00894226		0.603785	0.949009
USP43	734	395	206	487	0.0437165	0.0411287	0.0406552	0.041475		1.06292	0.980233
USP50	287	140	79	177	0.0170935	0.0145773	0.0155911	0.0150741		1.17261	1.0343
USP6NL	378	206	89	246	0.0225134	0.0214494	0.0175646	0.0209504		1.04961	0.83839
USP9X	3	2	4	10	0.000178678	0.000208247	0.000789422	0.000851644		0.858011	0.926939
UTP14C	277	181	82	221	0.0164979	0.0188463	0.0161831	0.0188213		0.875392	0.85983
UTP15	395	121	109	216	0.0235259	0.0125989	0.0215117	0.0183955		1.8673	1.1694
UTP18	24	29	9	47	0.00142942	0.00301958	0.0017762	0.00400273		0.473385	0.443747
UTP23	533	238	139	317	0.0317451	0.0247813	0.0274324	0.0269971		1.28101	1.01612
UTS2B	93	36	29	50	0.00553901	0.00374844	0.00572331	0.00425822		1.47769	1.34406
UVSSA	897	523	284	635	0.0534247	0.0544565	0.0560489	0.0540794		0.981052	1.03642
VGLL1	21	19	12	53	0.00125074	0.00197834	0.00236827	0.00451371		0.632218	0.524682
VPS72	212	157	68	201	0.0126266	0.0163474	0.0134202	0.017118		0.772392	0.783978
VPS8	957	551	269	685	0.0569982	0.0573719	0.0530886	0.0583376		0.993486	0.910024
VPS9D1	252	152	95	193	0.0150089	0.0158267	0.0187488	0.0164367		0.948328	1.14066
VSIG1	16	14	20	68	0.000952948	0.00145773	0.00394711	0.00579118		0.653722	0.681573
VSIG4	36	28	33	92	0.00214413	0.00291545	0.00651273	0.00783512		0.735438	0.831222
VWA5B1	2038	994	568	1298	0.121382	0.103499	0.112098	0.110543		1.17279	1.01406
VWDE	3897	1735	1082	2426	0.232102	0.180654	0.213539	0.206609		1.28479	1.03354
WDR24	238	142	83	146	0.0141751	0.0147855	0.0163805	0.012434		0.958716	1.3174
WDR93	759	306	222	452	0.0452055	0.0318617	0.0438129	0.0384943		1.4188	1.13817
WDTC1	47	23	15	37	0.00279929	0.00239484	0.00296033	0.00315108		1.16888	0.939465
WFDC3	271	118	54	168	0.0161406	0.0122865	0.0106572	0.0143076		1.31368	0.744862
WFDC9	117	97	21	105	0.00696843	0.0101	0.00414446	0.00894226		0.689947	0.46347
WIF1	199	107	50	137	0.0118523	0.0111412	0.00986777	0.0116675		1.06383	0.845747
WNK3	44	34	52	136	0.00262061	0.00354019	0.0102625	0.0115824		0.740245	0.886045
WNK4	1292	580	341	778	0.0769506	0.0603915	0.0672982	0.0662579		1.2742	1.0157
WTIP	75	50	25	57	0.00446694	0.00520616	0.00493389	0.00485437		0.858011	1.01638
WWC3	51	47	48	133	0.00303752	0.00489379	0.00947306	0.0113269		0.620689	0.836336
XAF1	602	244	174	357	0.0358547	0.0254061	0.0343398	0.0304037		1.41126	1.12946
XPNPEP2	46	31	44	115	0.00273973	0.00322782	0.00868364	0.0097939		0.848785	0.886637
ZBTB20	0	0	0	0	0	0	0	0		#DIV/0!	#DIV/0!
ZBTB7C	527	292	165	383	0.0313877	0.030404	0.0325636	0.032618		1.03236	0.998335
ZC3H11A	12	14	4	14	0.000714711	0.00145773	0.000789422	0.0011923		0.490292	0.662099
ZC3H12B	14	7	15	48	0.00083383	0.000728863	0.00296033	0.00408789		1.14401	0.724171
ZC3H12D	361	149	117	202	0.0215009	0.0155144	0.0230906	0.0172032		1.38587	1.34223
ZC3HAV1L	80	37	20	51	0.00476474	0.00385256	0.00394711	0.00434338		1.23677	0.908764
ZFP3	121	93	59	140	0.00720667	0.00968347	0.011644	0.011923		0.744224	0.976596
ZFP64	290	149	85	216	0.0172722	0.0155144	0.0167752	0.0183955		1.1133	0.911919
ZFP90	108	90	36	111	0.0064324	0.0093711	0.0071048	0.00945324		0.686409	0.751572
ZFPM1	837	452	255	517	0.0498511	0.0470637	0.0503256	0.04403		1.05923	1.14299
ZFX	4	4	7	14	0.000238237	0.000416493	0.00138149	0.0011923		0.572007	1.15867
ZIM2	488	189	135	286	0.0290649	0.0196793	0.026643	0.024357		1.47693	1.09385
ZMAT1	24	23	38	101	0.00142942	0.00239484	0.00749951	0.0086016		0.596877	0.871873
ZMPSTE24	202	112	66	160	0.012031	0.0116618	0.0130255	0.0136263		1.03166	0.955906
ZMYM1	1303	553	351	783	0.0776057	0.0575802	0.0692718	0.0666837		1.34779	1.03881
ZMYM3	18	18	21	72	0.00107207	0.00187422	0.00414446	0.00613183		0.572007	0.675893
ZNF10	93	64	26	70	0.00553901	0.00666389	0.00513124	0.00596151		0.831198	0.860729
ZNF107	45	35	14	56	0.00268017	0.00364431	0.00276298	0.0047692		0.735438	0.579337
ZNF157	22	22	33	81	0.0013103	0.00229071	0.00651273	0.00689831		0.572007	0.944105
ZNF182	5	6	6	26	0.000297796	0.00062474	0.00118413	0.00221427		0.476673	0.534773
ZNF185	34	23	44	129	0.00202501	0.00239484	0.00868364	0.0109862		0.845576	0.790413
ZNF208	112	45	37	78	0.00667064	0.00468555	0.00730215	0.00664282		1.42366	1.09925
ZNF221	144	110	51	171	0.00857653	0.0114536	0.0100651	0.0145631		0.748809	0.691139
ZNF227	342	179	95	220	0.0203693	0.0186381	0.0187488	0.0187362		1.09289	1.00067
ZNF229	718	344	218	503	0.0427635	0.0358184	0.0430235	0.0428377		1.1939	1.00434
ZNF266	146	118	45	122	0.00869565	0.0122865	0.00888099	0.0103901		0.707738	0.854759
ZNF275	17	7	18	62	0.00101251	0.000728863	0.0035524	0.00528019		1.38916	0.672778
ZNF280C	8	12	15	45	0.000476474	0.00124948	0.00296033	0.0038324		0.381338	0.772449
ZNF281	176	121	55	146	0.0104824	0.0125989	0.0108545	0.012434		0.83201	0.872973
ZNF330	389	160	104	205	0.0231686	0.0166597	0.020525	0.0174587		1.39069	1.17563
ZNF335	885	583	266	798	0.0527099	0.0607039	0.0524965	0.0679612		0.868313	0.772449
ZNF358	299	118	77	178	0.0178082	0.0122865	0.0151964	0.0151593		1.44941	1.00245
ZNF397;ZSCAN30	67	63	23	68	0.00399047	0.00655977	0.00453918	0.00579118		0.608325	0.783809
ZNF41	27	17	21	84	0.0016081	0.0017701	0.00414446	0.00715381		0.908482	0.579337
ZNF439	16	13	5	17	0.000952948	0.0013536	0.000986777	0.00144779		0.704009	0.681573
ZNF45	398	185	101	252	0.0237046	0.0192628	0.0199329	0.0214614		1.23059	0.928778
ZNF467	420	222	99	275	0.0250149	0.0231154	0.0195382	0.0234202		1.08218	0.834245
ZNF468	767	325	205	441	0.045682	0.0338401	0.0404579	0.0375575		1.34994	1.07723
ZNF469	6293	3283	1764	4119	0.374806	0.341837	0.348135	0.350792		1.09645	0.992426
ZNF547	342	190	110	256	0.0203693	0.0197834	0.0217091	0.0218021		1.02961	0.995735
ZNF551	337	172	91	245	0.0200715	0.0179092	0.0179593	0.0208653		1.12073	0.860729
ZNF559	388	219	104	268	0.023109	0.022803	0.020525	0.0228241		1.01342	0.899269
ZNF566	222	94	59	135	0.0132222	0.00978759	0.011644	0.0114972		1.35091	1.01277
ZNF599	1007	424	265	564	0.0599762	0.0441483	0.0522992	0.0480327		1.35852	1.08882
ZNF614	51	55	13	68	0.00303752	0.00572678	0.00256562	0.00579118		0.530407	0.443022
ZNF616	1025	501	300	658	0.0610482	0.0521658	0.0592066	0.0560382		1.17027	1.05654
ZNF624	84	38	20	54	0.00500298	0.00395668	0.00394711	0.00459888		1.26444	0.858277
ZNF628	701	322	195	423	0.041751	0.0335277	0.0384843	0.0360245		1.24527	1.06828
ZNF630	48	23	46	110	0.00285884	0.00239484	0.00907835	0.00936808		1.19375	0.969073
ZNF678	11	16	9	18	0.000655152	0.00166597	0.0017762	0.00153296		0.393255	1.15867
ZNF681	22	16	2	25	0.0013103	0.00166597	0.000394711	0.00212911		0.78651	0.185388
ZNF750	920	397	239	541	0.0547945	0.0413369	0.0471679	0.0460739		1.32556	1.02375
ZNF790	755	423	199	559	0.0449672	0.0440441	0.0392737	0.0476069		1.02096	0.824959
ZNF804B	1766	870	535	1109	0.105182	0.0905873	0.105585	0.0944473		1.16111	1.11793
ZNF808	25	28	5	28	0.00148898	0.00291545	0.000986777	0.0023846		0.510721	0.413812
ZNF843	303	127	69	152	0.0180465	0.0132237	0.0136175	0.012945		1.36471	1.05195
ZNF860	14	9	3	27	0.00083383	0.00093711	0.000592066	0.00229944		0.889789	0.257483
ZNF90	333	245	103	276	0.0198332	0.0255102	0.0203276	0.0235054		0.777463	0.864807
ZNF93	24	13	2	20	0.00142942	0.0013536	0.000394711	0.00170329		1.05601	0.231735
ZNF98	1	1	0	1	5.95593e-05	0.000104123	0	8.51644e-05		0.572007	0
ZNFX1	1247	717	368	892	0.0742704	0.0746564	0.0726268	0.0759666		0.99483	0.956036
ZNHIT3	21	16	7	27	0.00125074	0.00166597	0.00138149	0.00229944		0.750759	0.600794
ZNRD2	62	32	11	23	0.00369267	0.00333195	0.00217091	0.00195878		1.10826	1.1083
ZPBP2	701	298	191	416	0.041751	0.0310287	0.0376949	0.0354284		1.34556	1.06397
ZRANB3	635	305	174	397	0.0378201	0.0317576	0.0343398	0.0338103		1.1909	1.01566
ZSCAN10	145	92	35	114	0.00863609	0.00957934	0.00690744	0.00970874		0.901533	0.711466
ZSCAN26	212	132	75	141	0.0126266	0.0137443	0.0148017	0.0120082		0.918678	1.23263
ZSWIM4	791	354	229	504	0.0471114	0.0368596	0.0451944	0.0429228		1.27813	1.05292
ZSWIM8	161	116	45	140	0.00958904	0.0120783	0.00888099	0.011923		0.793906	0.744862
ZYG11B	11	9	6	13	0.000655152	0.00093711	0.00118413	0.00110714		0.69912	1.06955

## Sheet: Count
	PTVs				MisAB				MisC
gene_name	count_male_cases	count_male_controls	count_female_cases	count_female_controls	count_male_cases	count_male_controls	count_female_cases	count_female_controls	count_male_cases	count_male_controls	count_female_cases	count_female_controls
A2ML1	184	75	48	104	0	0	0	0	1868	839	506	1193
A4GALT	2	1	1	2	17	12	5	14	280	108	78	171
AADACL3	5	10	5	5	0	0	0	0	543	222	118	320
AADACL4	4	4	1	1	0	0	0	0	109	69	27	107
AARS2	4	4	3	10	5	5	1	7	1203	510	354	741
ABCA12	13	14	2	8	0	0	0	0	2185	1374	635	1620
ABCA13	148	89	35	124	0	0	0	0	8828	4780	2528	6010
ABCA7	158	104	63	138	0	0	0	0	2157	1082	615	1293
ABCB4	5	4	2	7	254	88	61	115	487	296	125	368
ABCC12	395	187	108	274	0	0	0	0	1308	558	345	744
ABCC5	6	3	1	3	84	61	13	56	137	83	33	113
ABHD17A	0	0	0	0	0	0	0	0	118	44	36	63
AC015987.1	0	0	0	0	0	0	0	0	86	16	19	42
ACACB	32	28	11	38	28	16	7	27	1604	967	460	1213
ACBD7	0	0	0	1	0	0	0	0	85	60	22	72
ACD	4	5	2	6	4	1	3	7	264	171	62	172
ACOT13	14	10	1	16	0	0	0	2	130	61	40	81
ACOT4	3	3	1	6	3	4	0	3	17	18	4	22
ACOT9	1	1	0	2	0	0	3	6	7	5	12	46
ACP4	5	9	3	10	0	0	0	0	135	91	38	102
ACSF2	4	3	1	6	137	98	41	102	510	179	134	275
ACSM5	5	13	4	13	0	0	0	0	118	62	20	74
ACTN1	0	0	1	0	34	22	8	31	67	34	13	49
ADA	6	0	2	7	0	0	0	0	179	86	51	111
ADAM18	46	33	15	45	0	0	0	0	1293	558	318	756
ADAMTS13	5	13	2	5	138	102	43	109	1326	585	327	789
ADAMTS4	5	5	2	10	99	50	21	68	737	448	225	527
ADAMTSL1	8	5	2	8	0	0	0	0	1025	678	313	855
ADARB2	3	1	0	2	306	182	85	219	387	189	115	273
ADCY9	4	2	0	5	54	53	15	50	506	290	156	331
ADGB	21	20	7	22	0	0	0	0	955	475	225	628
ADGRA2	4	5	0	2	328	304	113	366	1026	583	256	702
ADGRB2	5	2	3	3	471	277	121	337	487	297	133	408
ADGRF3	122	118	33	121	0	0	0	0	1410	712	364	844
ADGRF4	4	13	1	8	0	0	0	0	732	327	116	412
ADGRG2	0	0	0	0	4	2	4	13	32	23	28	80
ADGRG4	10	3	6	25	0	0	0	0	149	111	169	469
ADHFE1	31	27	12	26	0	0	0	0	368	245	121	295
ADM	0	0	0	0	5	3	2	8	421	152	108	229
ADNP	8	0	5	2	0	0	0	0	405	241	117	306
AFF2	0	0	1	0	1	2	2	7	41	34	48	144
AGAP6	191	76	55	102	0	0	0	0	534	242	146	313
AGPAT2	9	12	8	14	0	0	0	0	194	88	65	137
AGTR2	2	1	2	5	0	0	0	0	19	9	11	55
AHCTF1	3	1	0	3	6	6	5	4	48	58	11	60
AHNAK2	40	40	12	36	0	0	0	0	1661	976	475	1304
AIMP1	7	4	2	7	0	0	0	0	416	167	100	207
AIP	35	18	12	17	29	17	10	29	204	111	54	128
AKAP4	0	0	0	0	0	0	0	0	31	21	36	120
AKAP5	0	0	0	2	0	0	0	0	568	250	148	318
AKAP7	5	3	1	3	0	0	0	0	742	319	219	461
AKNA	5	9	0	7	0	0	0	0	1869	898	544	1230
AKR1B1	2	4	1	5	1	0	0	0	7	11	1	7
AKT2	0	0	0	1	46	36	15	36	28	31	13	25
ALDOB	9	13	5	4	0	0	0	0	187	157	55	174
ALG13	1	0	0	1	0	0	0	0	46	27	51	125
ALG1L	20	9	2	7	0	0	0	0	458	190	131	279
ALPK3	75	39	24	27	214	105	64	125	1663	881	463	1110
AMACR	3	2	0	6	34	28	15	20	518	218	139	296
AMBN	23	7	4	9	0	0	0	0	1067	463	290	572
AMER1	0	0	0	1	0	0	0	0	45	28	61	163
AMIGO1	0	0	0	0	189	116	60	146	114	59	26	68
AMOT	0	0	1	3	1	0	2	3	25	27	43	120
AMZ1	150	61	41	103	0	0	0	0	1329	700	412	863
ANAPC1	1	0	0	3	0	0	0	0	12	14	5	25
ANAPC13	2	2	0	3	0	0	0	0	12	7	2	12
ANAPC4	2	6	2	4	24	20	12	20	56	29	12	29
ANK1	0	2	1	3	188	98	67	148	1088	535	285	666
ANKHD1-EIF4EBP3;EIF4EBP3	21	30	8	22	0	0	0	0	63	43	18	39
ANKK1	166	66	51	88	0	0	0	0	1620	716	438	939
ANKLE1	45	18	6	15	0	0	0	0	1362	651	366	858
ANKRD17	0	1	0	0	54	33	14	56	215	135	56	168
ANKRD22	5	0	0	3	0	0	0	0	394	150	117	211
ANKRD28	2	4	2	2	0	0	0	0	525	334	135	472
ANKRD30B	14	14	4	21	5	7	2	7	36	41	10	30
ANKS3	1	1	0	1	0	0	0	0	916	419	299	604
ANP32C	3	3	0	4	0	0	0	0	912	378	246	497
AOC2	18	18	8	24	0	0	0	0	625	408	185	481
AOC3	15	8	5	20	13	12	3	9	15	17	3	18
AP1G1	1	1	0	0	14	20	8	24	30	30	7	33
AP5M1	1	0	1	1	0	0	0	0	625	251	168	330
APBA1	2	2	0	1	52	44	13	54	80	47	19	59
APOB	12	8	4	13	0	0	0	0	4610	2403	1419	3104
APOBEC2	4	1	0	3	0	0	0	0	282	112	63	152
APOBEC3H	0	1	0	0	0	2	1	0	55	30	19	42
APOOL	0	0	0	0	0	0	0	0	9	11	13	34
AR	0	0	0	3	26	22	29	64	20	17	16	59
ARHGAP17	1	1	0	1	36	38	14	31	327	178	95	258
ARHGAP36	0	0	0	0	6	2	7	21	7	7	8	30
ARHGAP4	2	1	0	4	6	9	8	21	47	36	72	151
ARHGAP40	14	7	3	13	0	0	0	0	1616	712	474	955
ARHGEF6	0	0	0	1	1	2	4	5	8	6	8	40
ARL5C	3	3	0	0	0	0	0	0	479	187	128	273
ARMC2	3	6	0	7	0	0	0	0	275	166	72	209
ARMCX4	0	0	0	0	0	0	0	0	59	64	97	229
ARMCX5	0	0	0	0	0	0	0	0	9	8	11	51
ARMH3	0	0	0	1	22	19	8	24	39	23	10	35
ARSF	0	1	1	3	0	0	0	0	31	9	23	100
ARSH	2	2	2	9	0	0	0	0	55	33	36	134
ASAH1	8	13	3	12	0	0	0	0	417	223	152	321
ASB12	0	0	2	4	0	0	0	0	47	24	43	139
ASB18	47	13	5	24	412	200	131	276	341	151	98	204
ASB6	165	77	52	86	80	52	24	71	198	87	45	121
ASCC1	6	4	1	6	0	0	0	0	449	191	112	234
ASTL	9	5	0	5	0	0	0	0	388	220	93	228
ASXL1	1	0	0	0	40	22	5	41	1931	993	579	1228
ATE1	1	6	0	2	0	0	0	0	165	102	56	114
ATG4D	12	5	0	12	165	86	57	124	265	209	83	280
ATOH7	2	1	0	1	42	22	12	34	3	5	1	7
ATP11AUN	0	0	0	1	0	0	0	0	266	88	69	151
ATP11C	0	0	0	0	4	1	12	38	12	13	22	39
ATP1B2	0	0	0	0	16	18	3	26	47	26	7	39
ATP2B3	0	0	0	0	11	16	17	51	36	19	34	91
ATP6V0D2	14	5	6	16	0	0	0	0	793	324	222	486
ATP6V1G3	153	57	27	76	0	0	0	0	189	55	53	108
ATP7A	0	0	1	0	0	2	0	1	62	45	74	201
ATP8B4	22	20	4	30	0	0	0	0	1495	750	419	952
ATP9B	6	10	4	10	2	4	0	2	916	475	275	623
ATPAF1	1	3	0	3	15	8	7	21	133	63	48	74
ATRX	3	0	0	1	7	5	11	21	49	31	60	146
ATXN2L	3	4	1	5	11	11	3	15	35	32	12	31
AVEN	15	5	3	11	0	0	0	0	380	156	98	216
B3GALNT1	34	23	9	21	0	1	0	1	356	139	104	166
B4GALNT4	2	3	1	3	355	161	88	218	890	358	229	509
B9D1	5	6	2	3	0	0	0	0	652	335	180	435
BAAT	1	4	2	3	0	0	0	0	278	145	82	200
BANK1	16	11	8	12	0	0	0	0	496	195	142	302
BAZ1B	6	3	0	1	47	33	10	45	340	232	107	278
BBS12	8	9	2	7	0	0	0	0	1593	706	425	926
BCAP29;DUS4L-BCAP29	1	2	0	3	0	0	0	0	405	173	104	272
BCKDHA	12	12	1	6	74	40	23	60	82	55	29	69
BCL11B	1	0	0	1	66	57	17	61	51	35	17	32
BCL2L11	223	77	77	134	0	0	0	0	236	106	57	140
BCL7B	0	0	0	0	4	7	3	9	24	15	5	23
BCLAF3	0	2	1	3	1	1	3	3	16	11	19	59
BCOR	1	0	1	2	2	1	3	8	27	19	31	98
BCORL1	0	0	0	1	18	11	24	66	33	37	44	139
BDH1	1	4	0	5	1	3	2	4	198	97	63	127
BECN2	92	100	29	119	0	0	0	0	197	120	83	142
BEST1	14	11	5	12	21	14	5	19	730	312	199	453
BEST2	5	3	2	9	612	311	195	414	65	35	24	58
BET1L	0	0	0	0	0	0	0	0	39	46	9	40
BEX4	0	0	0	0	0	0	1	7	2	3	4	11
BFSP2	1	4	0	1	0	0	0	0	146	100	51	102
BGN	4	1	2	3	8	3	6	22	7	8	9	36
BICDL2	98	78	21	101	0	0	0	0	325	175	120	251
BIN1	0	1	0	1	8	9	4	16	474	206	114	260
BIRC7	1	2	0	4	0	0	0	0	1017	464	336	576
BLID	0	0	0	0	0	0	0	0	223	78	64	140
BMP15	0	0	1	4	0	0	0	0	22	8	16	63
BMP7	0	0	0	0	56	45	12	46	55	30	20	35
BOLL	82	28	14	35	216	94	48	126	46	38	17	44
BOP1	112	33	33	63	0	0	0	0	672	383	199	490
BPIFB4	3	7	4	7	0	0	0	0	797	424	240	536
BRAP	2	5	0	2	12	12	7	17	74	42	23	66
BRD2	3	0	1	2	0	0	0	0	435	307	123	396
BRD9	11	7	1	2	32	26	15	24	349	224	88	338
BRMS1L	0	0	0	0	15	7	6	18	37	40	10	30
BRWD1	17	11	3	15	135	75	40	78	891	478	251	610
BRWD3	0	0	0	2	7	12	6	31	9	11	8	29
BTBD8	8	7	2	11	4	2	1	1	1269	561	374	831
BTK	0	0	0	0	2	0	3	22	0	0	0	0
BUD13	4	3	0	3	0	0	0	0	986	429	295	602
C10orf120	3	1	0	5	0	0	0	0	378	157	112	203
C11orf21	187	59	30	84	0	0	0	0	87	54	26	58
C11orf88	3	2	1	2	0	0	0	0	539	220	142	304
C12orf4	6	4	0	7	15	7	3	17	25	25	3	28
C12orf54	2	1	0	3	0	0	0	0	88	48	20	59
C12orf66	20	14	10	17	5	9	3	4	61	34	18	36
C12orf80	4	3	1	4	0	0	0	0	152	52	44	82
C14orf180	15	12	9	13	0	0	0	0	649	271	163	377
C16orf54	1	2	0	2	264	116	78	152	35	19	8	34
C16orf95	7	3	2	10	0	0	0	0	232	120	62	143
C17orf80	62	58	18	84	0	0	0	0	758	350	229	453
C19orf25	167	82	53	78	0	0	0	0	58	30	26	43
C19orf48	2	2	0	4	0	0	0	0	260	104	85	141
C1orf116	249	146	81	208	0	0	0	0	1637	680	447	941
C1orf122	3	0	0	3	158	50	40	93	7	0	0	2
C1orf141	104	47	37	46	0	0	0	0	98	68	17	67
C1orf158	0	2	0	1	0	0	0	0	843	435	247	537
C1orf189	5	3	0	4	0	0	0	0	20	18	8	21
C1orf56	2	0	0	3	17	11	9	20	249	111	71	153
C1QA	3	2	0	2	17	5	2	16	103	91	29	97
C1QL3	1	0	0	1	15	20	7	25	0	0	0	0
C1QTNF12	98	45	27	60	0	0	0	0	570	260	157	316
C20orf141	37	20	17	27	0	0	0	0	334	171	105	223
C2CD3	23	27	7	30	0	0	0	0	2601	1487	784	1858
C2orf16	298	167	101	220	0	0	0	0	932	448	240	584
C2orf73	137	51	39	64	0	0	0	0	125	75	39	89
C2orf80	5	9	6	12	0	0	0	0	149	64	37	87
C3orf33	0	2	1	6	0	0	0	0	501	193	135	266
C4orf17	503	180	144	280	0	0	0	0	245	146	65	189
C4orf33	181	62	52	100	0	0	0	0	75	35	18	50
C4orf54	138	79	39	101	0	0	0	0	1764	821	487	1131
C5orf63	2	2	0	1	0	0	0	0	0	1	2	1
C6orf201	6	4	1	6	0	0	0	0	544	227	142	291
C8orf89	152	58	45	78	0	0	0	0	197	98	57	131
C9orf92	3	3	1	2	0	0	0	0	455	167	122	254
CA1	1	2	0	3	0	0	0	0	550	221	145	296
CA13	2	6	3	5	0	0	0	0	61	37	20	45
CABLES1	1	1	0	1	692	317	218	460	22	18	5	25
CABP1	5	4	2	7	53	34	17	40	46	29	12	29
CABP5	6	2	4	4	7	3	0	3	244	96	81	130
CACNA1F	1	1	1	5	7	4	2	12	89	54	88	262
CACNA1I	3	1	2	1	389	254	124	291	698	426	196	538
CACNA2D2	0	0	0	0	94	76	30	71	721	274	201	395
CADPS	4	2	1	2	96	103	21	109	315	208	76	219
CADPS2	6	6	1	5	22	15	10	25	666	350	203	431
CALU	0	0	0	0	4	7	1	8	17	8	5	17
CANT1	3	3	1	4	27	24	5	21	350	191	142	239
CAPN5	16	9	2	15	0	0	0	0	862	416	274	582
CAPN6	0	0	0	2	5	12	16	31	7	7	7	27
CAPS	6	3	1	5	0	0	0	0	393	175	119	234
CARD17	242	96	64	116	0	0	0	0	385	191	110	226
CASP12	1	1	0	0	0	0	0	0	1795	786	511	972
CASP5	27	18	7	21	1	1	0	0	308	123	80	144
CASQ1	2	1	0	2	0	0	0	0	424	186	132	252
CATSPERD	15	15	6	16	0	0	0	0	761	342	194	463
CAV1	2	7	1	3	15	13	3	13	28	15	9	19
CBFA2T2	0	0	0	0	31	27	13	32	253	149	80	196
CBWD5	44	42	9	54	0	0	0	0	13	7	3	8
CCDC115	7	6	3	5	49	21	13	29	34	24	15	34
CCDC116	5	4	1	8	0	0	0	0	1074	473	322	610
CCDC151	8	4	3	5	495	255	150	315	683	270	157	392
CCDC153	206	80	54	100	0	0	0	0	440	182	117	264
CCDC158	32	20	8	24	0	0	0	0	1388	583	352	849
CCDC168	154	122	57	129	0	0	0	0	6264	3292	1848	4506
CCDC170	36	19	13	25	0	0	0	0	1057	500	297	629
CCDC180	35	31	5	27	0	0	0	0	1637	938	470	1215
CCDC60	82	48	22	53	0	0	0	0	656	291	198	380
CCDC74B	29	22	9	38	2	4	1	7	3	3	1	4
CCDC90B	33	13	5	14	0	0	0	0	452	299	137	423
CCER1	6	2	2	3	146	72	50	98	329	156	94	173
CCL27	3	2	0	2	0	0	0	0	276	103	88	145
CCNB3	0	0	0	0	0	0	0	0	38	30	61	125
CCNF	0	0	0	0	0	0	0	0	320	219	94	243
CCNH	2	2	3	5	0	0	0	0	410	179	123	226
CCNI2	5	3	0	6	265	96	52	154	67	46	16	54
CCNO	5	4	3	6	14	7	5	13	263	97	68	157
CCNT2	2	1	1	3	8	14	3	13	35	23	8	28
CCR10	0	1	1	1	391	168	103	227	1	1	1	0
CD248	0	1	0	1	496	243	180	301	314	208	95	225
CD33	92	32	24	51	0	0	0	0	51	32	10	28
CD4	0	0	1	4	6	2	1	1	298	141	85	178
CD58	0	0	0	0	0	0	0	2	463	180	103	255
CD8A	2	2	0	1	115	38	28	53	36	17	4	25
CD99L2	0	0	0	1	0	0	0	0	16	16	13	55
CDC37	1	0	0	0	6	6	2	4	6	7	0	5
CDCA7	2	0	1	2	14	13	2	12	31	20	3	37
CDH19	16	11	4	13	0	0	0	0	727	374	225	461
CDHR5	108	36	18	58	0	0	0	0	948	502	267	659
CDK4	3	3	2	3	6	1	1	5	33	43	11	35
CDKL4	24	14	4	13	0	0	0	0	444	244	126	288
CDKL5	1	1	1	5	8	4	4	22	19	16	18	62
CDON	13	6	5	9	0	0	0	0	639	266	196	413
CDRT4	344	119	95	187	0	0	0	0	402	151	138	257
CEACAM4	171	60	42	97	0	0	0	0	231	106	65	160
CEBPE	0	0	0	0	0	0	0	0	185	138	51	199
CEP104	10	11	3	19	0	0	0	0	739	406	194	475
CEP170	0	0	0	0	0	0	0	0	27	26	10	29
CEP192	299	100	81	154	0	0	0	0	1658	836	445	1127
CEP72	17	24	8	24	0	0	0	0	780	382	192	522
CEPT1	0	0	0	0	19	16	4	20	93	67	26	73
CFAP100	19	17	3	21	0	0	0	0	1189	543	321	740
CFAP410	9	6	3	9	0	0	0	0	1358	594	372	875
CFAP46	274	187	87	240	0	0	0	0	2880	1603	850	2128
CFAP47	0	0	0	0	0	0	0	0	68	50	77	208
CFAP61	37	40	21	34	0	0	0	0	1645	803	485	1011
CHD7	1	1	1	0	82	57	30	68	816	585	246	661
CHIT1	112	76	32	135	0	0	0	0	866	448	242	589
CHMP2B	1	2	1	2	0	0	0	0	101	47	23	57
CHRM5	2	1	2	3	5	3	1	5	586	251	152	342
CHRNA5	17	19	3	13	4	0	0	3	309	127	112	180
CHST1	1	1	0	0	15	19	6	31	15	9	4	7
CHST12	2	1	1	1	51	37	14	31	881	377	263	481
CHST7	0	0	0	0	0	0	0	0	16	11	14	63
CHST8	3	1	0	2	82	45	12	55	226	187	63	217
CKAP2L	5	6	2	11	0	0	0	0	857	467	234	572
CLCN6	1	1	0	3	48	39	10	51	112	60	27	82
CLCNKB	22	13	4	18	124	51	28	72	1016	423	280	573
CLDND2	5	7	1	5	99	40	25	71	688	306	184	379
CLEC1B	0	3	0	3	0	0	0	0	176	61	42	90
CLEC4C	45	33	15	26	3	6	2	5	193	73	53	90
CLEC4F	7	4	1	4	0	0	0	0	1515	596	419	793
CLEC6A	22	16	6	12	0	0	0	0	199	86	56	109
CLIC6	4	3	3	8	557	252	172	357	588	308	147	377
CLIP1	17	14	2	11	106	62	39	84	176	132	46	155
CLIP4	3	2	1	2	0	0	0	0	505	373	146	483
CMTM4	0	0	0	0	59	49	11	70	30	13	6	27
CMTM8	6	2	0	1	0	0	0	0	157	64	55	97
CMTR1	2	0	0	2	30	18	7	34	168	94	61	106
CNDP1	5	9	2	10	0	0	0	0	597	284	174	362
CNEP1R1	0	0	0	0	95	33	24	50	2	2	0	0
CNGB1	24	16	2	18	0	0	0	0	1658	772	483	1025
CNGB3	41	46	21	62	0	0	0	0	664	350	205	472
CNKSR2	0	2	1	1	6	9	6	18	6	3	2	20
CNPY1	139	45	25	62	0	0	0	0	71	50	27	57
CNST	1	0	0	0	0	0	0	0	822	371	231	490
CNTNAP2	4	2	2	2	0	0	0	0	2126	1095	635	1413
COBL	31	16	9	20	0	0	0	0	931	442	291	604
COG8	6	4	3	6	22	13	9	15	422	195	123	265
COL16A1	339	143	95	187	0	0	0	0	1627	856	447	1073
COL21A1	72	41	26	48	0	0	0	0	902	414	233	552
COL28A1	52	40	12	72	0	0	0	0	1706	927	453	1173
COL4A3	9	18	3	10	0	0	0	0	1201	604	328	820
COL4A4	33	24	10	17	0	0	0	0	1861	818	495	1096
COL4A5	0	0	3	1	3	2	2	14	38	34	40	131
COL4A6	1	1	1	2	0	0	0	0	51	30	85	193
COL6A2	9	7	2	15	0	0	0	0	1926	1060	574	1384
COL7A1	30	25	8	30	16	14	8	14	1935	1051	541	1281
COPZ2	12	5	3	8	0	0	0	0	88	61	14	83
CORO2A	12	4	0	12	4	1	0	0	249	180	90	222
CPA1	2	3	1	5	164	101	71	157	101	53	31	58
CPA2	18	7	5	11	0	0	0	0	502	207	131	301
CPNE7	14	8	2	15	0	0	0	0	600	315	176	404
CPT1C	4	4	1	6	52	32	23	47	422	305	139	330
CPXM1	102	32	22	56	366	229	133	273	430	253	150	311
CRABP2	3	7	1	6	0	0	0	0	51	27	20	39
CREBRF	0	0	0	0	19	25	8	20	76	58	34	75
CRIP3	25	9	3	11	0	0	0	0	51	35	22	33
CRLS1	7	8	0	4	0	0	0	0	237	107	54	143
CRX	0	0	0	0	0	0	0	0	734	339	177	438
CRYBG2	32	30	4	27	33	25	7	34	1892	953	555	1290
CRYGN	190	65	51	81	0	0	0	0	574	258	151	323
CSN1S1	85	54	12	80	0	0	0	0	139	69	59	77
CSRNP3	0	0	0	0	23	12	1	18	75	35	22	57
CSTB	17	10	4	18	0	0	0	0	53	43	15	42
CT47B1	0	0	0	0	0	0	0	0	3	7	1	15
CTC-338M12.4	1	1	0	0	0	0	0	0	0	0	0	1
CTC-441N14.4	3	4	0	1	0	0	0	0	575	262	160	327
CTH	9	4	1	5	0	0	0	0	228	181	59	245
CTU1	5	4	1	5	50	41	13	55	0	0	0	0
CUL4B	1	0	0	2	0	0	4	11	6	7	10	18
CXorf66	0	0	0	1	0	0	0	0	17	17	18	58
CYB5R4	1	0	0	1	0	0	0	0	760	334	216	406
CYP2B6	16	11	1	9	0	0	0	0	22	8	2	16
CYP2D6	16	6	6	13	0	0	0	0	451	159	111	217
CYP4B1	39	19	4	26	0	0	0	0	1123	437	313	616
CYP4F22	11	10	5	7	7	3	1	5	852	338	243	458
CYP4F3	115	33	26	54	1	2	0	0	49	28	15	37
CYP8B1	19	8	2	9	0	0	0	0	861	404	235	521
CYSLTR1	0	0	1	3	0	0	0	0	11	9	15	48
DACH2	1	0	0	2	0	0	0	0	27	26	33	87
DAOA	69	32	21	41	0	0	0	0	265	113	62	132
DBX2	2	2	2	8	0	0	0	0	505	279	162	363
DCAF4L2	48	29	12	38	0	0	0	0	91	88	17	92
DCAF8L1	1	0	1	5	0	0	0	0	2	3	3	16
DCLRE1A	146	85	46	99	0	0	0	0	930	407	264	559
DCPS	4	3	0	6	0	0	0	0	206	150	82	179
DDR1	11	7	3	16	38	30	13	38	392	226	126	306
DDX11	102	41	33	58	0	0	0	0	44	29	14	46
DDX19B	0	3	1	0	3	8	0	3	137	50	45	92
DDX31	11	5	2	13	0	0	0	0	1144	479	312	708
DDX41	10	8	2	7	14	14	4	15	70	48	17	69
DDX49	131	52	29	56	108	61	33	83	389	174	92	218
DDX53	0	0	0	1	0	0	0	0	37	26	30	95
DDX60	10	8	1	11	0	0	0	0	686	346	194	459
DEF6	2	1	1	1	760	304	200	449	60	34	24	52
DENND4C	3	5	1	3	0	0	0	0	2087	854	561	1265
DEPDC7	4	7	0	5	0	0	1	0	301	175	96	196
DERL3	37	39	12	43	0	0	0	0	127	69	39	91
DES	14	13	3	11	68	37	20	63	128	65	23	65
DGAT2L6	1	2	1	5	0	0	0	0	15	12	7	45
DGKK	2	1	1	2	0	0	0	0	31	24	32	119
DGKZ	5	7	4	11	17	15	8	20	1173	465	300	681
DHRS1	9	7	3	12	0	0	0	0	112	74	32	88
DIP2A	7	3	0	7	110	66	35	85	782	525	252	615
DIS3L2	3	4	1	2	5	3	1	3	340	251	80	316
DISP2	11	6	4	6	415	278	146	335	339	234	111	278
DISP3	10	1	4	6	229	138	69	173	648	288	181	402
DLC1	5	6	2	8	0	0	0	0	1055	617	310	707
DLGAP3	1	0	1	3	161	118	53	149	117	76	35	116
DLL3	2	8	3	9	217	106	72	151	212	118	65	155
DLX6	1	0	0	0	10	8	4	14	32	32	12	38
DMAC2	283	99	73	150	0	0	0	0	699	391	216	488
DMC1	2	3	1	6	34	22	6	25	298	115	102	162
DMD	2	0	2	5	0	0	0	0	183	100	199	587
DMGDH	87	33	21	55	0	0	0	0	410	285	128	325
DMTF1	1	1	0	0	8	9	3	7	251	107	69	145
DMXL2	2	2	0	4	1	3	0	2	1622	877	464	1149
DNAH10	52	41	22	64	0	0	0	0	5227	2825	1481	3430
DNAH14	695	400	185	502	0	0	0	0	4225	2152	1304	2797
DNAH9	41	30	4	25	0	0	0	0	3839	1915	1118	2468
DNAJC1	31	22	9	35	0	0	0	0	141	93	41	120
DNAJC12	8	6	3	6	0	0	0	0	515	204	128	265
DNAJC24	5	4	1	4	0	0	0	0	34	12	8	15
DNASE1L1	0	1	1	0	1	1	1	4	7	5	9	33
DOCK11	1	0	0	5	4	6	11	29	11	10	15	37
DOCK9	9	3	1	8	196	125	56	150	394	240	115	317
DPP3	2	4	1	5	0	0	0	0	450	170	121	240
DPP7	288	126	75	155	0	0	0	0	881	531	271	614
DPPA2	2	1	0	0	0	0	0	0	1	6	0	7
DPYSL2	0	0	0	0	72	35	17	52	40	35	17	40
DRD4	8	3	2	10	59	18	20	27	487	247	130	301
DRD5	4	4	1	4	1	3	1	3	19	31	5	19
DROSHA	3	3	0	4	118	81	37	92	306	172	90	203
DRP2	2	0	0	2	17	13	24	57	14	12	16	57
DTNBP1	253	94	71	144	0	0	0	0	601	312	181	417
DUSP15	9	5	2	11	0	0	0	0	690	303	212	414
DUT	1	2	0	0	5	9	2	8	15	10	5	13
DUXA	71	90	26	101	0	0	0	0	6	5	2	8
DYDC2	80	27	18	42	0	0	0	0	111	64	22	69
DYNAP	3	6	0	2	0	0	0	0	75	48	27	60
DYNC1H1	16	2	2	4	389	287	107	300	56	33	26	35
DYNC2LI1	60	36	8	31	0	0	0	0	565	248	151	302
DZIP1	5	5	1	3	31	21	6	22	264	187	76	253
ECRG4	10	9	2	2	0	0	0	0	336	128	94	176
ECT2L	286	168	97	198	0	0	0	0	1633	712	488	1060
EEF1D	5	2	1	5	0	0	0	0	1214	556	367	744
EFCAB12	56	28	27	45	0	0	0	0	1087	489	309	634
EFCAB7	17	11	8	18	0	0	0	0	804	360	247	488
EFHC2	1	0	3	1	0	0	0	0	32	20	47	126
EGF	18	14	5	21	0	0	0	0	1077	444	280	625
EGFLAM	5	10	1	9	0	0	0	0	799	439	227	490
EHHADH	25	27	9	22	0	0	0	0	1015	419	231	573
EID2	3	1	0	2	0	0	0	0	197	158	56	188
EID2B	1	0	0	1	8	7	2	8	64	66	13	78
EIF2A	10	6	3	7	0	0	0	0	71	73	19	62
EIF2AK2	3	6	1	4	3	1	0	3	72	46	23	52
EIF3C	3	0	0	0	0	0	0	1	0	0	0	0
ELF4	1	1	1	4	1	2	2	11	21	23	24	72
ELOVL5	4	3	2	7	0	0	0	0	116	85	36	99
EMB	6	0	1	5	0	0	0	0	65	62	18	91
EMC7	0	0	0	0	108	48	35	56	343	192	109	251
EME1	17	8	3	9	0	0	0	0	854	390	221	560
EML5	14	6	1	17	87	57	21	65	449	223	120	332
EP300	2	0	2	1	0	0	0	0	1124	794	327	884
EPB41L1	0	0	0	0	15	8	5	15	406	281	112	329
EPHB2	126	63	51	77	59	42	12	37	188	115	65	117
EPS8L1	10	10	2	17	45	27	8	28	452	226	140	296
EPX	306	243	80	298	0	0	0	0	603	299	144	414
ERC2	2	3	1	1	37	37	10	44	260	144	64	198
ERCC2	35	21	12	30	1	2	0	1	261	211	101	234
ERCC6L	1	1	0	2	1	7	9	15	11	10	21	65
ERICH3	18	10	3	19	0	0	0	0	1912	909	570	1222
ERICH6	87	50	23	52	0	0	0	0	908	371	234	513
ERICH6B	3	3	5	10	0	0	0	0	785	324	232	404
ERMP1	20	8	6	13	137	156	48	189	780	423	225	552
ERN2	33	34	17	39	0	0	0	0	623	325	190	461
ESYT3	23	19	6	23	0	0	0	0	861	498	255	590
ETV1	4	3	1	10	0	0	0	0	51	39	14	52
EXOC3L4	23	11	2	17	401	175	122	212	628	373	199	479
EXPH5	19	24	5	23	0	0	0	0	1932	941	589	1236
EXTL1	74	47	21	55	6	3	1	2	893	412	275	578
F8	0	0	0	0	11	5	16	40	48	24	60	152
FAAH2	1	4	3	13	0	0	0	0	32	16	39	127
FAH	13	10	2	15	21	12	3	7	195	101	67	138
FAM117B	3	4	1	4	35	21	7	31	73	50	20	72
FAM120C	6	6	11	18	6	7	8	35	3	4	7	25
FAM122B	0	1	0	2	3	2	6	15	6	5	5	20
FAM122C	1	0	1	2	0	0	0	0	9	9	19	62
FAM124A	2	3	6	9	361	156	95	190	374	169	111	253
FAM136A	6	3	1	8	0	0	0	0	373	170	88	181
FAM13A	170	64	47	94	0	0	0	0	409	239	126	276
FAM155B	0	0	0	1	19	9	12	52	43	24	29	78
FAM178B	13	19	1	14	0	0	0	0	579	284	187	385
FAM180B	2	6	4	9	0	0	0	0	47	24	13	33
FAM217A	42	14	15	24	0	0	0	0	932	425	265	597
FAM221A	83	83	30	110	0	0	0	0	215	118	56	142
FAM237A	5	2	1	8	0	0	0	0	174	114	51	123
FAM25G	0	0	0	1	0	0	0	0	4	4	0	2
FAM47B	2	2	2	4	3	1	0	5	5	8	8	33
FAM53A	4	6	1	4	0	0	0	0	956	443	263	618
FAM83C	10	6	1	8	0	0	0	0	617	394	168	515
FAN1	99	38	22	49	0	0	0	0	983	560	274	738
FANCB	0	0	0	0	0	0	0	0	44	28	52	143
FANCD2OS	2	4	2	1	0	0	0	0	548	188	158	364
FARSA	5	3	0	2	39	26	9	44	238	156	85	222
FAT2	11	11	5	18	0	0	0	0	4194	2184	1145	2777
FBRS	0	0	0	0	215	131	47	129	147	109	38	152
FBXL17	0	3	0	0	10	10	2	11	696	314	175	419
FBXO2	8	3	1	7	12	8	6	12	129	97	44	157
FBXO27	41	23	10	17	106	56	37	97	25	20	6	29
FBXO36	4	9	4	6	0	0	0	0	243	144	80	174
FBXO38	40	20	14	20	383	131	120	239	255	139	65	206
FBXO4	4	8	4	2	0	0	0	0	145	104	57	130
FCN1	6	3	0	4	0	0	0	0	267	96	75	130
FCRL6	11	6	4	16	0	0	0	0	491	190	140	273
FCRLA	11	1	2	8	0	0	0	0	534	196	132	274
FDFT1	99	66	24	109	0	0	0	0	681	404	211	461
FECH	0	6	1	1	59	23	16	53	167	92	47	123
FER1L5	17	12	1	23	0	0	0	0	1061	610	301	775
FETUB	14	13	7	13	0	0	0	0	581	253	158	345
FGD1	0	0	0	0	8	2	2	21	16	10	17	46
FGF7	1	0	0	1	3	6	0	1	4	2	2	4
FGFR1OP	0	1	1	2	0	0	0	0	712	326	202	386
FGFR3	5	6	3	9	24	11	9	17	628	416	159	497
FHAD1	195	90	59	167	0	0	0	0	1766	809	472	992
FKBP15	14	8	2	7	0	0	0	0	639	300	162	363
FLNA	0	0	2	4	63	45	44	165	58	49	54	190
FLOT2	9	8	2	9	25	21	6	25	91	58	25	63
FMNL2	3	8	0	4	58	31	19	33	607	309	162	421
FMO2	88	42	30	43	0	0	0	0	984	546	300	660
FOCAD	24	19	6	31	0	0	0	0	1735	1008	492	1241
FOLH1	3	3	2	4	8	8	4	11	278	92	83	142
FOXC1	2	4	1	2	0	0	0	0	103	84	26	101
FOXD4L5	7	0	0	0	0	0	0	0	23	14	7	19
FOXL2NB	10	7	6	5	53	28	20	26	307	115	89	171
FOXO4	0	1	0	0	6	3	1	14	10	13	12	44
FOXR1	8	5	0	4	0	2	0	0	221	82	62	112
FOXR2	0	0	1	2	0	0	0	0	13	7	10	42
FOXRED2	8	9	3	6	231	82	58	110	850	433	251	526
FRAS1	34	24	3	22	0	0	0	0	5660	2782	1617	3506
FRAT2	0	0	0	0	16	25	6	24	4	3	0	4
FREM2	16	13	3	12	0	0	0	0	2401	1224	689	1540
FREM3	24	10	11	24	0	0	0	0	2200	1053	678	1370
FRMD4B	293	102	70	144	0	0	0	0	950	559	280	630
FRMPD2	35	21	19	34	1	1	0	1	963	649	309	811
FRMPD3	1	2	1	10	0	0	1	8	133	74	126	352
FRMPD4	0	0	0	0	8	1	11	20	49	28	70	187
FSCN3	25	24	9	26	0	0	0	0	1125	523	340	688
FSTL5	10	6	3	13	0	0	0	0	695	339	198	411
FTMT	2	1	0	0	4	0	1	3	214	130	63	183
G6PD	0	0	0	0	14	5	11	53	26	18	15	65
GAB3	4	0	0	4	3	4	5	16	14	11	14	45
GABBR2	0	0	0	0	54	51	19	52	35	17	10	29
GABRE	2	3	2	6	0	0	0	0	21	18	29	83
GABRQ	1	0	1	4	0	0	0	0	32	21	25	78
GAD1	0	0	1	3	15	18	8	25	72	46	20	67
GAL3ST2	32	17	7	21	481	307	145	379	114	85	40	94
GALNT3	9	4	1	7	0	0	0	0	429	304	113	348
GANC	43	37	12	40	0	0	0	0	955	497	292	666
GASK1A	20	19	7	28	0	0	0	0	625	348	198	443
GATA4	0	0	0	0	22	24	12	36	337	179	89	227
GATA6	0	0	1	1	0	0	0	0	388	278	102	387
GCM2	3	0	0	2	1	1	1	1	724	306	216	443
GDA	3	3	0	2	24	20	3	22	76	49	16	52
GDF11	0	0	0	0	74	80	18	96	2	3	1	1
GDPD2	1	0	0	1	0	1	1	7	22	14	14	53
GDPGP1	5	1	1	5	0	0	0	0	841	340	265	455
GFM1	18	10	2	4	0	0	0	0	369	149	93	212
GIMAP4	0	2	1	4	0	0	0	0	140	83	49	99
GIMAP7	1	2	0	0	0	0	0	0	84	52	32	87
GJA4	1	1	0	0	32	20	5	26	351	149	102	199
GJB3	1	2	0	3	0	0	0	0	501	213	144	290
GJB7	9	7	2	7	0	0	0	0	272	110	74	161
GJC3	4	4	1	6	2	1	0	3	6	7	0	7
GLG1	4	0	2	5	20	18	7	29	142	114	38	113
GLP2R	3	7	3	5	11	7	2	10	828	352	216	498
GLS2	3	5	3	5	10	9	7	20	58	41	10	42
GNAS	10	7	1	7	48	32	16	33	1364	661	376	863
GOLGA6L9	1	1	0	0	0	0	0	0	296	161	80	210
GOPC	6	0	2	0	34	24	7	38	47	26	15	40
GPATCH2L	92	80	24	114	54	43	22	43	155	97	56	131
GPATCH4	5	4	1	4	0	0	0	0	353	160	103	174
GPBP1L1	2	2	0	1	0	0	0	0	470	218	136	278
GPC4	1	1	1	2	5	2	5	18	5	2	2	23
GPKOW	0	0	0	0	0	0	0	0	37	21	26	106
GPR101	0	0	0	1	4	3	3	18	21	10	8	43
GPR135	306	120	92	150	0	0	0	0	411	212	104	261
GPR153	12	3	0	8	411	223	156	294	553	267	162	291
GPR173	0	0	0	0	3	0	2	10	2	3	6	21
GPR34	0	0	0	1	1	0	0	6	3	0	4	11
GPR50	1	0	0	2	0	0	0	0	30	21	33	99
GPR55	2	3	0	2	12	5	1	4	363	157	110	215
GPRASP1	1	2	1	3	0	0	0	0	48	29	38	148
GPRIN3	8	1	1	5	0	0	0	0	1445	687	405	859
GPX4	1	1	1	2	0	0	0	0	759	322	213	435
GRIA3	0	1	1	0	0	0	0	0	14	8	8	48
GRIA4	2	2	1	0	16	12	5	22	43	38	15	68
GRIK4	3	0	0	1	373	141	104	212	659	334	175	395
GRIN3B	180	110	51	116	0	0	0	0	2044	955	542	1201
GRIP1	5	3	2	5	32	26	9	28	691	398	202	555
GRIPAP1	0	0	0	0	0	0	0	0	16	14	20	59
GRK1	1	3	1	3	0	0	0	0	383	190	98	219
GSC	0	0	0	0	183	67	38	112	3	0	1	3
GSDME	19	21	3	15	0	0	0	0	260	125	58	161
GSPT2	0	0	0	1	4	2	0	13	4	1	2	21
GSTP1	1	3	0	3	0	0	0	0	102	59	36	71
GSX1	0	0	0	0	20	13	7	23	33	24	6	33
GTF3C1	8	7	3	4	175	97	57	156	524	296	131	401
GTPBP2	0	0	0	0	17	25	4	22	6	9	1	4
GUCY2F	4	1	4	19	0	0	0	0	33	28	54	133
H2BFWT	0	0	0	1	0	0	0	0	10	8	6	27
HAPLN2	1	2	1	2	38	27	11	23	170	61	47	85
HASPIN	6	5	1	12	29	19	14	18	662	336	203	494
HAUS6	2	3	3	2	0	0	0	0	35	27	7	31
HAUS7	0	0	0	0	0	0	0	0	47	25	39	102
HCFC1	2	0	1	1	26	22	24	75	20	19	27	88
HCN2	2	2	1	2	115	101	42	112	4	8	2	7
HDAC10	8	9	1	9	0	0	0	0	481	273	118	317
HDAC6	1	0	0	3	15	9	13	51	15	15	15	39
HDHD5	17	10	6	17	0	0	0	0	408	184	121	243
HDX	1	0	1	2	0	0	0	0	21	19	19	55
HEATR1	1	1	1	0	0	0	0	0	1677	990	449	1293
HEATR4	118	51	26	65	0	0	0	0	1304	588	378	785
HELQ	15	9	4	11	0	0	0	0	1356	607	400	847
HEMGN	10	13	7	9	0	0	0	0	111	70	34	97
HEPACAM2	12	11	1	12	0	0	0	0	610	313	191	414
HEPH	1	0	1	5	0	0	0	0	82	34	67	183
HERC6	200	88	50	133	0	0	0	0	1033	454	241	614
HHIPL2	65	28	22	40	0	0	0	0	1141	630	305	794
HIC2	25	9	6	11	80	58	32	71	97	80	25	111
HLA-DPA1	3	2	0	3	97	41	31	61	648	281	163	377
HNF4A	0	0	0	0	11	11	3	10	102	67	27	102
HNRNPCL1	2	2	2	2	0	0	0	0	21	9	4	16
HOMER2	5	4	1	3	0	0	1	1	535	226	133	301
HOXA1	2	1	1	4	81	45	24	62	12	5	4	7
HP	4	4	0	5	4	1	2	3	151	94	38	131
HPR	0	5	1	2	0	0	0	0	41	30	21	43
HS3ST5	0	0	0	0	0	0	0	0	297	242	108	308
HS3ST6	36	47	12	34	0	0	0	0	652	377	184	452
HS6ST2	0	0	0	0	14	9	12	31	51	34	46	96
HSD11B1L	58	24	11	32	34	19	10	17	199	115	53	146
HSPBAP1	1	4	0	6	0	2	0	1	302	160	88	251
HTATSF1	0	0	0	0	1	3	2	9	21	15	30	72
HTR1E	6	1	1	1	82	51	23	86	25	23	7	20
HTR2A	0	0	0	0	193	68	64	106	131	69	39	81
HTR2B	7	3	1	7	0	0	0	0	835	325	209	445
HTR3A	8	3	1	3	0	0	0	0	376	268	96	351
HTR3C	45	11	13	22	0	0	0	0	24	14	6	18
HTR4	7	2	0	7	3	1	0	2	680	267	175	388
HUWE1	0	0	0	1	28	23	29	120	16	8	19	59
HYOU1	2	6	0	3	0	0	0	0	348	242	122	282
HYPK	0	1	0	0	0	2	1	2	121	36	44	79
IBA57	5	2	1	3	1	1	0	1	162	112	43	146
IDH1	17	26	6	25	0	0	0	0	6	9	1	6
IFIT2	2	3	0	0	0	0	0	0	207	156	55	204
IFRD1	3	3	0	1	31	26	6	31	200	107	53	135
IGFBPL1	5	3	3	6	1	0	2	1	192	92	48	126
IGFL4	3	2	1	1	0	0	0	0	18	6	3	12
IGHMBP2	3	4	3	9	5	1	0	7	1263	755	365	925
IGLON5	63	45	17	41	3	3	0	5	4	7	3	6
IGSF1	2	0	0	5	0	0	0	1	71	55	67	189
IGSF21	1	2	0	3	35	40	12	50	659	283	160	385
IL17RC	161	151	37	198	2	3	0	0	669	363	208	531
IL18BP	3	0	0	3	0	0	0	0	438	176	144	248
IL1RL2	5	7	2	9	0	0	0	0	614	362	190	490
IL6ST	3	2	0	0	0	0	0	0	132	82	30	118
IMMP2L	93	81	22	115	0	0	0	0	56	34	10	43
INCENP	4	2	0	5	0	2	0	0	1269	546	329	736
INMT	44	17	14	22	0	0	0	0	203	94	68	121
INO80E	0	0	0	0	0	0	0	0	163	120	46	159
IQCF2	3	1	1	0	5	1	0	5	321	128	78	177
IQSEC2	0	0	1	1	37	19	21	78	3	3	4	16
IRAG2	6	10	0	6	0	0	0	0	769	444	230	533
IRAK1	0	0	0	0	2	1	4	20	16	11	16	45
IRS4	0	0	0	3	12	2	6	25	21	21	28	105
IRX4	2	0	0	4	133	106	35	136	132	70	25	92
ISM2	16	9	8	13	0	0	0	0	918	426	245	560
ITGB1	1	0	0	1	23	23	5	18	40	30	7	38
ITIH6	20	10	9	35	0	0	0	0	88	55	79	251
ITPR2	10	8	3	9	40	38	13	45	1037	595	271	763
ITPRID2	5	3	0	4	6	5	1	7	987	456	259	602
IVL	16	11	0	12	0	0	0	0	951	416	270	591
IWS1	0	0	0	1	72	31	13	36	394	175	101	196
IYD	13	10	0	9	0	0	0	0	527	230	127	309
IZUMO3	11	4	3	8	0	0	0	0	420	174	151	273
JPH1	0	0	1	1	27	17	9	29	647	271	188	372
KALRN	26	25	12	40	65	48	30	56	962	520	282	675
KAT2A	2	1	1	3	105	75	35	93	37	27	13	37
KATNB1	1	0	0	1	12	9	6	12	828	359	243	472
KBTBD3	5	5	1	7	0	0	0	0	254	169	87	175
KBTBD6	0	3	1	1	6	8	0	9	0	0	1	1
KBTBD7	1	3	0	2	11	8	5	12	15	13	4	13
KCNA10	5	6	0	3	0	0	0	0	265	147	68	179
KCND1	1	0	1	2	13	7	15	33	12	12	12	46
KCNH5	5	5	3	5	71	66	18	66	117	64	30	93
KCNIP3	2	1	1	4	51	70	21	77	84	43	18	59
KCNK17	144	98	50	107	0	1	0	1	452	228	128	259
KCNK7	11	5	6	9	0	0	0	0	370	142	97	203
KDM4E	4	4	0	5	5	6	1	10	7	7	1	14
KHDRBS1	3	0	0	0	28	31	7	31	3	4	3	1
KIAA0513	3	1	0	2	0	0	0	0	184	144	61	159
KIAA0753	57	31	18	57	0	0	0	0	1456	606	382	795
KIAA1210	1	0	3	4	0	0	0	0	73	50	60	228
KIAA1211	3	2	0	4	131	60	45	80	1099	544	289	663
KIAA1211L	1	0	0	5	0	0	0	0	888	384	247	529
KIF21A	1	6	2	4	126	75	45	108	425	250	118	343
KIF22	8	1	0	4	1	0	0	1	589	258	182	339
KIF25	7	6	4	2	0	0	0	0	1268	472	373	678
KLF9	1	2	0	2	53	29	16	39	0	0	0	0
KLHDC4	18	12	5	16	0	0	0	0	991	482	299	645
KLHL31	1	2	0	2	110	73	33	58	542	240	144	336
KLHL34	4	2	2	12	4	6	11	35	12	5	18	52
KLHL4	0	0	0	0	4	3	3	12	13	14	20	49
KLHL8	10	7	3	8	45	34	17	46	95	48	32	76
KLK4	14	7	2	7	205	83	59	105	135	88	42	104
KLLN	70	32	16	40	0	0	0	0	438	308	125	362
KLRC3	239	99	72	135	0	0	0	0	2	5	1	4
KLRG2	64	24	19	30	64	32	9	45	173	80	47	103
KMT2D	2	1	0	0	132	82	35	106	2042	1298	654	1693
KPTN	8	9	2	13	32	26	13	22	178	100	40	125
KRBA2	26	13	2	18	0	0	0	0	679	282	167	430
KREMEN2	1	1	0	2	673	310	190	390	84	50	27	77
KRT32	13	8	3	18	0	0	0	0	846	340	222	526
KRT7	8	7	1	3	29	18	5	21	999	481	292	591
KRTAP10-9	0	0	0	1	0	0	0	0	1473	671	436	838
KRTAP13-1	5	2	2	4	0	0	0	0	9	6	2	4
KRTAP19-3	0	1	0	0	0	0	0	0	10	5	2	11
KRTAP29-1	11	12	3	30	0	0	0	0	245	133	53	167
KRTAP4-1	0	0	0	0	0	0	0	0	341	125	90	186
KRTAP6-2	5	4	0	0	0	0	0	0	2	2	0	2
KYAT1	7	4	5	7	0	0	0	0	675	437	216	592
L1CAM	0	0	0	1	29	10	14	60	17	11	18	54
L3HYPDH	3	3	1	1	0	0	0	0	582	292	192	351
LAIR1	7	5	4	5	84	30	21	41	161	68	41	94
LAMA2	32	20	6	27	0	0	0	0	2365	1115	606	1446
LAMB2	6	9	5	11	69	79	28	71	992	555	291	686
LAMP2	0	0	0	0	0	0	0	2	12	7	10	43
LARP6	0	1	0	0	43	31	16	35	268	205	95	248
LCE3A	0	0	0	1	0	0	0	0	197	77	44	102
LCE4A	5	6	0	5	0	0	0	0	38	25	9	32
LEKR1	6	3	6	11	0	0	0	0	560	227	141	328
LEMD1	16	7	2	13	0	0	0	0	168	148	50	169
LEMD2	2	4	1	1	117	93	34	108	51	28	15	35
LEP	1	0	0	1	1	0	3	4	321	134	97	191
LEXM	138	154	36	167	0	0	0	0	936	423	258	554
LGALSL	0	1	0	0	43	13	12	15	22	13	5	14
LGI4	5	4	1	5	11	10	3	14	622	263	191	356
LHX5	0	0	0	0	0	0	0	0	25	32	9	26
LILRB3	6	4	1	9	323	117	68	164	139	69	53	115
LIM2	1	0	0	1	0	0	0	0	55	59	20	68
LINS1	12	6	7	8	0	0	0	0	563	236	161	343
LIPE	29	15	8	19	469	251	146	333	1538	610	406	877
LLGL1	1	2	2	2	40	32	13	43	810	510	224	660
LMF1	97	38	25	70	0	0	0	0	1078	523	337	669
LMO2	11	12	6	14	14	14	3	12	21	22	8	32
LMOD3	4	2	1	1	0	0	0	0	679	312	189	393
LNX1	5	4	1	12	0	0	0	0	311	186	81	230
LONRF3	1	0	1	1	2	3	10	26	34	17	28	67
LPAR5	13	8	4	13	28	25	7	33	146	75	34	108
LRCH2	0	0	0	0	3	4	6	27	13	7	14	54
LRMP	12	9	3	7	5	1	1	5	470	204	144	269
LRRC24	2	3	2	3	245	92	64	123	625	283	171	384
LRRC25	5	1	1	3	1	2	2	4	127	83	40	104
LRRC3	0	3	0	1	5	3	4	8	429	175	129	258
LRRC38	21	13	4	25	0	0	0	0	105	87	27	116
LRRC4B	1	1	0	2	479	267	126	347	41	20	6	20
LRRC75B	9	8	1	10	0	0	0	0	1431	700	424	899
LTB4R2	5	8	0	6	59	31	11	44	262	128	73	166
LTBP2	3	7	0	6	62	29	15	28	1244	721	375	891
LTN1	63	31	14	35	5	5	0	7	776	323	247	501
LXN	11	5	3	8	5	2	0	2	931	426	249	545
LY86	3	1	4	5	0	0	0	0	343	133	113	194
MAATS1	8	11	0	5	0	0	0	0	1219	520	299	678
MAEL	6	5	2	3	0	0	0	0	162	144	51	147
MAGEA3	0	0	0	3	0	0	0	0	18	18	14	50
MAGEB16	1	2	0	7	0	0	0	0	8	6	5	39
MAGEB17	121	58	85	174	0	0	0	1	12	12	14	47
MAGEB2	0	0	0	1	0	0	0	0	6	4	9	30
MAGEC3	4	1	5	9	0	0	0	0	9	8	17	48
MAGED1	0	0	0	0	5	2	5	11	30	24	21	74
MAGED2	0	0	0	0	7	3	8	19	5	6	2	22
MAGEE1	0	0	0	3	1	3	2	7	34	29	31	94
MAGEE2	1	1	3	7	0	0	0	0	26	18	20	81
MAGI1	0	3	0	0	190	118	56	156	955	645	285	776
MAGIX	3	1	3	8	0	0	0	0	31	16	31	81
MALRD1	91	65	28	67	0	0	0	0	3414	1615	905	2155
MAMLD1	1	0	1	5	0	0	0	0	35	18	36	121
MAMSTR	7	6	1	6	203	77	56	105	99	59	22	88
MAN2B2	20	15	11	27	0	0	0	0	2262	1020	627	1405
MAP10	32	15	6	22	0	0	0	0	1538	709	433	890
MAP11	0	0	0	0	43	33	9	36	46	45	14	44
MAP1A	6	5	0	7	3	4	2	5	1291	813	417	1004
MAP3K15	5	6	7	28	0	0	0	0	71	60	86	261
MAP3K4	2	2	3	7	92	50	26	59	695	431	195	545
MAP7D2	2	0	0	4	0	0	0	0	33	28	47	129
MAP7D3	1	1	4	9	0	0	0	0	32	22	37	124
MAPK12	74	52	15	54	0	0	0	0	248	140	75	195
MAPRE2	1	1	1	3	1	1	0	0	11	11	6	15
2023-03-01	9	5	0	5	0	0	0	0	247	199	78	283
MAST2	12	9	6	10	42	26	16	41	947	579	293	749
MATN4	57	35	22	49	355	155	100	207	561	237	149	315
MBD1	0	1	1	0	33	32	13	33	459	240	112	334
MBLAC1	3	2	1	2	78	63	34	64	101	64	25	107
MC4R	3	3	1	3	0	0	0	0	311	236	64	298
MCEMP1	20	8	8	13	0	0	0	0	382	137	94	190
MCF2	0	1	0	1	1	0	1	2	32	27	23	105
MCF2L2	9	4	3	8	0	0	0	0	666	334	189	433
MCM7	5	8	3	14	0	0	0	0	504	271	118	318
MCMDC2	23	14	14	20	0	0	0	0	708	294	199	417
MCPH1-AS1	0	1	0	0	0	0	0	0	52	20	15	44
MDGA2	0	0	0	0	14	17	1	20	419	192	133	245
MEA1	5	3	1	6	0	0	0	0	66	55	11	70
MECP2	1	0	0	1	0	0	0	0	73	35	81	172
MED12	0	0	0	0	11	11	25	66	7	8	13	37
MED14	0	0	0	2	13	13	11	69	17	7	14	40
MED23	7	7	5	7	54	51	21	60	65	33	12	51
MEI1	17	11	3	14	0	0	0	0	966	422	304	573
METTL24	41	24	14	32	0	0	0	0	896	373	246	525
MEX3C	0	0	0	0	89	46	25	82	453	186	112	239
MFSD2B	7	6	3	10	0	0	0	0	1042	511	302	622
MFSD6L	15	17	5	21	0	0	0	0	1214	710	354	876
MGMT	14	5	1	5	0	0	0	0	89	55	38	76
MICU3	6	1	0	2	25	23	9	26	432	251	105	286
MIEN1	3	9	0	2	1	2	0	0	28	25	11	29
MIF4GD	8	10	2	10	0	0	0	0	35	25	10	48
MIIP	16	18	3	16	0	0	0	0	558	308	186	380
MITF	2	0	1	4	7	7	2	5	224	133	69	164
MLH3	45	13	16	27	0	0	0	0	1426	683	407	904
MMP10	67	49	17	42	0	0	0	0	33	23	6	18
MMP11	2	2	5	4	65	42	20	52	413	277	127	337
MMP8	31	8	8	30	0	0	0	0	695	307	176	386
MMP9	18	16	6	19	0	0	0	0	523	271	170	366
MMRN2	26	11	5	15	190	71	57	133	764	345	208	427
MORC4	0	0	1	1	10	8	9	30	10	15	20	61
MORN1	7	10	0	10	0	0	0	0	752	502	216	619
MOSPD2	0	0	0	0	3	6	2	10	17	9	26	66
MOV10L1	14	4	4	17	61	49	19	50	533	371	181	440
MPDZ	26	20	5	34	0	0	0	0	2411	1312	713	1637
MPP2	32	28	8	23	60	39	17	65	59	34	16	57
MPZL3	9	6	4	5	0	0	0	0	522	181	121	296
MRC2	3	5	1	4	115	102	38	107	900	498	241	590
MRPL58	4	4	1	6	282	100	75	170	131	64	38	87
MRPS24;URGCP-MRPS24	0	0	0	0	0	0	0	0	259	89	44	120
MRPS27	3	6	0	7	0	0	0	0	291	164	81	194
MRPS28	2	1	1	1	0	0	0	0	402	156	128	217
MRTFB	4	4	0	4	6	6	3	7	365	254	103	322
MS4A2	86	38	24	49	0	0	0	0	328	126	86	169
MSTN	0	0	0	0	1	1	0	3	581	254	181	333
MTCL1	8	7	1	6	0	0	0	0	1645	937	456	1198
MTMR8	3	7	1	10	0	0	0	0	29	19	43	106
MTTP	7	7	3	13	1	2	0	3	312	187	87	197
MVB12A	3	4	2	6	8	2	4	9	270	161	65	173
MX2	3	6	1	6	0	2	0	0	508	265	125	349
MXRA5	2	1	0	10	0	0	0	0	17	20	27	86
MYBL2	2	1	0	0	21	17	8	17	451	177	111	250
MYCBP2	5	4	1	2	325	220	85	223	563	343	176	500
MYCBPAP	9	9	3	11	0	0	0	0	1475	694	429	897
MYH7	4	7	3	3	28	28	7	26	12	8	3	10
N6AMT1	0	0	0	0	0	0	0	0	321	120	83	167
NAA10	2	0	2	3	0	0	0	1	3	6	2	13
NAA38	11	3	0	7	30	22	18	32	29	29	8	31
NAAA	101	32	20	49	3	0	4	4	707	249	201	401
NACAD	1	1	1	5	0	0	0	0	1186	571	360	704
NANOS1	0	0	0	0	0	0	0	0	152	149	48	165
NAP1L2	0	0	0	0	0	0	0	0	11	8	16	55
NDE1	3	4	0	3	0	0	0	0	117	77	24	80
NDFIP2	1	0	0	1	196	80	53	100	144	81	55	106
NDUFB11	0	0	0	0	9	8	6	23	4	2	4	14
NECTIN1	4	3	0	2	196	92	52	129	904	397	258	444
NEFM	1	1	0	1	7	5	2	2	454	291	135	367
NEK6	2	4	1	2	25	20	9	23	85	56	29	57
NEU1	5	1	4	4	235	99	63	128	42	37	20	36
NEXMIF	0	0	0	0	1	0	2	5	31	13	36	126
NFAM1	5	3	1	3	0	0	0	0	495	177	121	280
NFIB	1	2	0	0	72	58	18	82	271	115	76	121
NFU1	2	0	1	4	0	0	0	0	146	52	32	84
NHS	2	0	0	0	26	17	19	72	38	21	49	167
NINL	41	29	7	33	0	0	0	0	1718	841	511	1105
NISCH	6	4	2	5	292	190	85	228	668	371	184	445
NKAP	0	0	0	0	1	2	0	11	5	4	5	12
NKRF	1	0	0	0	8	6	5	34	4	3	0	7
NKX2-5	0	0	0	0	226	82	57	130	92	61	33	83
NLGN3	2	0	2	4	1	2	4	15	8	9	9	28
NLRC4	22	15	3	26	1	1	0	0	687	399	187	484
NLRP7	5	2	1	10	5	3	3	6	217	128	58	158
NOA1	4	6	3	4	117	65	28	94	806	352	242	451
NOD2	7	10	1	9	0	0	0	0	1595	840	473	1096
NOL4	1	1	0	0	15	15	6	17	86	60	26	59
NOSTRIN	5	4	2	2	0	0	0	0	531	318	123	467
NOTCH3	2	3	0	2	636	395	172	491	1120	589	326	736
NOTUM	1	1	0	3	94	61	28	83	112	75	30	90
NOX1	0	0	4	9	0	0	0	0	17	9	37	80
NPFF	2	3	1	3	0	0	0	0	223	83	61	109
NPHP4	13	18	7	15	0	0	0	0	2031	1104	594	1433
NPVF	2	2	1	2	0	0	0	0	47	26	13	35
NRG4	0	1	0	1	5	2	0	2	176	54	49	88
NRK	0	2	0	3	0	0	0	0	69	43	75	216
NRN1	1	1	0	1	14	13	3	24	49	18	14	25
NSUN6	244	99	68	140	0	0	0	0	161	89	41	140
NT5C	13	7	1	10	40	22	11	36	38	23	9	36
NUDT12	5	10	2	5	0	0	0	0	236	199	69	190
NUP155	4	2	1	7	0	0	0	0	284	172	97	234
NUP37	1	1	0	0	0	0	0	0	56	55	21	53
NUP85	3	2	1	3	1	2	0	1	228	148	57	162
NUP93	0	4	0	3	76	39	22	61	247	124	65	162
NWD1	256	110	66	154	0	0	0	0	2965	1428	809	1851
NXNL1	3	5	0	2	172	96	50	114	605	255	165	353
OARD1	57	52	15	59	4	1	0	2	50	37	13	45
OCRL	0	0	0	0	7	2	11	25	15	10	7	45
ODF3L2	1	2	1	2	12	8	2	12	471	226	136	287
OGFOD3	93	98	32	123	37	10	14	21	135	85	36	113
OMA1	9	5	0	6	0	0	0	0	417	371	96	491
OPHN1	0	0	0	0	2	3	1	9	6	4	13	33
OPLAH	8	10	2	10	0	0	0	0	1427	826	454	1016
OR10G3	2	1	0	3	0	0	0	0	350	217	98	253
OR10R2	272	144	94	183	0	0	0	0	850	371	228	511
OR10S1	0	2	0	1	0	0	0	0	409	187	117	258
OR10T2	1	0	1	2	0	0	0	0	847	347	209	469
OR10Z1	151	65	34	101	0	0	0	0	449	150	121	255
OR11G2	225	81	49	108	0	0	0	0	41	31	19	44
OR12D2	32	13	14	23	0	0	0	0	447	176	135	280
OR13A1	4	3	1	4	0	0	0	0	576	262	162	347
OR13C2	3	1	0	2	1	1	0	3	229	97	61	140
OR13D1	225	76	45	109	0	0	0	0	10	10	6	11
OR13F1	17	5	4	17	0	0	0	0	522	237	130	289
OR13G1	5	9	1	4	0	0	0	0	353	137	98	202
OR14A16	7	4	2	10	0	0	0	0	579	260	163	321
OR1L3	45	41	15	42	0	0	0	0	658	229	160	367
OR2A5	145	57	40	70	0	0	0	0	7	5	3	12
OR2AP1	5	5	0	6	0	0	0	0	774	313	242	397
OR2G3	54	22	10	22	0	0	0	0	667	289	192	379
OR2G6	46	21	12	29	0	0	0	0	569	215	144	293
OR2M3	13	5	5	18	0	0	0	0	14	8	4	15
OR2W3	2	5	1	3	0	0	0	0	913	357	244	510
OR2W5	23	15	6	16	0	0	0	0	386	164	116	214
OR2Y1	2	0	0	3	0	0	0	0	875	313	222	530
OR4A47	8	7	0	5	0	0	0	0	11	5	2	20
OR4B1	46	11	21	25	0	0	0	0	581	235	141	361
OR4C15	37	43	11	50	0	0	0	0	589	304	187	410
OR4D5	3	4	1	2	0	0	0	0	459	224	128	263
OR4D6	3	3	2	4	0	0	0	0	609	279	186	370
OR4K5	1	3	1	2	0	0	0	0	691	277	182	366
OR4S2	4	1	2	7	0	0	0	0	301	119	73	160
OR51E1	6	0	3	5	0	0	0	0	539	387	151	473
OR52A1	0	2	1	5	0	0	0	0	193	97	48	145
OR52R1	22	26	8	22	0	0	0	0	387	154	103	227
OR56B1	6	5	0	5	0	0	0	0	901	390	196	549
OR5B21	1	0	0	0	0	0	0	0	527	227	148	305
OR5D16	93	32	29	45	0	0	0	0	109	49	30	77
OR5H15	328	114	88	191	0	0	0	0	110	57	26	67
OR6A2	108	47	30	47	0	0	0	0	350	161	100	200
OR6K3	5	3	1	5	0	0	0	0	390	151	105	206
OR6P1	129	81	38	94	0	0	0	0	978	389	266	595
OR6V1	88	54	21	64	0	0	0	0	1073	406	265	581
OR7G2	0	0	0	0	0	0	0	0	487	196	143	266
OR7G3	181	59	44	98	0	0	0	0	381	155	109	246
OR8B12	2	3	0	1	0	0	0	0	142	50	30	65
OR8D4	147	52	36	89	0	0	0	0	579	263	176	340
ORC4	4	4	1	5	0	0	0	0	142	106	42	118
OTOF	406	145	95	223	0	0	0	0	2458	1306	669	1640
OTOG	83	60	34	82	0	0	0	0	4759	2262	1249	3044
OTUD5	0	0	0	0	7	6	6	35	1	0	1	2
OTULIN	0	0	0	0	34	26	15	38	406	168	113	208
OVOL1	2	2	1	2	19	12	2	20	170	142	33	196
OXGR1	83	67	20	100	0	0	0	0	127	86	42	112
P2RY4	0	0	0	1	0	0	0	0	17	19	20	58
P2RY6	7	8	1	1	73	52	19	67	71	62	16	70
P3H4	0	1	1	1	95	50	38	72	179	148	47	207
PADI3	20	10	6	22	0	0	0	0	1333	664	381	813
PAK1IP1	5	6	1	4	0	0	0	0	221	77	52	125
PAK3	0	0	0	1	19	16	14	36	4	3	2	7
PALMD	1	2	1	4	0	0	0	0	754	332	209	442
PANX1	3	4	2	1	0	0	0	0	556	259	133	296
PARP15	38	21	14	34	0	0	0	0	1084	481	321	590
PASD1	1	0	0	4	0	0	0	0	27	22	49	143
PCBP4	0	2	0	1	23	13	6	23	199	151	67	193
PCDH19	0	0	1	2	18	12	22	65	17	10	9	46
PCDHA11	10	9	2	8	15	5	5	27	744	373	194	477
PCDHA12	19	23	6	15	0	0	0	0	938	523	228	651
PCDHAC1	40	31	8	39	62	27	17	41	1070	509	286	653
PCDHB13	46	43	13	52	0	0	0	0	45	29	11	38
PCNT	18	25	10	22	0	0	0	0	3680	2010	1091	2593
PCSK5	10	7	4	10	172	86	60	116	1273	596	369	839
PCSK6	10	7	0	3	0	0	0	0	991	597	277	781
PCSK9	35	20	13	20	5	7	0	3	696	278	183	421
PDE1C	54	16	12	19	57	45	14	41	951	573	292	617
PDE7A	2	1	0	2	22	21	7	29	351	132	95	174
PDIK1L	0	0	2	2	8	11	1	8	23	14	9	16
PDS5B	4	2	1	3	28	20	16	40	70	73	22	58
PDX1	4	5	0	5	247	151	93	207	101	94	28	111
PDZD4	0	1	0	0	16	14	16	40	23	12	18	49
PDZK1IP1	0	1	0	0	0	0	0	0	171	84	50	155
PDZRN3	3	2	0	2	32	23	6	40	483	375	136	468
PEX6	11	9	3	9	17	19	1	21	673	349	188	462
PFKFB1	1	2	0	2	0	0	0	0	30	18	34	89
PGAM1	0	1	0	1	5	6	1	4	146	50	46	76
PGPEP1L	1	3	0	2	0	0	0	0	242	117	74	151
PHETA2	27	21	7	20	248	73	60	120	66	29	21	48
PHF19	106	34	24	50	39	26	9	32	56	41	23	55
PHF8	0	0	0	6	4	1	5	24	15	11	10	42
PHKA1	2	1	0	5	16	4	8	29	23	24	38	119
PHKA2	0	0	1	0	15	5	9	28	45	20	33	112
PIEZO1	21	29	8	25	0	0	0	0	4928	2727	1417	3459
PIF1	95	44	22	52	249	101	66	128	757	348	188	409
PIGP	6	2	1	5	0	0	0	0	224	73	67	97
PIH1D2	4	3	0	5	0	0	0	0	222	205	56	240
PIK3C2B	1	0	0	2	349	264	107	328	1027	596	300	734
PINX1	14	6	1	12	0	0	0	0	387	175	100	233
PIP	1	1	1	0	0	0	0	0	389	178	114	235
PIP5KL1	11	10	2	12	50	35	21	39	145	91	29	99
PITHD1	1	2	0	2	7	9	1	13	10	8	3	12
PJA1	0	0	0	1	1	1	0	3	27	16	25	86
PKD1	5	4	2	6	0	0	0	0	1042	729	301	834
PKD1L2	35	21	9	22	0	0	0	0	5653	2672	1612	3653
PKD1L3	475	235	140	255	0	0	0	0	983	608	335	747
PKDREJ	37	30	11	31	0	0	0	0	2483	1352	726	1676
PKHD1L1	170	101	48	131	0	0	0	0	4084	1995	1155	2608
PKN1	13	16	8	14	81	52	23	63	261	154	85	210
PLA1A	11	7	4	9	0	0	0	0	547	204	145	300
PLA2G4E	8	5	5	12	0	0	0	0	1092	483	251	572
PLAAT5	5	7	4	9	0	0	0	0	657	260	157	369
PLCB4	0	1	0	0	138	106	36	105	253	141	78	193
PLD6	2	2	3	2	20	16	8	25	47	39	15	51
PLEKHB1	67	21	20	29	0	0	0	0	217	103	68	134
PLEKHN1	10	5	3	11	0	0	0	0	1304	634	351	815
PLIN4	17	13	8	18	0	0	0	0	1706	788	488	989
PLK5	113	40	29	56	0	0	0	0	568	290	164	398
PLPPR4	2	3	0	0	43	23	11	33	441	216	119	297
PLS3	0	0	0	1	5	2	1	11	7	4	4	18
PLXNA3	0	0	0	0	0	0	0	0	125	92	131	361
PLXNB2	1	5	1	1	239	142	80	196	1075	577	344	743
PLXNB3	2	2	2	5	0	0	0	0	177	112	188	481
PMVK	4	4	2	5	159	71	43	77	211	134	61	154
PNMA3	0	0	8	5	0	0	0	0	9	11	22	66
PNMA5	0	0	1	3	0	0	0	0	36	19	21	102
PNPLA3	10	2	4	6	0	0	0	0	751	400	267	476
PNPLA7	119	42	35	74	0	0	0	0	1685	805	436	1006
POGZ	4	0	3	2	65	44	26	58	279	154	82	200
POLA1	0	0	0	0	13	4	10	23	20	16	25	86
POLR1B	0	0	0	1	49	30	10	36	657	272	193	357
POLR1E	6	8	3	3	0	0	0	0	533	231	136	311
POLR3GL	1	0	0	1	0	0	0	0	32	27	7	31
POLRMT	18	9	4	9	5	5	1	6	74	55	21	86
POM121L12	3	3	1	5	0	0	0	0	538	234	155	287
POMT1	17	11	0	14	4	6	1	9	559	274	151	383
POMT2	4	4	1	7	0	0	0	0	253	128	90	185
PORCN	0	0	0	0	6	5	8	27	8	3	9	25
POTEC	30	30	8	36	0	0	0	0	17	11	4	19
PPFIBP1	6	4	1	14	0	0	0	0	656	367	206	430
PPIL6	10	5	1	10	0	0	0	0	121	82	40	109
PPP1R1A	3	2	0	0	24	12	4	19	264	101	64	138
PPP1R3A	12	10	4	5	0	0	0	0	1384	637	389	816
PPP1R3F	8	0	2	11	20	15	16	46	28	14	22	83
PPP3CC	5	6	0	4	19	4	5	19	582	269	163	316
PPRC1	3	2	1	6	33	24	7	38	1250	680	319	899
PRAMEF1	0	1	0	0	7	10	0	12	34	18	12	25
PRDX1	1	1	0	7	0	0	0	0	26	11	3	8
PRICKLE3	0	0	0	3	0	0	2	3	62	35	48	119
PRKAG2	1	0	2	1	211	78	63	109	154	94	46	156
PRND	0	0	0	0	0	0	0	0	179	158	54	201
PROK1	1	1	0	1	5	5	3	3	276	104	72	150
PRPF40A	5	1	0	6	23	8	1	23	70	65	29	82
PRPF8	4	4	0	4	51	55	15	52	67	31	14	46
PRR16	2	2	0	3	0	0	0	0	309	211	86	271
PRR23C	0	0	0	0	5	8	3	4	4	3	0	5
PRR25	28	14	8	16	0	0	0	0	968	403	263	584
PRR36	5	5	1	7	0	0	0	0	1285	744	352	869
PRRG3	1	0	1	2	0	0	0	0	18	14	14	59
PRRT3	2	3	0	8	147	106	62	138	291	194	98	238
PRSS16	5	2	0	7	17	21	2	15	70	34	11	56
PRUNE1	3	4	0	1	0	0	0	0	297	123	79	160
PRUNE2	78	47	16	50	0	0	0	0	2931	1481	831	1902
PSMB10	7	3	0	12	15	18	4	22	85	51	25	52
PTCHD3	24	10	6	6	0	0	0	0	591	260	157	339
PTCHD4	1	2	0	2	0	0	0	0	300	247	77	308
PTDSS1	0	0	0	1	55	48	17	44	266	100	85	144
PTGDR	92	33	20	39	306	186	100	201	303	175	90	200
PTGER3	2	2	0	1	18	18	5	23	119	87	32	87
PTGES	0	1	0	0	4	3	3	5	162	53	37	87
PTGES3L;PTGES3L-AARSD1	3	4	2	4	0	0	0	0	316	123	80	181
PTGES3L	0	0	0	0	0	0	0	0	146	51	31	67
PTGFRN	4	3	2	3	285	162	88	208	476	221	154	245
PTGS2	0	0	0	1	11	11	7	11	201	89	59	99
PTK7	2	1	0	1	84	54	27	71	275	213	82	288
PTPN12	3	2	0	6	10	6	4	10	363	209	91	258
PTPN14	5	1	0	3	220	97	65	135	1043	525	291	704
PTPN7	35	31	7	37	0	0	0	0	698	352	203	425
PTPRJ	9	4	5	13	0	1	1	1	1471	713	427	873
PTPRM	3	5	2	4	244	92	66	152	232	154	75	183
PTPRO	2	1	0	1	16	12	3	8	290	196	96	252
PTPRZ1	3	3	4	6	0	0	0	0	591	366	164	451
PTTG1	0	0	0	2	0	0	1	0	3	4	0	5
PTX3	3	3	0	3	0	0	0	0	798	355	211	455
PTX4	4	12	2	7	20	15	9	8	1144	519	304	687
PWWP3A	61	55	23	76	0	0	0	0	345	207	96	263
PWWP3B	0	0	0	1	0	0	0	0	23	17	30	88
PXDNL	98	43	30	67	0	0	0	0	1496	706	411	929
PXMP2	56	48	15	63	0	0	0	0	187	121	50	163
PYCR2	0	2	0	0	9	18	1	12	28	24	7	16
PYGL	17	10	1	13	7	1	2	5	701	356	223	453
QARS	6	7	3	6	125	91	36	100	142	79	44	99
QRICH1	0	1	1	0	17	15	3	19	18	20	7	17
RAB11FIP1	6	4	2	7	40	16	4	28	1369	621	384	861
RAB3GAP2	2	3	0	7	0	0	0	0	305	214	92	258
RAB41	0	0	2	4	0	0	0	0	9	7	16	47
RAB44	57	24	9	34	0	0	0	0	1466	707	415	913
RAB4B	1	1	0	0	9	13	4	13	48	34	8	37
RABL2A	6	0	1	1	276	122	93	158	8	8	2	7
RADX	0	0	0	2	5	8	4	25	2	6	11	21
RAI1	2	3	0	1	51	41	11	33	907	602	251	763
RAI2	0	0	0	1	0	0	0	0	25	13	11	67
RAMP3	1	0	1	2	29	26	12	21	360	125	74	180
RANBP3	1	0	0	0	28	26	8	28	246	129	59	193
RASGRP2	8	11	2	4	25	13	14	24	74	51	27	57
RASSF5	4	1	0	2	0	0	0	0	436	188	115	281
RAVER1	3	2	1	3	104	61	31	84	327	224	80	286
RBBP8NL	3	1	0	3	0	0	0	0	1004	484	275	635
RBFA	3	3	2	4	0	0	0	0	430	202	135	241
RBM19	17	17	2	18	0	0	0	0	864	468	285	586
RBM28	6	12	2	6	0	0	0	0	614	347	164	511
RBM47	1	0	0	1	139	102	40	160	54	31	13	51
RBM4B	0	0	0	0	8	6	0	4	8	7	1	16
RBMXL3	2	5	2	5	0	0	0	0	189	119	183	521
RBP5	2	0	0	5	9	6	0	6	156	56	36	72
RELN	5	3	2	4	139	67	40	99	2333	1180	722	1519
RELT	1	2	1	3	0	0	0	0	438	245	133	334
REN	2	1	2	5	0	1	1	1	261	118	76	138
REPS2	1	0	1	4	6	6	7	18	22	26	36	79
RESF1	13	7	2	6	0	0	0	0	1359	621	385	837
RETNLB	2	2	0	3	0	0	0	0	56	40	11	52
RFNG	9	4	1	5	53	22	13	40	323	130	89	152
RFX8	72	29	13	44	0	0	0	0	1148	526	327	692
RGN	2	1	0	1	0	0	0	0	13	8	20	54
RGS13	5	2	0	6	0	0	0	0	347	129	79	177
RGS6	118	45	22	45	12	10	5	13	476	275	142	333
RHBDF1	11	9	0	10	5	2	4	8	241	131	70	141
RHBDL3	1	5	1	3	3	0	0	1	91	67	16	88
RIN2	188	77	61	90	1	0	0	1	1163	562	327	724
RINL	4	2	2	8	49	42	15	48	162	95	62	123
RNF128	0	0	0	6	8	8	9	30	10	5	13	61
RNF169	4	1	2	3	0	0	0	0	811	341	206	500
RNF213	22	14	1	32	254	162	70	206	4405	2200	1213	2829
RNF217	8	2	3	6	44	19	11	30	616	278	186	358
RP11-402P6.15	3	1	2	11	0	0	0	0	63	45	71	148
RPAP1	15	14	6	21	2	0	0	1	1346	735	399	953
RPF2	1	1	0	3	0	0	0	0	309	97	97	180
RPL28	11	3	5	13	10	7	6	17	734	282	172	422
RPRD2	1	0	0	0	34	29	5	42	477	314	139	373
RPS3	0	0	0	0	4	4	2	6	1	2	2	0
RPUSD1	22	8	3	10	0	0	0	0	826	379	222	509
RRP1B	4	3	2	4	116	69	39	76	228	202	80	237
RSBN1L	1	4	0	0	8	5	2	6	419	187	105	224
RSRP1	12	9	4	7	292	203	74	249	48	36	16	47
RTCB	1	2	1	4	14	12	0	12	91	54	26	65
RTL3	1	1	0	8	0	0	0	0	33	16	32	91
RTL4	0	0	1	3	0	0	0	0	22	11	17	52
RTL5	1	0	3	1	0	0	0	0	18	15	31	64
RTL9	0	0	1	1	0	0	0	0	139	73	116	289
RTP5	5	6	2	4	0	0	0	0	1148	549	331	671
RUNDC3A	4	1	1	4	54	30	16	62	87	46	21	61
RUSC1	10	7	3	9	144	72	29	105	509	229	145	314
RXRA	0	0	0	0	123	103	28	86	24	15	8	24
S100A5	7	6	3	8	0	0	0	0	224	88	74	127
S100A8	3	2	1	2	0	0	0	0	265	96	65	137
SAAL1	9	8	4	7	0	0	0	0	601	254	167	327
SAGE1	0	0	0	4	0	0	0	0	6	7	6	22
SAMD9L	29	31	7	31	0	0	0	0	291	195	100	244
SARS2	8	9	2	6	18	9	3	11	515	347	153	418
SATL1	2	1	6	11	0	0	0	0	35	35	27	91
SBSPON	1	3	2	7	3	5	1	5	105	72	36	82
SCARA3	3	4	0	1	0	0	0	0	341	222	98	289
SCLY	4	1	1	4	0	0	0	0	838	370	227	480
SCN2A	3	0	8	1	0	0	0	0	137	78	45	107
SCOC	7	2	1	7	4	3	0	3	21	10	3	11
SCRN2	23	9	6	18	7	5	4	4	800	345	230	469
SDR9C7	4	2	1	4	0	0	0	0	520	197	143	314
SEC14L4	269	110	74	138	0	0	0	0	69	34	15	41
SEC61A2	2	1	0	0	6	7	0	7	12	6	2	15
SELENOK	1	1	0	0	0	0	0	0	71	52	19	74
SELENON	13	9	4	12	1	0	1	1	860	409	215	568
SELENOO	0	0	0	2	0	0	0	0	1999	966	545	1268
SELENOS	7	5	1	6	0	0	0	0	374	143	86	202
SEMA3C	4	3	0	7	0	0	0	0	440	244	110	301
SERPINA7	0	0	0	1	0	0	0	0	15	9	13	50
SERPINA9	393	133	118	229	0	0	0	0	147	89	45	146
SERPINF1	1	4	1	8	0	0	0	0	268	144	74	174
SETDB1	11	9	2	17	54	35	9	41	337	184	93	245
SETDB2	3	5	1	3	256	91	69	114	306	182	76	222
SFSWAP	1	3	0	1	74	62	34	71	974	592	280	784
SGSH	3	0	2	2	0	0	0	0	669	319	185	429
SH2B2	5	5	1	5	383	175	129	218	224	138	70	181
SH2D3A	31	16	11	20	48	33	14	38	786	432	229	498
SH2D4B	8	8	2	6	0	0	0	0	1098	454	293	619
SH3BGR;WRB-SH3BGR	14	6	4	7	0	0	0	0	108	31	37	66
SH3D21	25	10	5	20	0	0	0	0	1457	644	419	874
SH3KBP1	0	0	0	1	2	3	2	5	24	17	27	62
SH3PXD2A	2	1	1	3	373	252	85	315	529	308	156	367
SH3PXD2B	29	9	5	17	16	9	2	11	665	299	224	419
SHANK3	7	0	2	0	0	0	0	0	558	350	167	434
SHC3	0	0	0	1	76	57	14	62	233	119	67	137
SHF	4	3	1	5	53	58	14	70	267	160	67	210
SHISA7	0	0	0	0	0	0	0	0	113	81	20	104
SHLD2	4	5	1	6	9	7	1	5	26	20	10	27
SHLD3	1	1	0	1	0	0	0	0	391	151	86	190
SHQ1	54	33	22	42	0	0	0	0	469	189	144	249
SHROOM2	0	1	2	2	0	0	0	0	35	25	56	139
SHROOM4	2	0	1	4	0	0	0	0	73	41	80	222
SIGLEC1	40	21	11	41	0	0	0	0	1335	794	415	1008
SIK3	3	6	4	4	0	0	0	0	1145	544	284	696
SLAMF9	15	9	5	6	0	0	0	0	641	260	175	362
SLC10A1	8	16	3	9	0	0	0	0	257	143	85	199
SLC10A7	1	3	0	6	4	4	5	2	515	249	110	332
SLC11A2	3	1	2	4	308	127	72	180	138	68	43	85
SLC16A14	0	0	0	0	12	15	2	17	20	14	5	18
SLC16A2	0	0	0	0	13	12	18	48	6	2	6	14
SLC16A8	144	137	41	174	187	110	54	123	207	123	57	135
SLC17A1	10	15	9	12	0	0	0	0	455	219	121	291
SLC23A3	7	3	0	10	0	0	0	0	306	122	80	149
SLC25A14	0	0	0	2	1	2	0	8	1	0	1	5
SLC25A34	21	21	4	16	0	0	0	0	394	168	112	247
SLC25A37	3	3	3	2	72	29	18	31	25	15	6	18
SLC25A42	2	2	1	1	93	44	19	79	56	45	25	47
SLC25A43	2	0	1	7	0	0	0	0	11	6	13	46
SLC25A45	33	14	10	19	0	0	0	0	832	364	219	505
SLC26A11	9	4	2	7	0	0	0	0	1301	578	330	752
SLC26A3	5	2	2	7	0	0	0	0	650	277	153	366
SLC27A4	5	1	0	8	31	20	11	32	166	120	59	143
SLC28A1	274	102	65	144	0	0	0	0	614	336	181	422
SLC29A1	6	4	3	4	1	1	0	1	165	129	74	204
SLC30A7	1	2	0	5	0	0	0	0	163	114	43	99
SLC35A3	0	0	0	0	0	0	0	0	305	111	80	159
SLC35D1	257	73	56	128	0	0	0	0	130	91	40	92
SLC35F2	3	3	1	2	0	0	0	0	411	186	115	221
SLC35G3	90	33	20	41	0	0	0	0	29	16	8	20
SLC35G4	3	1	3	4	0	0	0	0	244	100	59	116
SLC37A2	4	3	0	4	0	0	0	0	503	206	133	307
SLC3A2	2	3	0	7	126	70	44	109	427	246	133	326
SLC4A4	207	79	58	94	287	141	85	196	372	244	127	280
SLC6A13	59	60	20	77	0	0	0	0	457	256	109	343
SLC6A14	0	0	1	3	0	0	0	0	6	6	7	26
SLC7A13	13	12	1	17	0	0	0	0	518	311	133	415
SLCO1B1	122	60	40	65	0	0	0	0	153	75	50	102
SLFN5	17	14	10	13	0	0	0	0	415	186	111	246
SLIT1	4	3	0	3	241	133	56	178	124	96	39	127
SLITRK2	0	0	0	0	10	6	6	30	11	11	11	42
SMARCA1	0	0	0	0	4	5	8	29	10	10	15	38
SMARCA2	2	2	0	5	40	33	13	38	147	83	54	144
SMARCC2	5	1	1	2	68	67	22	69	109	54	35	71
SMARCE1	1	0	0	0	2	1	1	1	6	5	3	9
SMCHD1	2	5	0	2	21	15	11	19	252	160	82	179
SMIM8	2	1	0	0	0	0	0	0	308	131	95	166
SND1	0	0	0	2	53	47	22	62	191	122	72	162
SNRNP200	1	1	0	1	120	102	25	100	240	116	68	175
SNRPB	0	0	0	0	2	1	1	2	55	38	17	52
SNX21	4	2	0	5	163	89	56	128	452	251	141	317
SOGA3	3	4	0	3	0	0	0	0	136	116	41	128
SOST	0	2	0	0	8	13	2	14	14	10	10	25
SOWAHB	10	9	3	9	0	0	0	0	354	193	98	235
SOWAHD	0	0	0	0	0	2	6	17	1	4	8	16
SOX3	0	0	0	0	0	0	0	0	15	15	17	45
SPATA45	3	1	1	3	0	0	0	0	29	16	5	27
SPATA5	11	4	3	5	0	0	0	0	359	279	85	352
SPDYA	2	5	1	6	18	12	2	14	161	75	52	100
SPEGNB	2	1	0	1	0	0	0	0	571	227	141	333
SPEN	2	1	1	1	181	103	52	131	2027	1031	583	1253
SPINK5	14	14	4	13	0	0	0	0	1280	569	365	791
SPTAN1	4	4	1	4	120	94	40	108	287	209	82	225
SRPK3	0	0	0	2	0	0	0	0	30	25	24	98
SRPX	0	0	0	2	0	0	0	0	31	12	36	102
SRPX2	2	1	0	0	0	0	0	0	30	31	32	106
ST3GAL5	13	7	2	7	5	4	2	8	119	102	30	138
STAB1	42	37	12	32	11	9	1	6	2037	1212	587	1592
STAB2	21	24	8	18	0	0	0	0	2333	1497	724	1712
STAG3	3	9	4	7	57	29	14	46	198	113	55	151
STARD8	0	0	0	1	0	0	0	0	81	44	67	234
STAT6	0	0	1	3	31	29	10	22	273	199	73	207
STEAP1B	6	4	0	5	283	102	81	119	18	8	5	19
STEAP4	4	5	3	5	2	4	1	2	277	196	68	260
STS	0	0	0	1	4	2	0	4	15	4	20	54
STX6	2	2	0	3	0	0	0	0	67	44	21	65
SUCLG2	27	27	12	46	0	0	0	0	114	72	36	92
SUGP2	1	0	0	1	0	0	0	0	1381	597	364	839
SULT1B1	4	7	4	4	0	0	0	0	425	199	104	222
SULT1C3	16	9	6	7	0	0	0	0	630	281	178	348
SULT2A1	6	3	2	6	0	0	0	0	573	202	171	271
SUMF2	100	35	26	50	0	0	0	0	359	213	72	227
SUMO3	0	0	0	0	9	4	1	6	354	174	108	274
SURF1	34	16	9	18	0	0	0	0	183	147	58	191
SYCE1	10	9	8	10	0	0	0	0	682	247	180	388
SYNE1	25	29	16	50	0	0	0	0	6491	3514	1791	4392
SYNE3	15	13	2	9	0	0	0	0	1415	595	395	887
SYNE4	33	18	8	35	0	0	0	0	602	310	150	317
SYNM	61	53	14	62	0	0	0	0	1815	1000	565	1279
SYNPO2	3	1	1	4	0	0	0	0	1097	443	266	709
SYPL2	4	3	0	8	0	0	0	0	744	320	199	446
SYT4	0	1	2	1	0	0	0	0	458	178	116	238
SYTL4	0	1	0	1	0	0	0	0	18	13	30	59
SZT2	15	10	5	16	165	130	56	141	1378	772	386	964
TAAR2	4	4	1	1	0	0	0	0	566	250	152	317
TAB3	0	0	1	2	3	2	5	11	11	7	9	44
TAC3	5	2	0	4	9	8	2	5	296	104	83	154
TAF1	0	1	0	1	4	5	3	19	8	4	1	21
TAF1C	13	5	7	14	0	0	0	0	1144	701	329	913
TAF2	10	3	2	14	64	45	16	59	132	87	47	115
TAF7L	0	0	0	2	0	0	0	2	21	8	13	66
TANGO2	303	165	78	179	0	0	0	0	599	236	170	325
TAP2	4	4	0	7	75	35	24	46	902	425	215	514
TARBP1	22	21	2	15	622	248	146	346	858	451	261	581
TARS1	5	2	2	7	1	0	0	1	741	327	199	476
TBC1D26	1	2	0	3	50	20	9	22	99	50	42	59
TBC1D31	154	60	28	86	0	0	0	0	1198	567	341	775
TBC1D8B	2	4	5	13	0	0	0	0	46	23	43	168
TBC1D9	5	2	4	1	96	60	32	80	163	106	50	143
TBKBP1	4	7	1	3	24	17	5	29	491	245	145	346
TBRG4	1	2	0	3	2	1	0	2	315	188	102	235
TBX22	1	0	0	0	0	0	0	0	21	10	16	58
TCEAL4	1	1	1	8	0	0	1	4	4	2	12	53
TCF4	6	4	1	7	42	20	14	50	68	44	12	53
TDRD12	14	18	9	16	0	0	0	0	1307	631	361	866
TDRP	8	3	6	11	0	0	0	0	398	157	111	200
TEAD3	0	0	0	0	0	0	0	0	236	159	65	191
TENM1	0	0	0	1	26	19	25	89	49	31	63	164
TEX11	1	0	0	1	3	3	3	6	33	14	15	76
TEX13A	0	2	1	0	0	0	0	0	38	17	25	98
TEX22	127	50	26	59	0	0	0	0	109	51	34	67
TEX44	116	44	22	63	0	0	0	0	1024	454	315	667
TFCP2L1	0	1	1	3	143	102	36	141	249	141	58	165
THBS2	4	6	0	1	173	93	61	153	912	384	242	536
THOC2	0	0	0	0	3	1	7	25	7	8	7	24
TICAM2;TMED7-TICAM2	11	15	3	17	2	1	0	0	188	92	65	130
TIMD4	93	42	35	74	0	0	0	0	556	229	146	319
TJAP1	1	2	0	1	4	0	0	4	13	10	8	18
TJP2	6	7	0	8	0	0	0	0	1209	520	319	728
TKTL1	0	0	0	0	0	0	0	0	34	30	36	102
TLCD3B	169	63	42	70	13	10	7	17	48	21	16	34
TLR7	0	0	0	0	2	4	3	18	9	10	10	33
TLR8	1	0	0	2	1	2	5	16	9	6	14	35
TMEM120B	4	2	0	2	61	30	16	32	207	141	49	194
TMEM130	1	3	1	2	0	0	0	0	224	167	52	213
TMEM164	0	0	0	0	0	2	1	3	0	0	3	13
TMEM176A	4	4	2	8	364	135	97	209	554	290	163	360
TMEM183B	27	15	7	18	0	0	0	0	480	212	162	285
TMEM199	1	4	1	1	2	1	0	0	636	236	183	335
TMEM201	0	2	0	1	21	16	6	22	725	344	196	423
TMEM210	1	0	0	2	0	0	0	0	203	185	50	219
TMEM232	34	25	14	33	0	0	0	0	1845	814	504	1074
TMEM241	7	7	2	2	0	0	0	0	507	203	131	265
TMEM25	11	6	3	8	0	0	0	0	330	251	97	312
TMEM250	0	0	0	1	4	1	2	12	2	1	0	2
TMEM255A	1	1	2	3	0	0	0	0	21	10	24	71
TMEM255B	25	26	7	16	0	0	0	0	614	322	157	376
TMEM45B	12	10	2	12	0	0	0	0	362	137	97	219
TMEM82	3	3	0	4	0	0	0	0	840	387	232	524
TMEM88B	24	14	14	26	0	0	0	0	395	167	116	222
TMEM8B	38	22	13	21	267	161	72	228	617	269	194	370
TMLHE	1	0	1	6	11	5	16	40	4	5	7	54
TMPRSS13	3	5	0	2	1	1	0	1	702	273	200	398
TMPRSS2	2	7	0	1	0	0	0	0	338	234	101	301
TMPRSS3	15	18	5	25	0	0	0	0	321	182	107	230
TNFAIP2	12	3	3	10	64	66	23	76	587	269	152	336
TNFRSF13B	24	14	4	23	0	0	0	0	499	358	157	427
TNFRSF25	1	0	0	1	14	7	1	14	444	187	116	281
TNKS2	3	5	1	3	123	63	37	108	113	56	28	78
TNNI1	0	0	0	0	63	60	15	56	77	42	21	48
TNNI3	0	0	0	0	67	29	24	43	334	138	81	181
TNRC18	3	2	2	4	827	523	265	637	420	283	113	312
TOP3A	4	4	2	4	61	23	16	37	1250	606	354	794
TOR4A	77	30	22	28	544	280	159	348	16	4	6	13
TOX2	1	2	1	6	138	87	45	98	483	245	117	314
TPD52	3	4	3	4	0	0	0	1	273	208	72	223
TPP2	17	3	4	7	37	32	4	31	240	134	68	172
TRAF5	8	4	4	10	0	0	0	0	350	180	102	222
TRAPPC4	1	0	0	1	10	10	3	11	182	55	60	103
TRAPPC8	2	2	0	2	0	0	0	0	1470	635	379	930
TREM1	7	4	2	4	0	0	0	0	396	166	122	246
TREM2	124	37	28	61	0	0	0	0	973	534	269	608
TRERF1	0	0	1	1	326	182	102	237	1028	450	317	634
TREX2	0	0	0	0	0	0	0	0	54	39	31	113
TRIM22	86	27	25	51	0	0	0	0	758	400	230	449
TRIM25	0	0	0	3	311	112	61	159	438	206	103	290
TRIM65	30	23	10	40	0	0	0	0	739	384	245	472
TRIM69	4	3	3	7	0	0	0	0	526	210	169	318
TRMT10B	109	70	34	99	0	0	0	0	508	225	134	295
TRMU	6	8	1	7	0	0	0	0	790	321	250	446
TRO	2	1	0	3	0	0	0	0	36	36	73	181
TRPC5	0	1	2	2	7	6	13	54	1	3	9	22
TRPM4	159	111	42	112	297	198	80	214	315	236	98	261
TRPM8	12	16	4	12	0	0	0	0	472	289	146	317
TRRAP	0	0	1	1	208	147	57	180	239	133	71	168
TSBP1	11	13	3	6	41	23	11	23	212	114	63	143
TSNAXIP1	156	102	57	118	0	0	0	0	690	494	192	572
TSPAN19	183	62	37	96	0	0	0	0	70	27	14	54
TSPYL2	1	1	0	1	0	2	1	4	35	26	49	142
TSPYL6	6	2	4	3	0	0	0	0	681	279	166	378
TTC16	25	19	6	20	0	0	0	0	1594	762	450	1039
TTC23L	14	14	5	16	0	0	0	0	965	392	239	531
TTC24	6	7	1	2	0	0	0	0	775	361	216	460
TTC29	28	17	6	21	0	0	0	0	755	337	212	441
TTF1	6	2	2	5	0	0	0	0	882	364	233	530
TTL	0	0	0	0	29	27	9	33	266	153	82	208
TTLL4	16	17	6	20	0	0	0	0	1864	939	568	1178
TTN	157	99	42	162	0	0	0	0	26828	14369	7916	18817
TUBA3E	106	39	22	53	0	0	0	0	26	21	5	40
TUFM	1	0	0	1	4	6	1	10	10	5	2	7
TULP2	83	34	15	34	159	61	46	84	447	270	143	313
TULP3	127	46	34	78	0	0	0	0	471	242	120	331
TUSC3	2	3	0	4	1	2	1	3	92	61	33	55
TVP23C	241	108	64	114	0	0	0	0	708	334	210	464
TXNDC8	101	35	30	54	0	0	0	0	210	109	57	125
TYW3	3	0	1	0	0	0	0	0	455	203	115	270
UBA1	0	0	0	0	24	16	21	62	13	12	14	32
UBAP1	2	0	0	3	0	0	0	0	171	139	59	164
UBASH3A	7	9	2	11	0	0	0	0	376	229	116	309
UBE2U	47	16	12	30	0	0	0	0	569	237	136	341
UBXN10	109	86	42	103	0	0	0	0	71	47	22	48
UGT1A4	21	14	7	21	0	0	0	0	624	309	168	398
UMODL1	137	51	52	86	0	0	0	0	2014	1063	544	1302
UNC93A	148	74	38	105	3	0	2	6	839	436	257	525
UNKL	17	13	5	13	8	12	6	13	1122	594	305	798
UPF1	0	1	0	0	42	29	12	44	7	2	0	5
UPK2	46	38	19	47	0	0	0	0	586	256	154	324
UQCC1	3	1	1	2	21	16	5	17	232	90	73	131
USP11	0	0	0	0	16	5	10	37	6	6	3	22
USP26	0	1	0	3	0	0	0	0	19	18	43	105
USP43	4	7	3	0	259	160	70	240	734	395	206	487
USP50	179	62	50	96	0	0	0	0	287	140	79	177
USP6NL	4	6	0	4	0	0	0	0	378	206	89	246
USP9X	0	0	1	0	12	6	6	36	3	2	4	10
UTP14C	82	57	26	69	0	0	0	0	277	181	82	221
UTP15	0	0	0	0	95	53	30	55	395	121	109	216
UTP18	2	1	0	0	0	0	0	0	24	29	9	47
UTP23	60	32	16	43	2	0	0	2	533	238	139	317
UTS2B	34	6	3	20	0	0	0	0	93	36	29	50
UVSSA	6	8	4	12	0	0	0	0	897	523	284	635
VGLL1	0	0	0	0	4	2	3	10	21	19	12	53
VPS72	3	0	0	2	28	17	9	31	212	157	68	201
VPS8	53	25	13	33	0	0	0	0	957	551	269	685
VPS9D1	168	115	43	171	0	0	0	0	252	152	95	193
VSIG1	2	1	4	7	0	0	0	0	16	14	20	68
VSIG4	0	0	1	5	0	0	0	0	36	28	33	92
VWA5B1	74	36	25	59	0	0	0	0	2038	994	568	1298
VWDE	463	191	121	296	0	0	0	0	3897	1735	1082	2426
WDR24	3	2	3	3	57	58	17	46	238	142	83	146
WDR93	13	9	2	14	0	0	0	0	759	306	222	452
WDTC1	0	0	0	0	126	69	32	101	47	23	15	37
WFDC3	1	3	1	0	0	0	0	0	271	118	54	168
WFDC9	0	0	0	0	1	1	0	0	117	97	21	105
WIF1	3	1	1	4	0	0	0	0	199	107	50	137
WNK3	0	0	0	0	2	1	0	4	44	34	52	136
WNK4	18	10	16	25	1	1	1	0	1292	580	341	778
WTIP	1	3	1	2	38	29	11	30	75	50	25	57
WWC3	0	0	0	0	12	10	16	44	51	47	48	133
XAF1	178	116	64	107	0	0	0	0	602	244	174	357
XPNPEP2	4	6	2	13	0	0	0	0	46	31	44	115
ZBTB20	2	1	1	1	208	141	58	138	0	0	0	0
ZBTB7C	0	1	0	2	134	96	46	159	527	292	165	383
ZC3H11A	1	1	0	1	1	1	2	6	12	14	4	14
ZC3H12B	0	0	0	0	3	2	5	16	14	7	15	48
ZC3H12D	0	2	0	0	504	181	133	272	361	149	117	202
ZC3HAV1L	2	2	0	2	9	11	1	8	80	37	20	51
ZFP3	4	6	0	4	0	2	0	2	121	93	59	140
ZFP64	18	6	3	12	237	99	64	124	290	149	85	216
ZFP90	4	2	1	2	0	0	0	0	108	90	36	111
ZFPM1	2	3	1	2	251	172	71	216	837	452	255	517
ZFX	0	0	0	1	1	5	3	4	4	4	7	14
ZIM2	0	2	0	0	0	0	0	0	488	189	135	286
ZMAT1	0	0	0	3	0	0	0	0	24	23	38	101
ZMPSTE24	4	5	1	8	0	0	0	0	202	112	66	160
ZMYM1	3	1	1	4	0	0	0	0	1303	553	351	783
ZMYM3	0	0	0	0	0	0	0	0	18	18	21	72
ZNF10	0	1	0	8	0	0	0	0	93	64	26	70
ZNF107	8	2	3	10	0	0	0	0	45	35	14	56
ZNF157	0	0	1	3	0	0	0	0	22	22	33	81
ZNF182	1	3	0	4	3	2	9	24	5	6	6	26
ZNF185	3	1	9	15	0	0	0	0	34	23	44	129
ZNF208	14	23	4	23	0	0	0	0	112	45	37	78
ZNF221	12	11	2	9	0	0	0	0	144	110	51	171
ZNF227	17	16	7	21	0	0	0	0	342	179	95	220
ZNF229	117	115	35	113	0	0	0	0	718	344	218	503
ZNF266	19	17	9	16	0	0	0	0	146	118	45	122
ZNF275	0	0	0	0	10	3	1	17	17	7	18	62
ZNF280C	1	0	0	3	2	5	4	16	8	12	15	45
ZNF281	0	0	0	0	27	28	9	23	176	121	55	146
ZNF330	3	0	1	3	5	0	1	2	389	160	104	205
ZNF335	11	7	5	10	0	0	0	0	885	583	266	798
ZNF358	0	0	0	0	0	0	0	0	299	118	77	178
ZNF397;ZSCAN30	1	1	0	3	0	0	0	0	67	63	23	68
ZNF41	1	0	0	2	0	0	1	5	27	17	21	84
ZNF439	195	63	51	115	0	0	0	0	16	13	5	17
ZNF45	6	4	0	7	0	0	0	0	398	185	101	252
ZNF467	27	20	7	20	293	215	84	245	420	222	99	275
ZNF468	5	6	0	3	0	0	0	0	767	325	205	441
ZNF469	5	3	2	3	0	0	0	0	6293	3283	1764	4119
ZNF547	30	28	6	34	0	0	0	0	342	190	110	256
ZNF551	4	10	2	7	0	0	0	0	337	172	91	245
ZNF559	39	29	15	43	0	0	0	0	388	219	104	268
ZNF566	2	4	2	4	0	0	0	0	222	94	59	135
ZNF599	317	178	72	213	0	0	0	0	1007	424	265	564
ZNF614	0	2	0	2	0	0	0	0	51	55	13	68
ZNF616	11	10	5	13	0	0	0	0	1025	501	300	658
ZNF624	8	10	3	11	35	26	10	21	84	38	20	54
ZNF628	4	1	1	2	0	0	0	0	701	322	195	423
ZNF630	1	0	2	7	0	0	0	0	48	23	46	110
ZNF678	1	2	0	2	0	0	0	0	11	16	9	18
ZNF681	198	66	56	109	0	0	0	0	22	16	2	25
ZNF750	3	2	3	2	2	3	0	1	920	397	239	541
ZNF790	298	123	81	159	0	0	0	0	755	423	199	559
ZNF804B	4	6	3	6	0	0	0	0	1766	870	535	1109
ZNF808	7	6	0	6	0	0	0	0	25	28	5	28
ZNF843	6	4	3	1	0	0	0	0	303	127	69	152
ZNF860	2	0	0	2	0	0	0	0	14	9	3	27
ZNF90	67	56	19	81	0	0	0	0	333	245	103	276
ZNF93	125	51	38	65	0	0	0	0	24	13	2	20
ZNF98	3	6	2	5	8	8	3	11	1	1	0	1
ZNFX1	2	1	1	5	56	42	12	60	1247	717	368	892
ZNHIT3	9	10	2	5	0	0	0	0	21	16	7	27
ZNRD2	3	1	0	3	10	4	2	7	62	32	11	23
ZPBP2	4	1	0	3	0	0	0	0	701	298	191	416
ZRANB3	60	36	18	42	0	0	0	0	635	305	174	397
ZSCAN10	8	6	3	8	73	67	22	65	145	92	35	114
ZSCAN26	39	10	8	18	0	0	0	0	212	132	75	141
ZSWIM4	10	9	3	8	68	32	13	49	791	354	229	504
ZSWIM8	4	3	0	3	243	150	58	208	161	116	45	140
ZYG11B	3	2	0	1	35	21	10	33	11	9	6	13

## Sheet: freq
	PTVs				MisAB				MisC
gene_name	male_cases	male_controls	female_cases	female_controls	male_cases	male_controls	female_cases	female_controls	male_cases	male_controls	female_cases	female_controls
A2ML1	0.0109589	0.00780925	0.00947306	0.00885709	0	0	0	0	0.111257	0.0873594	0.0998619	0.101601
A4GALT	0.000119119	0.000104123	0.000197355	0.000170329	0.00101251	0.00124948	0.000986777	0.0011923	0.0166766	0.0112453	0.0153937	0.0145631
AADACL3	0.000297796	0.00104123	0.000986777	0.000425822	0	0	0	0	0.0323407	0.0231154	0.0232879	0.0272526
AADACL4	0.000238237	0.000416493	0.000197355	8.51644e-05	0	0	0	0	0.00649196	0.00718451	0.0053286	0.00911259
AARS2	0.000238237	0.000416493	0.000592066	0.000851644	0.000297796	0.000520616	0.000197355	0.000596151	0.0716498	0.0531029	0.0698638	0.0631068
ABCA12	0.00077427	0.00145773	0.000394711	0.000681315	0	0	0	0	0.130137	0.143065	0.125321	0.137966
ABCA13	0.00881477	0.00926697	0.00690744	0.0105604	0	0	0	0	0.525789	0.497709	0.498915	0.511838
ABCA7	0.00941036	0.0108288	0.0124334	0.0117527	0	0	0	0	0.128469	0.112661	0.121374	0.110118
ABCB4	0.000297796	0.000416493	0.000394711	0.000596151	0.0151281	0.00916285	0.0120387	0.0097939	0.0290054	0.0308205	0.0246694	0.0313405
ABCC12	0.0235259	0.0194711	0.0213144	0.023335	0	0	0	0	0.0779035	0.0581008	0.0680876	0.0633623
ABCC5	0.000357356	0.00031237	0.000197355	0.000255493	0.00500298	0.00635152	0.00256562	0.0047692	0.00815962	0.00864223	0.00651273	0.00962357
ABHD17A	0	0	0	0	0	0	0	0	0.00702799	0.00458142	0.0071048	0.00536536
AC015987.1	0	0	0	0	0	0	0	0	0.0051221	0.00166597	0.00374975	0.0035769
ACACB	0.0019059	0.00291545	0.00217091	0.00323625	0.00166766	0.00166597	0.00138149	0.00229944	0.0955331	0.100687	0.0907835	0.103304
ACBD7	0	0	0	8.51644e-05	0	0	0	0	0.00506254	0.0062474	0.00434182	0.00613183
ACD	0.000238237	0.000520616	0.000394711	0.000510986	0.000238237	0.000104123	0.000592066	0.000596151	0.0157236	0.0178051	0.012236	0.0146483
ACOT13	0.00083383	0.00104123	0.000197355	0.00136263	0	0	0	0.000170329	0.0077427	0.00635152	0.00789422	0.00689831
ACOT4	0.000178678	0.00031237	0.000197355	0.000510986	0.000178678	0.000416493	0	0.000255493	0.00101251	0.00187422	0.000789422	0.00187362
ACOT9	5.95593e-05	0.000104123	0	0.000170329	0	0	0.000592066	0.000510986	0.000416915	0.000520616	0.00236827	0.00391756
ACP4	0.000297796	0.00093711	0.000592066	0.000851644	0	0	0	0	0.0080405	0.00947522	0.00749951	0.00868677
ACSF2	0.000238237	0.00031237	0.000197355	0.000510986	0.00815962	0.0102041	0.00809157	0.00868677	0.0303752	0.0186381	0.0264456	0.0234202
ACSM5	0.000297796	0.0013536	0.000789422	0.00110714	0	0	0	0	0.00702799	0.00645564	0.00394711	0.00630216
ACTN1	0	0	0.000197355	0	0.00202501	0.00229071	0.00157884	0.0026401	0.00399047	0.00354019	0.00256562	0.00417305
ADA	0.000357356	0	0.000394711	0.000596151	0	0	0	0	0.0106611	0.0089546	0.0100651	0.00945324
ADAM18	0.00273973	0.00343607	0.00296033	0.0038324	0	0	0	0	0.0770101	0.0581008	0.062759	0.0643843
ADAMTS13	0.000297796	0.0013536	0.000394711	0.000425822	0.00821918	0.0106206	0.00848628	0.00928292	0.0789756	0.0609121	0.0645352	0.0671947
ADAMTS4	0.000297796	0.000520616	0.000394711	0.000851644	0.00589637	0.00520616	0.00414446	0.00579118	0.0438952	0.0466472	0.044405	0.0448816
ADAMTSL1	0.000476474	0.000520616	0.000394711	0.000681315	0	0	0	0	0.0610482	0.0705956	0.0617723	0.0728155
ADARB2	0.000178678	0.000104123	0	0.000170329	0.0182251	0.0189504	0.0167752	0.018651	0.0230494	0.0196793	0.0226959	0.0232499
ADCY9	0.000238237	0.000208247	0	0.000425822	0.0032162	0.00551853	0.00296033	0.00425822	0.030137	0.0301958	0.0307874	0.0281894
ADGB	0.00125074	0.00208247	0.00138149	0.00187362	0	0	0	0	0.0568791	0.0494586	0.044405	0.0534832
ADGRA2	0.000238237	0.000520616	0	0.000170329	0.0195354	0.0316535	0.0223012	0.0311702	0.0611078	0.0607039	0.050523	0.0597854
ADGRB2	0.000297796	0.000208247	0.000592066	0.000255493	0.0280524	0.0288421	0.02388	0.0287004	0.0290054	0.0309246	0.0262483	0.0347471
ADGRF3	0.00726623	0.0122865	0.00651273	0.0103049	0	0	0	0	0.0839786	0.0741358	0.0718374	0.0718787
ADGRF4	0.000238237	0.0013536	0.000197355	0.000681315	0	0	0	0	0.0435974	0.0340483	0.0228932	0.0350877
ADGRG2	0	0	0	0	0.000238237	0.000208247	0.000789422	0.00110714	0.0019059	0.00239484	0.00552595	0.00681315
ADGRG4	0.000595593	0.00031237	0.00118413	0.00212911	0	0	0	0	0.00887433	0.0115577	0.0333531	0.0399421
ADHFE1	0.00184634	0.00281133	0.00236827	0.00221427	0	0	0	0	0.0219178	0.0255102	0.02388	0.0251235
ADM	0	0	0	0	0.000297796	0.00031237	0.000394711	0.000681315	0.0250744	0.0158267	0.0213144	0.0195026
ADNP	0.000476474	0	0.000986777	0.000170329	0	0	0	0	0.0241215	0.0250937	0.0230906	0.0260603
AFF2	0	0	0.000197355	0	5.95593e-05	0.000208247	0.000394711	0.000596151	0.00244193	0.00354019	0.00947306	0.0122637
AGAP6	0.0113758	0.00791337	0.0108545	0.00868677	0	0	0	0	0.0318046	0.0251978	0.0288139	0.0266564
AGPAT2	0.000536033	0.00124948	0.00157884	0.0011923	0	0	0	0	0.0115545	0.00916285	0.0128281	0.0116675
AGTR2	0.000119119	0.000104123	0.000394711	0.000425822	0	0	0	0	0.00113163	0.00093711	0.00217091	0.00468404
AHCTF1	0.000178678	0.000104123	0	0.000255493	0.000357356	0.00062474	0.000986777	0.000340657	0.00285884	0.00603915	0.00217091	0.00510986
AHNAK2	0.00238237	0.00416493	0.00236827	0.00306592	0	0	0	0	0.0989279	0.101624	0.0937438	0.111054
AIMP1	0.000416915	0.000416493	0.000394711	0.000596151	0	0	0	0	0.0247767	0.0173886	0.0197355	0.017629
AIP	0.00208457	0.00187422	0.00236827	0.00144779	0.00172722	0.0017701	0.00197355	0.00246977	0.0121501	0.0115577	0.0106572	0.010901
AKAP4	0	0	0	0	0	0	0	0	0.00184634	0.00218659	0.0071048	0.0102197
AKAP5	0	0	0	0.000170329	0	0	0	0	0.0338297	0.0260308	0.0292086	0.0270823
AKAP7	0.000297796	0.00031237	0.000197355	0.000255493	0	0	0	0	0.044193	0.0332153	0.0432208	0.0392608
AKNA	0.000297796	0.00093711	0	0.000596151	0	0	0	0	0.111316	0.0935027	0.107361	0.104752
AKR1B1	0.000119119	0.000416493	0.000197355	0.000425822	5.95593e-05	0	0	0	0.000416915	0.00114536	0.000197355	0.000596151
AKT2	0	0	0	8.51644e-05	0.00273973	0.00374844	0.00296033	0.00306592	0.00166766	0.00322782	0.00256562	0.00212911
ALDOB	0.000536033	0.0013536	0.000986777	0.000340657	0	0	0	0	0.0111376	0.0163474	0.0108545	0.0148186
ALG13	5.95593e-05	0	0	8.51644e-05	0	0	0	0	0.00273973	0.00281133	0.0100651	0.0106455
ALG1L	0.00119119	0.00093711	0.000394711	0.000596151	0	0	0	0	0.0272781	0.0197834	0.0258536	0.0237609
ALPK3	0.00446694	0.00406081	0.00473653	0.00229944	0.0127457	0.0109329	0.0126307	0.0106455	0.0990471	0.0917326	0.0913756	0.0945324
AMACR	0.000178678	0.000208247	0	0.000510986	0.00202501	0.00291545	0.00296033	0.00170329	0.0308517	0.0226989	0.0274324	0.0252087
AMBN	0.00136986	0.000728863	0.000789422	0.000766479	0	0	0	0	0.0635497	0.0482091	0.0572331	0.048714
AMER1	0	0	0	8.51644e-05	0	0	0	0	0.00268017	0.00291545	0.0120387	0.0138818
AMIGO1	0	0	0	0	0.0112567	0.0120783	0.0118413	0.012434	0.00678976	0.00614327	0.00513124	0.00579118
AMOT	0	0	0.000197355	0.000255493	5.95593e-05	0	0.000394711	0.000255493	0.00148898	0.00281133	0.00848628	0.0102197
AMZ1	0.00893389	0.00635152	0.00809157	0.00877193	0	0	0	0	0.0791543	0.0728863	0.0813104	0.0734968
ANAPC1	5.95593e-05	0	0	0.000255493	0	0	0	0	0.000714711	0.00145773	0.000986777	0.00212911
ANAPC13	0.000119119	0.000208247	0	0.000255493	0	0	0	0	0.000714711	0.000728863	0.000394711	0.00102197
ANAPC4	0.000119119	0.00062474	0.000394711	0.000340657	0.00142942	0.00208247	0.00236827	0.00170329	0.00333532	0.00301958	0.00236827	0.00246977
ANK1	0	0.000208247	0.000197355	0.000255493	0.0111971	0.0102041	0.0132228	0.0126043	0.0648005	0.055706	0.0562463	0.0567195
ANKHD1-EIF4EBP3;EIF4EBP3	0.00125074	0.0031237	0.00157884	0.00187362	0	0	0	0	0.00375223	0.0044773	0.0035524	0.00332141
ANKK1	0.00988684	0.00687214	0.0100651	0.00749446	0	0	0	0	0.096486	0.0745523	0.0864417	0.0799693
ANKLE1	0.00268017	0.00187422	0.00118413	0.00127747	0	0	0	0	0.0811197	0.0677843	0.0722321	0.073071
ANKRD17	0	0.000104123	0	0	0.0032162	0.00343607	0.00276298	0.0047692	0.0128052	0.0140566	0.0110519	0.0143076
ANKRD22	0.000297796	0	0	0.000255493	0	0	0	0	0.0234663	0.0156185	0.0230906	0.0179697
ANKRD28	0.000119119	0.000416493	0.000394711	0.000170329	0	0	0	0	0.0312686	0.0347772	0.026643	0.0401976
ANKRD30B	0.00083383	0.00145773	0.000789422	0.00178845	0.000297796	0.000728863	0.000394711	0.000596151	0.00214413	0.00426905	0.00197355	0.00255493
ANKS3	5.95593e-05	0.000104123	0	8.51644e-05	0	0	0	0	0.0545563	0.0436277	0.0590093	0.0514393
ANP32C	0.000178678	0.00031237	0	0.000340657	0	0	0	0	0.054318	0.0393586	0.0485494	0.0423267
AOC2	0.00107207	0.00187422	0.00157884	0.00204394	0	0	0	0	0.0372245	0.0424823	0.0365108	0.0409641
AOC3	0.000893389	0.000832986	0.000986777	0.00170329	0.00077427	0.00124948	0.000592066	0.000766479	0.000893389	0.0017701	0.000592066	0.00153296
AP1G1	5.95593e-05	0.000104123	0	0	0.00083383	0.00208247	0.00157884	0.00204394	0.00178678	0.0031237	0.00138149	0.00281042
AP5M1	5.95593e-05	0	0.000197355	8.51644e-05	0	0	0	0	0.0372245	0.0261349	0.0331557	0.0281042
APBA1	0.000119119	0.000208247	0	8.51644e-05	0.00309708	0.00458142	0.00256562	0.00459888	0.00476474	0.00489379	0.00374975	0.0050247
APOB	0.000714711	0.000832986	0.000789422	0.00110714	0	0	0	0	0.274568	0.250208	0.280047	0.26435
APOBEC2	0.000238237	0.000104123	0	0.000255493	0	0	0	0	0.0167957	0.0116618	0.0124334	0.012945
APOBEC3H	0	0.000104123	0	0	0	0.000208247	0.000197355	0	0.00327576	0.0031237	0.00374975	0.0035769
APOOL	0	0	0	0	0	0	0	0	0.000536033	0.00114536	0.00256562	0.00289559
AR	0	0	0	0.000255493	0.00154854	0.00229071	0.00572331	0.00545052	0.00119119	0.0017701	0.00315769	0.0050247
ARHGAP17	5.95593e-05	0.000104123	0	8.51644e-05	0.00214413	0.00395668	0.00276298	0.0026401	0.0194759	0.0185339	0.0187488	0.0219724
ARHGAP36	0	0	0	0	0.000357356	0.000208247	0.00138149	0.00178845	0.000416915	0.000728863	0.00157884	0.00255493
ARHGAP4	0.000119119	0.000104123	0	0.000340657	0.000357356	0.00093711	0.00157884	0.00178845	0.00279929	0.00374844	0.0142096	0.0128598
ARHGAP40	0.00083383	0.000728863	0.000592066	0.00110714	0	0	0	0	0.0962478	0.0741358	0.0935465	0.081332
ARHGEF6	0	0	0	8.51644e-05	5.95593e-05	0.000208247	0.000789422	0.000425822	0.000476474	0.00062474	0.00157884	0.00340657
ARL5C	0.000178678	0.00031237	0	0	0	0	0	0	0.0285289	0.0194711	0.0252615	0.0232499
ARMC2	0.000178678	0.00062474	0	0.000596151	0	0	0	0	0.0163788	0.0172845	0.0142096	0.0177994
ARMCX4	0	0	0	0	0	0	0	0	0.003514	0.00666389	0.0191435	0.0195026
ARMCX5	0	0	0	0	0	0	0	0	0.000536033	0.000832986	0.00217091	0.00434338
ARMH3	0	0	0	8.51644e-05	0.0013103	0.00197834	0.00157884	0.00204394	0.00232281	0.00239484	0.00197355	0.00298075
ARSF	0	0.000104123	0.000197355	0.000255493	0	0	0	0	0.00184634	0.00093711	0.00453918	0.00851644
ARSH	0.000119119	0.000208247	0.000394711	0.000766479	0	0	0	0	0.00327576	0.00343607	0.0071048	0.011412
ASAH1	0.000476474	0.0013536	0.000592066	0.00102197	0	0	0	0	0.0248362	0.0232195	0.029998	0.0273378
ASB12	0	0	0.000394711	0.000340657	0	0	0	0	0.00279929	0.00249896	0.00848628	0.0118378
ASB18	0.00279929	0.0013536	0.000986777	0.00204394	0.0245384	0.0208247	0.0258536	0.0235054	0.0203097	0.0157226	0.0193408	0.0173735
ASB6	0.00982728	0.00801749	0.0102625	0.00732414	0.00476474	0.00541441	0.00473653	0.00604667	0.0117927	0.00905873	0.00888099	0.0103049
ASCC1	0.000357356	0.000416493	0.000197355	0.000510986	0	0	0	0	0.0267421	0.0198875	0.0221038	0.0199285
ASTL	0.000536033	0.000520616	0	0.000425822	0	0	0	0	0.023109	0.0229071	0.0183541	0.0194175
ASXL1	5.95593e-05	0	0	0	0.00238237	0.00229071	0.000986777	0.00349174	0.115009	0.103394	0.114269	0.104582
ATE1	5.95593e-05	0.00062474	0	0.000170329	0	0	0	0	0.00982728	0.0106206	0.0110519	0.00970874
ATG4D	0.000714711	0.000520616	0	0.00102197	0.00982728	0.0089546	0.0112493	0.0105604	0.0157832	0.0217618	0.0163805	0.023846
ATOH7	0.000119119	0.000104123	0	8.51644e-05	0.00250149	0.00229071	0.00236827	0.00289559	0.000178678	0.000520616	0.000197355	0.000596151
ATP11AUN	0	0	0	8.51644e-05	0	0	0	0	0.0158428	0.00916285	0.0136175	0.0128598
ATP11C	0	0	0	0	0.000238237	0.000104123	0.00236827	0.00323625	0.000714711	0.0013536	0.00434182	0.00332141
ATP1B2	0	0	0	0	0.000952948	0.00187422	0.000592066	0.00221427	0.00279929	0.00270721	0.00138149	0.00332141
ATP2B3	0	0	0	0	0.000655152	0.00166597	0.00335504	0.00434338	0.00214413	0.00197834	0.00671008	0.00774996
ATP6V0D2	0.00083383	0.000520616	0.00118413	0.00136263	0	0	0	0	0.0472305	0.0337359	0.0438129	0.0413899
ATP6V1G3	0.00911257	0.00593503	0.0053286	0.00647249	0	0	0	0	0.0112567	0.00572678	0.0104598	0.00919775
ATP7A	0	0	0.000197355	0	0	0.000208247	0	8.51644e-05	0.00369267	0.00468555	0.0146043	0.017118
ATP8B4	0.0013103	0.00208247	0.000789422	0.00255493	0	0	0	0	0.0890411	0.0780925	0.0826919	0.0810765
ATP9B	0.000357356	0.00104123	0.000789422	0.000851644	0.000119119	0.000416493	0	0.000170329	0.0545563	0.0494586	0.0542727	0.0530574
ATPAF1	5.95593e-05	0.00031237	0	0.000255493	0.000893389	0.000832986	0.00138149	0.00178845	0.00792138	0.00655977	0.00947306	0.00630216
ATRX	0.000178678	0	0	8.51644e-05	0.000416915	0.000520616	0.00217091	0.00178845	0.0029184	0.00322782	0.0118413	0.012434
ATXN2L	0.000178678	0.000416493	0.000197355	0.000425822	0.000655152	0.00114536	0.000592066	0.00127747	0.00208457	0.00333195	0.00236827	0.0026401
AVEN	0.000893389	0.000520616	0.000592066	0.000936808	0	0	0	0	0.0226325	0.0162432	0.0193408	0.0183955
B3GALNT1	0.00202501	0.00239484	0.0017762	0.00178845	0	0.000104123	0	8.51644e-05	0.0212031	0.0144731	0.020525	0.0141373
B4GALNT4	0.000119119	0.00031237	0.000197355	0.000255493	0.0211435	0.0167638	0.0173673	0.0185658	0.0530077	0.0372761	0.0451944	0.0433487
B9D1	0.000297796	0.00062474	0.000394711	0.000255493	0	0	0	0	0.0388326	0.0348813	0.035524	0.0370465
BAAT	5.95593e-05	0.000416493	0.000394711	0.000255493	0	0	0	0	0.0165575	0.0150979	0.0161831	0.0170329
BANK1	0.000952948	0.00114536	0.00157884	0.00102197	0	0	0	0	0.0295414	0.020304	0.0280245	0.0257196
BAZ1B	0.000357356	0.00031237	0	8.51644e-05	0.00279929	0.00343607	0.00197355	0.0038324	0.0202501	0.0241566	0.021117	0.0236757
BBS12	0.000476474	0.00093711	0.000394711	0.000596151	0	0	0	0	0.0948779	0.073511	0.0838761	0.0788622
BCAP29;DUS4L-BCAP29	5.95593e-05	0.000208247	0	0.000255493	0	0	0	0	0.0241215	0.0180133	0.020525	0.0231647
BCKDHA	0.000714711	0.00124948	0.000197355	0.000510986	0.00440739	0.00416493	0.00453918	0.00510986	0.00488386	0.00572678	0.00572331	0.00587634
BCL11B	5.95593e-05	0	0	8.51644e-05	0.00393091	0.00593503	0.00335504	0.00519503	0.00303752	0.00364431	0.00335504	0.00272526
BCL2L11	0.0132817	0.00801749	0.0151964	0.011412	0	0	0	0	0.014056	0.0110371	0.0112493	0.011923
BCL7B	0	0	0	0	0.000238237	0.000728863	0.000592066	0.000766479	0.00142942	0.00156185	0.000986777	0.00195878
BCLAF3	0	0.000208247	0.000197355	0.000255493	5.95593e-05	0.000104123	0.000592066	0.000255493	0.000952948	0.00114536	0.00374975	0.0050247
BCOR	5.95593e-05	0	0.000197355	0.000170329	0.000119119	0.000104123	0.000592066	0.000681315	0.0016081	0.00197834	0.00611802	0.00834611
BCORL1	0	0	0	8.51644e-05	0.00107207	0.00114536	0.00473653	0.00562085	0.00196546	0.00385256	0.00868364	0.0118378
BDH1	5.95593e-05	0.000416493	0	0.000425822	5.95593e-05	0.00031237	0.000394711	0.000340657	0.0117927	0.0101	0.0124334	0.0108159
BECN2	0.00547945	0.0104123	0.00572331	0.0101346	0	0	0	0	0.0117332	0.0124948	0.0163805	0.0120933
BEST1	0.00083383	0.00114536	0.000986777	0.00102197	0.00125074	0.00145773	0.000986777	0.00161812	0.0434783	0.0324865	0.0392737	0.0385795
BEST2	0.000297796	0.00031237	0.000394711	0.000766479	0.0364503	0.0323823	0.0384843	0.035258	0.00387135	0.00364431	0.00473653	0.00493953
BET1L	0	0	0	0	0	0	0	0	0.00232281	0.00478967	0.0017762	0.00340657
BEX4	0	0	0	0	0	0	0.000197355	0.000596151	0.000119119	0.00031237	0.000789422	0.000936808
BFSP2	5.95593e-05	0.000416493	0	8.51644e-05	0	0	0	0	0.00869565	0.0104123	0.0100651	0.00868677
BGN	0.000238237	0.000104123	0.000394711	0.000255493	0.000476474	0.00031237	0.00118413	0.00187362	0.000416915	0.000832986	0.0017762	0.00306592
BICDL2	0.00583681	0.00812162	0.00414446	0.0086016	0	0	0	0	0.0193568	0.0182216	0.0236827	0.0213763
BIN1	0	0.000104123	0	8.51644e-05	0.000476474	0.00093711	0.000789422	0.00136263	0.0282311	0.0214494	0.0224985	0.0221427
BIRC7	5.95593e-05	0.000208247	0	0.000340657	0	0	0	0	0.0605718	0.0483132	0.0663114	0.0490547
BLID	0	0	0	0	0	0	0	0	0.0132817	0.00812162	0.0126307	0.011923
BMP15	0	0	0.000197355	0.000340657	0	0	0	0	0.0013103	0.000832986	0.00315769	0.00536536
BMP7	0	0	0	0	0.00333532	0.00468555	0.00236827	0.00391756	0.00327576	0.0031237	0.00394711	0.00298075
BOLL	0.00488386	0.00291545	0.00276298	0.00298075	0.0128648	0.00978759	0.00947306	0.0107307	0.00273973	0.00395668	0.00335504	0.00374723
BOP1	0.00667064	0.00343607	0.00651273	0.00536536	0	0	0	0	0.0400238	0.0398792	0.0392737	0.0417305
BPIFB4	0.000178678	0.000728863	0.000789422	0.000596151	0	0	0	0	0.0474687	0.0441483	0.0473653	0.0456481
BRAP	0.000119119	0.000520616	0	0.000170329	0.000714711	0.00124948	0.00138149	0.00144779	0.00440739	0.00437318	0.00453918	0.00562085
BRD2	0.000178678	0	0.000197355	0.000170329	0	0	0	0	0.0259083	0.0319658	0.0242747	0.0337251
BRD9	0.000655152	0.000728863	0.000197355	0.000170329	0.0019059	0.00270721	0.00296033	0.00204394	0.0207862	0.0233236	0.0173673	0.0287856
BRMS1L	0	0	0	0	0.000893389	0.000728863	0.00118413	0.00153296	0.00220369	0.00416493	0.00197355	0.00255493
BRWD1	0.00101251	0.00114536	0.000592066	0.00127747	0.0080405	0.00780925	0.00789422	0.00664282	0.0530673	0.0497709	0.0495362	0.0519503
BRWD3	0	0	0	0.000170329	0.000416915	0.00124948	0.00118413	0.0026401	0.000536033	0.00114536	0.00157884	0.00246977
BTBD8	0.000476474	0.000728863	0.000394711	0.000936808	0.000238237	0.000208247	0.000197355	8.51644e-05	0.0755807	0.0584132	0.0738109	0.0707716
BTK	0	0	0	0	0.000119119	0	0.000592066	0.00187362	0	0	0	0
BUD13	0.000238237	0.00031237	0	0.000255493	0	0	0	0	0.0587254	0.0446689	0.0582199	0.0512689
C10orf120	0.000178678	0.000104123	0	0.000425822	0	0	0	0	0.0225134	0.0163474	0.0221038	0.0172884
C11orf21	0.0111376	0.00614327	0.00592066	0.00715381	0	0	0	0	0.00518166	0.00562266	0.00513124	0.00493953
C11orf88	0.000178678	0.000208247	0.000197355	0.000170329	0	0	0	0	0.0321024	0.0229071	0.0280245	0.02589
C12orf4	0.000357356	0.000416493	0	0.000596151	0.000893389	0.000728863	0.000592066	0.00144779	0.00148898	0.00260308	0.000592066	0.0023846
C12orf54	0.000119119	0.000104123	0	0.000255493	0	0	0	0	0.00524122	0.00499792	0.00394711	0.0050247
C12orf66	0.00119119	0.00145773	0.00197355	0.00144779	0.000297796	0.00093711	0.000592066	0.000340657	0.00363311	0.00354019	0.0035524	0.00306592
C12orf80	0.000238237	0.00031237	0.000197355	0.000340657	0	0	0	0	0.00905301	0.00541441	0.00868364	0.00698348
C14orf180	0.000893389	0.00124948	0.0017762	0.00110714	0	0	0	0	0.038654	0.0282174	0.0321689	0.032107
C16orf54	5.95593e-05	0.000208247	0	0.000170329	0.0157236	0.0120783	0.0153937	0.012945	0.00208457	0.00197834	0.00157884	0.00289559
C16orf95	0.000416915	0.00031237	0.000394711	0.000851644	0	0	0	0	0.0138177	0.0124948	0.012236	0.0121785
C17orf80	0.00369267	0.00603915	0.0035524	0.00715381	0	0	0	0	0.0451459	0.0364431	0.0451944	0.0385795
C19orf25	0.0099464	0.00853811	0.0104598	0.00664282	0	0	0	0	0.00345444	0.0031237	0.00513124	0.00366207
C19orf48	0.000119119	0.000208247	0	0.000340657	0	0	0	0	0.0154854	0.0108288	0.0167752	0.0120082
C1orf116	0.0148303	0.015202	0.0159858	0.0177142	0	0	0	0	0.0974985	0.0708038	0.0882179	0.0801397
C1orf122	0.000178678	0	0	0.000255493	0.00941036	0.00520616	0.00789422	0.00792029	0.000416915	0	0	0.000170329
C1orf141	0.00619416	0.00489379	0.00730215	0.00391756	0	0	0	0	0.00583681	0.00708038	0.00335504	0.00570601
C1orf158	0	0.000208247	0	8.51644e-05	0	0	0	0	0.0502085	0.0452936	0.0487468	0.0457333
C1orf189	0.000297796	0.00031237	0	0.000340657	0	0	0	0	0.00119119	0.00187422	0.00157884	0.00178845
C1orf56	0.000119119	0	0	0.000255493	0.00101251	0.00114536	0.0017762	0.00170329	0.0148303	0.0115577	0.0140122	0.0130301
C1QA	0.000178678	0.000208247	0	0.000170329	0.00101251	0.000520616	0.000394711	0.00136263	0.0061346	0.00947522	0.00572331	0.00826094
C1QL3	5.95593e-05	0	0	8.51644e-05	0.000893389	0.00208247	0.00138149	0.00212911	0	0	0	0
C1QTNF12	0.00583681	0.00468555	0.0053286	0.00510986	0	0	0	0	0.0339488	0.0270721	0.0309848	0.0269119
C20orf141	0.00220369	0.00208247	0.00335504	0.00229944	0	0	0	0	0.0198928	0.0178051	0.0207223	0.0189917
C2CD3	0.00136986	0.00281133	0.00138149	0.00255493	0	0	0	0	0.154914	0.154831	0.154727	0.158235
C2orf16	0.0177487	0.0173886	0.0199329	0.0187362	0	0	0	0	0.0555092	0.0466472	0.0473653	0.049736
C2orf73	0.00815962	0.00531029	0.00769686	0.00545052	0	0	0	0	0.00744491	0.00780925	0.00769686	0.00757963
C2orf80	0.000297796	0.00093711	0.00118413	0.00102197	0	0	0	0	0.00887433	0.00666389	0.00730215	0.0074093
C3orf33	0	0.000208247	0.000197355	0.000510986	0	0	0	0	0.0298392	0.0200958	0.026643	0.0226537
C4orf17	0.0299583	0.0187422	0.0284192	0.023846	0	0	0	0	0.014592	0.015202	0.0128281	0.0160961
C4orf33	0.0107802	0.00645564	0.0102625	0.00851644	0	0	0	0	0.00446694	0.00364431	0.0035524	0.00425822
C4orf54	0.00821918	0.00822574	0.00769686	0.0086016	0	0	0	0	0.105063	0.0854852	0.0961121	0.0963209
C5orf63	0.000119119	0.000208247	0	8.51644e-05	0	0	0	0	0	0.000104123	0.000394711	8.51644e-05
C6orf201	0.000357356	0.000416493	0.000197355	0.000510986	0	0	0	0	0.0324002	0.023636	0.0280245	0.0247828
C8orf89	0.00905301	0.00603915	0.00888099	0.00664282	0	0	0	0	0.0117332	0.0102041	0.0112493	0.0111565
C9orf92	0.000178678	0.00031237	0.000197355	0.000170329	0	0	0	0	0.0270995	0.0173886	0.0240774	0.0216317
CA1	5.95593e-05	0.000208247	0	0.000255493	0	0	0	0	0.0327576	0.0230112	0.0286165	0.0252087
CA13	0.000119119	0.00062474	0.000592066	0.000425822	0	0	0	0	0.00363311	0.00385256	0.00394711	0.0038324
CABLES1	5.95593e-05	0.000104123	0	8.51644e-05	0.041215	0.0330071	0.0430235	0.0391756	0.0013103	0.00187422	0.000986777	0.00212911
CABP1	0.000297796	0.000416493	0.000394711	0.000596151	0.00315664	0.00354019	0.00335504	0.00340657	0.00273973	0.00301958	0.00236827	0.00246977
CABP5	0.000357356	0.000208247	0.000789422	0.000340657	0.000416915	0.00031237	0	0.000255493	0.0145325	0.00999584	0.0159858	0.0110714
CACNA1F	5.95593e-05	0.000104123	0.000197355	0.000425822	0.000416915	0.000416493	0.000394711	0.00102197	0.00530077	0.00562266	0.0173673	0.0223131
CACNA1I	0.000178678	0.000104123	0.000394711	8.51644e-05	0.0231686	0.0264473	0.0244721	0.0247828	0.0415724	0.0443565	0.0386817	0.0458184
CACNA2D2	0	0	0	0	0.00559857	0.00791337	0.00592066	0.00604667	0.0429422	0.0285298	0.0396684	0.0336399
CADPS	0.000238237	0.000208247	0.000197355	0.000170329	0.00571769	0.0107247	0.00414446	0.00928292	0.0187612	0.0216576	0.014999	0.018651
CADPS2	0.000357356	0.00062474	0.000197355	0.000425822	0.0013103	0.00156185	0.00197355	0.00212911	0.0396665	0.0364431	0.0400632	0.0367058
CALU	0	0	0	0	0.000238237	0.000728863	0.000197355	0.000681315	0.00101251	0.000832986	0.000986777	0.00144779
CANT1	0.000178678	0.00031237	0.000197355	0.000340657	0.0016081	0.00249896	0.000986777	0.00178845	0.0208457	0.0198875	0.0280245	0.0203543
CAPN5	0.000952948	0.00093711	0.000394711	0.00127747	0	0	0	0	0.0513401	0.0433153	0.0540754	0.0495657
CAPN6	0	0	0	0.000170329	0.000297796	0.00124948	0.00315769	0.0026401	0.000416915	0.000728863	0.00138149	0.00229944
CAPS	0.000357356	0.00031237	0.000197355	0.000425822	0	0	0	0	0.0234068	0.0182216	0.0234853	0.0199285
CARD17	0.0144133	0.00999584	0.0126307	0.00987907	0	0	0	0	0.0229303	0.0198875	0.0217091	0.0192471
CASP12	5.95593e-05	0.000104123	0	0	0	0	0	0	0.106909	0.0818409	0.100849	0.0827798
CASP5	0.0016081	0.00187422	0.00138149	0.00178845	5.95593e-05	0.000104123	0	0	0.0183443	0.0128072	0.0157884	0.0122637
CASQ1	0.000119119	0.000104123	0	0.000170329	0	0	0	0	0.0252531	0.0193669	0.0260509	0.0214614
CATSPERD	0.000893389	0.00156185	0.00118413	0.00136263	0	0	0	0	0.0453246	0.0356102	0.038287	0.0394311
CAV1	0.000119119	0.000728863	0.000197355	0.000255493	0.000893389	0.0013536	0.000592066	0.00110714	0.00166766	0.00156185	0.0017762	0.00161812
CBFA2T2	0	0	0	0	0.00184634	0.00281133	0.00256562	0.00272526	0.0150685	0.0155144	0.0157884	0.0166922
CBWD5	0.00262061	0.00437318	0.0017762	0.00459888	0	0	0	0	0.00077427	0.000728863	0.000592066	0.000681315
CCDC115	0.000416915	0.00062474	0.000592066	0.000425822	0.0029184	0.00218659	0.00256562	0.00246977	0.00202501	0.00249896	0.00296033	0.00289559
CCDC116	0.000297796	0.000416493	0.000197355	0.000681315	0	0	0	0	0.0639666	0.0492503	0.0635485	0.0519503
CCDC151	0.000476474	0.000416493	0.000592066	0.000425822	0.0294818	0.0265514	0.0296033	0.0268268	0.040679	0.0281133	0.0309848	0.0333844
CCDC153	0.0122692	0.00832986	0.0106572	0.00851644	0	0	0	0	0.0262061	0.0189504	0.0230906	0.0224834
CCDC158	0.0019059	0.00208247	0.00157884	0.00204394	0	0	0	0	0.0826683	0.0607039	0.0694691	0.0723045
CCDC168	0.00917213	0.012703	0.0112493	0.0109862	0	0	0	0	0.373079	0.342774	0.364713	0.383751
CCDC170	0.00214413	0.00197834	0.00256562	0.00212911	0	0	0	0	0.0629541	0.0520616	0.0586146	0.0535684
CCDC180	0.00208457	0.00322782	0.000986777	0.00229944	0	0	0	0	0.0974985	0.0976676	0.0927571	0.103475
CCDC60	0.00488386	0.00499792	0.00434182	0.00451371	0	0	0	0	0.0390709	0.0302999	0.0390764	0.0323625
CCDC74B	0.00172722	0.00229071	0.0017762	0.00323625	0.000119119	0.000416493	0.000197355	0.000596151	0.000178678	0.00031237	0.000197355	0.000340657
CCDC90B	0.00196546	0.0013536	0.000986777	0.0011923	0	0	0	0	0.0269208	0.0311329	0.0270377	0.0360245
CCER1	0.000357356	0.000208247	0.000394711	0.000255493	0.00869565	0.00749688	0.00986777	0.00834611	0.019595	0.0162432	0.0185514	0.0147334
CCL27	0.000178678	0.000208247	0	0.000170329	0	0	0	0	0.0164384	0.0107247	0.0173673	0.0123488
CCNB3	0	0	0	0	0	0	0	0	0.00226325	0.0031237	0.0120387	0.0106455
CCNF	0	0	0	0	0	0	0	0	0.019059	0.022803	0.0185514	0.0206949
CCNH	0.000119119	0.000208247	0.000592066	0.000425822	0	0	0	0	0.0244193	0.0186381	0.0242747	0.0192471
CCNI2	0.000297796	0.00031237	0	0.000510986	0.0157832	0.00999584	0.0102625	0.0131153	0.00399047	0.00478967	0.00315769	0.00459888
CCNO	0.000297796	0.000416493	0.000592066	0.000510986	0.00083383	0.000728863	0.000986777	0.00110714	0.0156641	0.0101	0.0134202	0.0133708
CCNT2	0.000119119	0.000104123	0.000197355	0.000255493	0.000476474	0.00145773	0.000592066	0.00110714	0.00208457	0.00239484	0.00157884	0.0023846
CCR10	0	0.000104123	0.000197355	8.51644e-05	0.0232877	0.0174927	0.0203276	0.0193323	5.95593e-05	0.000104123	0.000197355	0
CD248	0	0.000104123	0	8.51644e-05	0.0295414	0.025302	0.035524	0.0256345	0.0187016	0.0216576	0.0187488	0.019162
CD33	0.00547945	0.00333195	0.00473653	0.00434338	0	0	0	0	0.00303752	0.00333195	0.00197355	0.0023846
CD4	0	0	0.000197355	0.000340657	0.000357356	0.000208247	0.000197355	8.51644e-05	0.0177487	0.0146814	0.0167752	0.0151593
CD58	0	0	0	0	0	0	0	0.000170329	0.0275759	0.0187422	0.0203276	0.0217169
CD8A	0.000119119	0.000208247	0	8.51644e-05	0.00684932	0.00395668	0.00552595	0.00451371	0.00214413	0.0017701	0.000789422	0.00212911
CD99L2	0	0	0	8.51644e-05	0	0	0	0	0.000952948	0.00166597	0.00256562	0.00468404
CDC37	5.95593e-05	0	0	0	0.000357356	0.00062474	0.000394711	0.000340657	0.000357356	0.000728863	0	0.000425822
CDCA7	0.000119119	0	0.000197355	0.000170329	0.00083383	0.0013536	0.000394711	0.00102197	0.00184634	0.00208247	0.000592066	0.00315108
CDH19	0.000952948	0.00114536	0.000789422	0.00110714	0	0	0	0	0.0432996	0.0389421	0.044405	0.0392608
CDHR5	0.0064324	0.00374844	0.0035524	0.00493953	0	0	0	0	0.0564622	0.0522699	0.0526939	0.0561233
CDK4	0.000178678	0.00031237	0.000394711	0.000255493	0.000357356	0.000104123	0.000197355	0.000425822	0.00196546	0.0044773	0.00217091	0.00298075
CDKL4	0.00142942	0.00145773	0.000789422	0.00110714	0	0	0	0	0.0264443	0.0254061	0.0248668	0.0245273
CDKL5	5.95593e-05	0.000104123	0.000197355	0.000425822	0.000476474	0.000416493	0.000789422	0.00187362	0.00113163	0.00166597	0.0035524	0.00528019
CDON	0.00077427	0.00062474	0.000986777	0.000766479	0	0	0	0	0.0380584	0.0276968	0.0386817	0.0351729
CDRT4	0.0204884	0.0123907	0.0187488	0.0159257	0	0	0	0	0.0239428	0.0157226	0.0272351	0.0218872
CEACAM4	0.0101846	0.0062474	0.00828893	0.00826094	0	0	0	0	0.0137582	0.0110371	0.0128281	0.0136263
CEBPE	0	0	0	0	0	0	0	0	0.0110185	0.014369	0.0100651	0.0169477
CEP104	0.000595593	0.00114536	0.000592066	0.00161812	0	0	0	0	0.0440143	0.0422741	0.038287	0.0404531
CEP170	0	0	0	0	0	0	0	0	0.0016081	0.00270721	0.00197355	0.00246977
CEP192	0.0178082	0.0104123	0.0159858	0.0131153	0	0	0	0	0.0987493	0.0870471	0.0878232	0.0959802
CEP72	0.00101251	0.00249896	0.00157884	0.00204394	0	0	0	0	0.0464562	0.0397751	0.0378922	0.0444558
CEPT1	0	0	0	0	0.00113163	0.00166597	0.000789422	0.00170329	0.00553901	0.00697626	0.00513124	0.006217
CFAP100	0.00113163	0.0017701	0.000592066	0.00178845	0	0	0	0	0.070816	0.0565389	0.0633511	0.0630216
CFAP410	0.000536033	0.00062474	0.000592066	0.000766479	0	0	0	0	0.0808815	0.0618492	0.0734162	0.0745188
CFAP46	0.0163192	0.0194711	0.0171699	0.0204394	0	0	0	0	0.171531	0.16691	0.167752	0.18123
CFAP47	0	0	0	0	0	0	0	0	0.00405003	0.00520616	0.0151964	0.0177142
CFAP61	0.00220369	0.00416493	0.00414446	0.00289559	0	0	0	0	0.097975	0.083611	0.0957174	0.0861012
CHD7	5.95593e-05	0.000104123	0.000197355	0	0.00488386	0.00593503	0.00592066	0.00579118	0.0486004	0.0609121	0.0485494	0.0562936
CHIT1	0.00667064	0.00791337	0.00631537	0.0114972	0	0	0	0	0.0515783	0.0466472	0.04776	0.0501618
CHMP2B	5.95593e-05	0.000208247	0.000197355	0.000170329	0	0	0	0	0.00601549	0.00489379	0.00453918	0.00485437
CHRM5	0.000119119	0.000104123	0.000394711	0.000255493	0.000297796	0.00031237	0.000197355	0.000425822	0.0349017	0.0261349	0.029998	0.0291262
CHRNA5	0.00101251	0.00197834	0.000592066	0.00110714	0.000238237	0	0	0.000255493	0.0184038	0.0132237	0.0221038	0.0153296
CHST1	5.95593e-05	0.000104123	0	0	0.000893389	0.00197834	0.00118413	0.0026401	0.000893389	0.00093711	0.000789422	0.000596151
CHST12	0.000119119	0.000104123	0.000197355	8.51644e-05	0.00303752	0.00385256	0.00276298	0.0026401	0.0524717	0.0392545	0.0519045	0.0409641
CHST7	0	0	0	0	0	0	0	0	0.000952948	0.00114536	0.00276298	0.00536536
CHST8	0.000178678	0.000104123	0	0.000170329	0.00488386	0.00468555	0.00236827	0.00468404	0.0134604	0.0194711	0.0124334	0.0184807
CKAP2L	0.000297796	0.00062474	0.000394711	0.000936808	0	0	0	0	0.0510423	0.0486256	0.0461812	0.048714
CLCN6	5.95593e-05	0.000104123	0	0.000255493	0.00285884	0.00406081	0.00197355	0.00434338	0.00667064	0.0062474	0.0053286	0.00698348
CLCNKB	0.0013103	0.0013536	0.000789422	0.00153296	0.00738535	0.00531029	0.00552595	0.00613183	0.0605122	0.0440441	0.0552595	0.0487992
CLDND2	0.000297796	0.000728863	0.000197355	0.000425822	0.00589637	0.00416493	0.00493389	0.00604667	0.0409768	0.0318617	0.0363134	0.0322773
CLEC1B	0	0.00031237	0	0.000255493	0	0	0	0	0.0104824	0.00635152	0.00828893	0.00766479
CLEC4C	0.00268017	0.00343607	0.00296033	0.00221427	0.000178678	0.00062474	0.000394711	0.000425822	0.0114949	0.007601	0.0104598	0.00766479
CLEC4F	0.000416915	0.000416493	0.000197355	0.000340657	0	0	0	0	0.0902323	0.0620575	0.0826919	0.0675353
[truncated: 1,203 more rows]

## Sheet: proportion
	PTVs		MisAB		MisC
[truncated: 1,488 more rows]
