# Supplementary material for: A deep learning model for prediction of autism status using whole-exome sequencing data
Source: PLoS Comput Biol. 2024 Nov 8;20(11):e1012468. doi: 10.1371/journal.pcbi.1012468 (PMC11578481; doi:10.1371/journal.pcbi.1012468)
Supplement: S12 Table — (CSV) [file pcbi.1012468.s016.csv]

term_id	source	term_name	term_size	query_size	intersection_size	precision	recall	significant	fdr
GO:0065007	GO:BP	biological regulation	12751	1257	878	0.698488465	0.068857345	TRUE	1.55E-08
GO:0050789	GO:BP	regulation of biological process	12331	1257	847	0.673826571	0.068688671	TRUE	1.49E-07
GO:0071944	GO:CC	cell periphery	6202	1343	478	0.355919583	0.077071912	TRUE	3.74E-07
GO:0016020	GO:CC	membrane	9853	1343	701	0.521965748	0.071145844	TRUE	2.59E-06
GO:0050794	GO:BP	regulation of cellular process	11758	1257	803	0.638822593	0.068293928	TRUE	6.29E-06
GO:0005886	GO:CC	plasma membrane	5717	1343	435	0.323901713	0.076088858	TRUE	7.79E-06
GO:0110165	GO:CC	cellular anatomical entity	21541	1343	1334	0.993298585	0.061928416	TRUE	6.01E-05
GO:0005737	GO:CC	cytoplasm	12251	1343	833	0.620253165	0.067994449	TRUE	6.01E-05
GO:0032501	GO:BP	multicellular organismal process	7648	1257	545	0.433571997	0.07126046	TRUE	0.0001888
GO:0051716	GO:BP	cellular response to stimulus	7399	1257	523	0.416070008	0.070685228	TRUE	0.001151767
GO:0098794	GO:CC	postsynapse	644	1343	67	0.04988831	0.104037267	TRUE	0.00209301
GO:0055085	GO:BP	transmembrane transport	1579	1257	139	0.110580748	0.088030399	TRUE	0.002701965
GO:0050896	GO:BP	response to stimulus	8955	1257	614	0.488464598	0.068565047	TRUE	0.002883875
GO:0051606	GO:BP	detection of stimulus	641	1257	68	0.054097056	0.106084243	TRUE	0.003007238
GO:0045202	GO:CC	synapse	1451	1343	124	0.092330603	0.085458305	TRUE	0.009601105
GO:0030054	GO:CC	cell junction	2214	1343	177	0.13179449	0.079945799	TRUE	0.009689845
GO:0006811	GO:BP	monoatomic ion transport	1287	1257	114	0.090692124	0.088578089	TRUE	0.012037171
GO:0098590	GO:CC	plasma membrane region	1304	1343	111	0.082650782	0.085122699	TRUE	0.014635881
GO:0097447	GO:CC	dendritic tree	623	1343	61	0.0454207	0.097913323	TRUE	0.014635881
GO:0030425	GO:CC	dendrite	621	1343	61	0.0454207	0.098228663	TRUE	0.014635881
GO:0005587	GO:CC	collagen type IV trimer	6	1343	4	0.002978407	0.666666667	TRUE	0.014635881
GO:0098984	GO:CC	neuron to neuron synapse	371	1343	41	0.030528667	0.110512129	TRUE	0.014635881
GO:0023052	GO:BP	signaling	6396	1257	449	0.357199682	0.070200125	TRUE	0.015173892
GO:0098978	GO:CC	glutamatergic synapse	426	1343	45	0.033507074	0.105633803	TRUE	0.016485315
GO:0097060	GO:CC	synaptic membrane	392	1343	42	0.031273269	0.107142857	TRUE	0.018174177
GO:0007154	GO:BP	cell communication	6495	1257	454	0.361177407	0.069899923	TRUE	0.018828347
GO:0034220	GO:BP	monoatomic ion transmembrane transport	1054	1257	95	0.07557677	0.090132827	TRUE	0.021342754
GO:0030001	GO:BP	metal ion transport	903	1257	84	0.066825776	0.093023256	TRUE	0.021342754
GO:0003008	GO:BP	system process	2266	1257	180	0.143198091	0.079435128	TRUE	0.021342754
GO:0005604	GO:CC	basement membrane	91	1343	15	0.011169025	0.164835165	TRUE	0.02222536
GO:0034702	GO:CC	monoatomic ion channel complex	312	1343	35	0.026061057	0.112179487	TRUE	0.02222536
GO:0009593	GO:BP	detection of chemical stimulus	479	1257	51	0.040572792	0.106471816	TRUE	0.02389008
GO:0050877	GO:BP	nervous system process	1495	1257	126	0.100238663	0.084280936	TRUE	0.02389008
GO:0032502	GO:BP	developmental process	6414	1257	446	0.354813047	0.069535391	TRUE	0.025991555
GO:0036477	GO:CC	somatodendritic compartment	849	1343	76	0.056589724	0.089517079	TRUE	0.026318313
GO:0050911	GO:BP	detection of chemical stimulus involved in sensory perception of smell	398	1257	44	0.035003978	0.110552764	TRUE	0.026958081
GO:0006816	GO:BP	calcium ion transport	448	1257	48	0.038186158	0.107142857	TRUE	0.026958081
GO:0007608	GO:BP	sensory perception of smell	424	1257	46	0.036595068	0.108490566	TRUE	0.026958081
GO:0012505	GO:CC	endomembrane system	4742	1343	337	0.250930752	0.07106706	TRUE	0.030790193
GO:0007165	GO:BP	signal transduction	5926	1257	414	0.329355609	0.069861627	TRUE	0.030816325
GO:0045211	GO:CC	postsynaptic membrane	274	1343	31	0.023082651	0.113138686	TRUE	0.033359522
GO:0042995	GO:CC	cell projection	2329	1343	178	0.132539092	0.076427651	TRUE	0.033359522
GO:0098651	GO:CC	basement membrane collagen trimer	8	1343	4	0.002978407	0.5	TRUE	0.033359522
GO:0098645	GO:CC	collagen network	8	1343	4	0.002978407	0.5	TRUE	0.033359522
GO:0098642	GO:CC	network-forming collagen trimer	8	1343	4	0.002978407	0.5	TRUE	0.033359522
GO:0032279	GO:CC	asymmetric synapse	339	1343	36	0.026805659	0.10619469	TRUE	0.033976447
GO:0043269	GO:BP	regulation of monoatomic ion transport	583	1257	58	0.046141607	0.09948542	TRUE	0.035171991
GO:0050907	GO:BP	detection of chemical stimulus involved in sensory perception	444	1257	47	0.037390613	0.105855856	TRUE	0.035586517
GO:0005515	GO:MF	protein binding	14811	1348	1048	0.777448071	0.07075822	TRUE	0.038117046
GO:0060089	GO:MF	molecular transducer activity	1488	1348	135	0.100148368	0.090725806	TRUE	0.038117046
GO:0016787	GO:MF	hydrolase activity	2446	1348	208	0.154302671	0.085036795	TRUE	0.038117046
GO:0038023	GO:MF	signaling receptor activity	1488	1348	135	0.100148368	0.090725806	TRUE	0.038117046
GO:0043167	GO:MF	ion binding	6115	1348	473	0.350890208	0.077350777	TRUE	0.038117046
GO:0043169	GO:MF	cation binding	4409	1348	354	0.262611276	0.080290315	TRUE	0.038117046
GO:0046872	GO:MF	metal ion binding	4320	1348	344	0.255192878	0.07962963	TRUE	0.038117046
GO:0043005	GO:CC	neuron projection	1299	1343	106	0.078927774	0.081601232	TRUE	0.044748586
GO:0098644	GO:CC	complex of collagen trimers	21	1343	6	0.00446761	0.285714286	TRUE	0.046594009
GO:0014069	GO:CC	postsynaptic density	323	1343	34	0.025316456	0.105263158	TRUE	0.047304405
GO:0098665	GO:CC	serotonin receptor complex	9	1343	4	0.002978407	0.444444444	TRUE	0.047304405
GO:0005581	GO:CC	collagen trimer	93	1343	14	0.010424423	0.150537634	TRUE	0.047340004
GO:0120025	GO:CC	plasma membrane bounded cell projection	2217	1343	168	0.125093075	0.075778078	TRUE	0.047340004
GO:0050906	GO:BP	detection of stimulus involved in sensory perception	514	1257	52	0.041368337	0.101167315	TRUE	0.047843438
GO:0098878	GO:CC	neurotransmitter receptor complex	46	1343	9	0.006701415	0.195652174	TRUE	0.049304959
GO:1904724	GO:CC	tertiary granule lumen	55	1343	10	0.007446016	0.181818182	TRUE	0.049304959
