# Supplementary material for: A deep learning model for prediction of autism status using whole-exome sequencing data
Source: PLoS Comput Biol. 2024 Nov 8;20(11):e1012468. doi: 10.1371/journal.pcbi.1012468 (PMC11578481; doi:10.1371/journal.pcbi.1012468)
Supplement: S13 Table — (CSV) [file pcbi.1012468.s017.csv]

# input: Sex, PGS, selFeat1489
# random-state=1:10
	loss	Accuracy	Precision	Recall	AUC	F1
0	0.621032476	0.656800389	0.641598642	0.724054337	0.716057181	0.680337225
1	0.610022843	0.670009792	0.659080744	0.716294885	0.730827808	0.686497791
2	0.615748584	0.660469651	0.648196995	0.714839935	0.721604109	0.679889279
3	0.616224349	0.669275939	0.657918155	0.717264771	0.721796334	0.686310899
4	0.619020462	0.661203504	0.653654099	0.698351145	0.717603862	0.675263784
5	0.620102763	0.655088067	0.644631743	0.704655647	0.71818316	0.673308594
6	0.604563236	0.672211349	0.664539635	0.707080483	0.739001036	0.685150356
7	0.610389113	0.668542087	0.651521623	0.737148404	0.730591893	0.691695097
8	0.622435808	0.660225034	0.649489105	0.709020376	0.711072266	0.67795038
9	0.611531675	0.667074382	0.656124711	0.714354992	0.728917956	0.684002779
		0.6641	0.6527	0.7143	0.7236	0.6820
